# Supplementary material for: Proteome-wide signatures of function in highly diverged intrinsically disordered regions
Source: eLife. 2019 Jul 2;8:e46883. doi: 10.7554/eLife.46883 (PMC6634968; doi:10.7554/eLife.46883)
Supplement: Figure 3—source data 1. [file elife-46883-fig3-data1.tar.gz]

Archive with 6 entries (5 files):
- ./TZ_evolsig_full_sub_data
- ./TZ_evolsig_full_sub_data/all_enrichments_sig_clusters_v3.csv
- ./TZ_evolsig_full_sub_data/Cluster_mapping_IDRs_2020.csv
- ./TZ_evolsig_full_sub_data/tz_evolsig_clusterplot_mar13.cdt
- ./TZ_evolsig_full_sub_data/tz_evolsig_clusterplot_mar13.gtr
- ./TZ_evolsig_full_sub_data/tz_evolsig_clusterplot_mar13.jtv
