# Supplementary material for: Proteome-wide signatures of function in highly diverged intrinsically disordered regions
Source: eLife. 2019 Jul 2;8:e46883. doi: 10.7554/eLife.46883 (PMC6634968; doi:10.7554/eLife.46883)
Supplement: Figure 3—source data 1. [file elife-46883-fig3-data1.tar.gz › ./TZ_evolsig_full_sub_data/tz_evolsig_clusterplot_mar13.cdt]

GID	idr_name	NAME	GWEIGHT	mean_calc_AA_A	mean_calc_AA_G	mean_calc_AA_H	mean_calc_AA_N	mean_calc_AA_P	mean_calc_AA_Q	mean_calc_AA_S	mean_calc_AA_T	mean_calc_kappa	mean_calc_omega	mean_calc_FCR	mean_calc_NCPR	mean_calc_net_charge	mean_calc_net_charge_P	mean_calc_SCD	mean_calc_RK_ratio	mean_calc_ED_ratio	mean_calc_TRG_NLS_MonoExtN_4	mean_calc_LIG_PCNA_PIPBox_1	mean_calc_DOC_MAPK_HePTP_8	mean_calc_MOD_CDK_SPxK_1	mean_calc_DOC_PP1_RVXF_1	mean_calc_DEG_APCC_TPR_1	mean_calc_DEG_APCC_KENBOX_2	mean_calc_LIG_EH_1	mean_calc_DOC_PP2B_PxIxI_1	mean_calc_LIG_CaM_IQ_9	mean_calc_TRG_ER_FFAT_1	mean_calc_LIG_AP_GAE_1	mean_calc_LIG_SUMO_SIM_par_1	mean_calc_LIG_LIR_Gen_1	mean_calc_LIG_GLEBS_BUB3_1	mean_calc_DOC_MAPK_gen_1	mean_calc_MOD_PRK1	mean_calc_DOC_CKS1_1	mean_calc_TRG_MITOCHONDRIA	mean_calc_MOD_IPL1	mean_calc_DOC_MAPK_DCC_7	mean_calc_MOD_CKII	mean_calc_MOD_CDK_STP	mean_calc_MOD_MEC1	mean_calc_MOD_SUMO_for_1	mean_calc_MOD_ISOMERASE	mean_calc_LIG_APCC_Cbox_2	mean_calc_TRG_FG	mean_calc_MOD_LATS_1
EWEIGHT				1	1	1	1	1	1	1	1	1	1	0.67028	0.345019	0.340105	0.345575	1	1	1	1	1	1	1	1	1	1	1	1	1	1	1	1	1	1	1	1	1	1	1	1	1	1	1	1	1	1	1	1
GENE299X	YBR163W_aa_40-91	YBR163W ; EXO5 ;	1	1.290378	-2.522433	1.353242	-1.458742	-0.374146	0.622844	-2.329274	1.002799	-1.275811	-0.824018	1.573037	2.100003	2.011964	2.205169	-1.094823	-0.370058	-0.213686	-0.867943	-0.146059	-0.317746	-0.129841	0.746769	0.99634	-0.794214	-0.309379	-0.317313	-0.262559	-0.894724	-0.101913	-1.483681	-0.161216	-0.047953	1.437238	-0.670332	1.10572	0.850382	-1.779442	-0.50165	1.299054	-1.249445	-0.486239	1.92709	-0.117249	-0.894724	-0.281618	-0.636014
GENE2216X	YJL006C_aa_266-323	YJL006C ; CTK2 ;	1	0.387466	-1.829705	0.704949	0.019573	-0.154641	-0.511097	-1.17742	-1.639531	-0.52999	-1.614199	2.710027	1.617206	1.663379	1.821283	0.677496	-0.626821	0.365004	-0.222587	-0.024316	-0.276113	-0.56137	-0.337869	1.059218	0.706608	-0.118985	1.403035	-0.117431	0.740032	-0.046107	0.020196	-1.600103	-0.029598	-1.365484	-0.499145	0.661038	-0.343654	0.453298	-0.452094	-0.485192	-0.366976	-0.791781	-0.762168	-0.038946	-0.178306	-0.053866	-0.227769
GENE2240X	YJL048C_aa_151-186	YJL048C ; UBX6 ;	1	0.950242	-2.223518	1.695345	-0.051146	-0.177515	0.803509	-1.545189	-1.015217	-3.789956	-1.8872	2.823675	1.445003	1.569545	1.691767	0.565191	0.853295	-1.084719	-0.457238	-0.075562	-0.140294	-0.501651	-0.521922	-0.102205	-0.468162	-0.102031	-0.213266	-0.134176	1.289091	0.014486	0.328038	-0.863218	1.289091	1.366254	-0.299592	-0.40049	-0.407146	-0.795486	-0.205765	0.576799	0.618492	1.359464	0.30852	0.086552	-0.021781	0.007007	-0.234213
GENE438X	YCR032W_aa_1410-1445	YCR032W ; BPH1 ;	1	1.545491	0.742907	-1.019964	2.427525	0.157247	-1.287038	-0.921108	-0.795652	0.560485	1.021078	-0.985245	-1.097497	-1.12133	-0.999056	-0.399382	-1.110831	-0.941341	-0.641593	-0.102216	-0.260392	0.753293	-0.62322	0.386887	-0.42025	-0.173952	-0.308695	-0.142843	-0.562692	-0.047842	-0.741887	-0.182155	-0.562692	-0.458516	-0.56151	0.942353	-0.656889	0.03822	-0.428699	0.294192	-0.55044	-0.407154	-0.947151	-0.067822	-0.046097	-0.135155	-0.455571
GENE450X	YCR042C_aa_776-806	YCR042C ; TAF2 ;	1	1.253099	-0.282828	-2.572661	2.625351	-0.117297	-1.719087	-4.576568	-1.060811	2.336093	-1.057901	2.732434	-0.967428	-1.149624	-1.584961	-6.056128	-0.857061	-0.465048	2.422336	-0.165785	-0.283704	-0.981261	-0.586359	-0.02747	0.851084	-0.315995	-0.342781	-0.241298	-1.665884	-0.115447	1.087392	-0.634722	-0.041251	0.237785	-0.600967	0.739489	1.282013	0.039797	-0.406658	-1.649482	0.945421	-0.85231	2.402073	-0.118963	-1.665884	-0.590715	-0.53416
GENE2038X	YIL002C_aa_851-893	YIL002C ; INP51 ;	1	0.671777	1.575493	-0.973951	-0.654227	0.071428	-1.114592	-1.362307	-0.594424	1.135168	0.468112	0.047752	-1.278051	-1.269679	-1.423965	-1.430411	0.117053	0.349161	2.638313	-0.019636	-0.133723	-0.95442	2.222404	0.50938	-0.527109	-0.33399	-0.295551	-0.173819	-0.03083	-0.089694	-0.827118	0.863324	-0.054483	-0.905278	-0.445331	-0.785943	-0.455648	0.570402	-0.28247	3.60652	1.508852	0.319476	-0.335789	-0.046479	-0.096548	-0.119585	-0.387925
GENE293X	YBR150C_aa_146-265	YBR150C ; TBS1 ;	1	0.573805	-2.513951	1.651598	1.113371	-1.091995	0.386708	-2.755829	-0.935374	2.165579	0.707708	-1.11955	0.109395	0.161987	0.194483	-2.263982	-0.18874	0.830318	6.213523	-0.143471	-0.453542	-0.111493	0.395218	-1.291427	3.211098	-0.306444	1.387688	-0.462379	0.361062	-0.103983	-1.195726	1.244231	-0.052304	-0.352454	0.152868	0.375308	-0.15545	0.48732	-0.515897	0.613932	0.108817	-0.699456	-0.103157	-0.137938	-0.080632	-0.121272	-1.043052
GENE1411X	YFR023W_aa_260-297	YFR023W ; PES4 ; Protein whose biological role and cellular location are unknown	1	-1.368188	-1.496388	-1.906665	2.507819	-2.142852	-0.465409	-1.93514	-1.280058	0.451688	-0.406305	1.892791	-1.654192	-1.761702	-1.859167	0.039906	-0.928066	-0.416955	3.004261	-0.117401	-0.232603	-0.841299	-0.580934	-0.70558	0.491117	-0.27645	-0.258621	-0.222722	-0.054985	-0.114752	-0.902958	-0.587454	-0.037472	3.173933	-0.546333	0.325608	0.519123	0.308189	-0.314913	-0.488327	0.212093	-0.948384	-0.461691	-0.136044	-0.053014	-0.416887	-0.527928
GENE781X	YDR150W_aa_113-2565	YDR150W ; NUM1 ; Tubulin-binding protein involved in nuclear migration and mitochondrial inheritance; localizes at the ER, mitochondria and cell cortex junction	1	4.708771	-10.066414	2.827502	-9.041358	-12.783052	-1.829881	-8.570333	-0.945665	NA	NA	8.591253	-6.38832	-5.767564	-5.767564	8.24565	-11.926445	6.250846	-1.431657	-0.473405	-1.486034	0.460888	1.757964	-3.110712	0.673412	-0.758563	-0.938981	-0.706176	0.09476	1.027179	5.303616	14.318854	-0.240222	6.65148	-2.766681	1.792786	1.651327	0.491925	0.126301	5.076621	-2.170274	-3.52333	1.593726	-0.587125	-0.312768	1.219688	1.670921
GENE1232X	YER064C_aa_421-473	YER064C ; VHR2 ;	1	0.875318	-2.613728	-0.100901	1.765467	-2.067723	1.403318	-5.646691	-1.973027	3.414691	0.105865	-1.878631	2.367391	2.118302	2.273754	-0.805864	-0.544254	-0.734173	-1.230705	-0.191415	-0.263287	-1.030009	-0.642341	-1.438333	-0.662639	-0.338428	-1.20061	-0.260285	-3.152359	-0.132671	-0.517427	6.886116	-0.043498	8.975399	-0.632898	0.078644	-0.6438	-1.15197	0.535154	-1.872056	-1.417253	-0.189621	-0.05673	-0.198448	-0.055355	-0.853557	-0.70076
GENE4132X	YOR191W_aa_798-911	YOR191W ; ULS1 ;	1	-0.57617	-0.750492	-0.761821	0.221359	-0.171284	2.507138	-4.022185	-1.510284	1.070618	2.53088	-1.927864	-2.719316	-2.829362	-2.550225	0.656755	0.364429	0.648821	-0.380826	-0.231814	-0.472778	0.691051	-1.161228	-0.779175	0.165094	-0.48348	-0.525906	-0.34177	-1.254163	-0.188348	2.311765	1.878045	-0.089267	0.780416	-1.020405	1.613062	0.503598	-0.666208	0.649974	-0.584428	-1.840513	-1.138183	3.122913	-0.180623	-0.138335	-0.40667	-0.808908
GENE1929X	YHR079C_aa_452-529	YHR079C ; IRE1 ; A serine/threonine kinase with endoribonuclease activity; involved in endoplasmic reticulum unfolded protein response; localized to both the endoplasic reticulum membrane and nucleus	1	-0.863723	-1.621998	-0.041901	0.828865	1.758352	0.581216	-3.630466	-2.734343	-1.15427	-2.027845	0.52399	-1.390895	-1.46409	-1.61025	0.507904	2.818567	2.320184	-1.164471	-0.27223	-0.404561	-1.237667	0.379448	0.366284	-0.870562	-0.346313	1.218329	-0.305177	-0.99476	-0.11342	2.020537	-0.488318	-0.053975	-0.672251	-0.722299	-1.112384	3.885294	-1.114645	-0.477132	-1.684361	1.16182	-2.007227	-1.408668	-0.119052	-0.068952	-0.374261	-0.801764
GENE2429X	YJR090C_aa_260-312	YJR090C ; GRR1 ;	1	-0.807344	-2.291127	1.663095	2.602332	0.446887	1.446193	-0.889406	-0.304171	0.46135	1.303935	-2.372896	0.298195	0.17729	0.41471	-1.990897	0.979866	0.277219	-1.028993	-0.131637	-0.274583	-1.035793	-0.689853	-0.471947	-0.615774	-0.315846	-0.385736	-0.251684	-1.164297	-0.136588	0.939991	0.389359	-0.040044	0.148845	-0.776468	0.479489	2.513795	-1.729485	-0.434643	0.217537	-1.213271	-1.368453	-1.09655	-0.16839	-0.095739	-0.402073	-0.593567
GENE2871X	YLR087C_aa_1302-1341	YLR087C ; CSF1 ;	1	-2.981672	-1.200414	-1.378109	0.052986	-1.527923	-0.577533	-0.343996	-0.378045	0.335178	0.278252	0.874283	0.618226	0.563093	0.876054	-1.431948	-0.214378	2.154831	-0.729548	-0.10179	-0.234678	-0.801859	-0.547302	1.296383	0.856484	-0.232933	-0.314548	-0.19482	-1.014023	-0.086392	0.499579	1.023705	-1.014023	2.185677	-0.570834	-0.692059	0.746278	2.746985	-0.304365	-0.821277	-1.734651	-0.840292	0.040602	-0.103234	-1.014023	-0.291076	-0.488092
GENE1086X	YDR473C_aa_1-39	YDR473C ; PRP3 ;	1	-0.9563	0.574611	1.803369	-0.151648	1.433676	-1.138922	-0.863207	-1.453469	0.400404	-1.348691	-0.000395	1.020195	1.069539	1.046731	0.234686	0.493974	-0.676346	-0.814844	-0.105685	-0.195621	-0.80246	-0.500455	0.153322	-0.731876	-0.230845	-0.211322	-0.159009	-0.025181	-0.038856	0.749904	0.845354	0.241992	-0.140426	-0.443808	2.302027	-0.614465	0.10966	-0.234806	2.022378	-0.337807	0.19763	-0.145149	-0.053372	-0.052991	-0.021457	-0.466048
GENE39X	YAL032C_aa_241-281	YAL032C ; PRP45 ; Spliceosome-associating protein essential to pre-messenger RNA (mRNA) splicing; contributes to formation of catalytic spliceosome for second transesterification step	1	2.565312	-0.828483	0.312889	-3.79399	-4.175217	-0.780337	-5.221526	-2.713701	-1.437469	-1.583842	9.814395	3.63234	3.327987	3.603817	2.407545	4.536996	3.776894	3.762042	-0.228858	-0.325553	-1.426383	-0.829118	4.868578	-0.727176	-0.443016	-0.316393	-0.303414	-0.103442	-0.336307	-1.152376	-0.601469	-5.57709	0.11368	1.333235	-1.288843	2.264707	-0.658593	-0.391653	-0.374822	-2.914676	0.225297	1.940029	-0.253862	-5.57709	-0.848025	0.46779
GENE3732X	YNL253W_aa_393-422	YNL253W ; TEX1 ;	1	-1.919368	2.517207	-2.798352	-1.707746	2.405985	-2.242449	0.084206	-4.502358	-1.34115	1.846257	5.487374	6.485075	6.156912	6.19318	7.839931	5.236994	-1.863074	1.289207	-0.208607	-0.362646	-0.140892	-0.669864	2.196831	-0.817317	-0.599179	-0.325974	-0.290246	-6.286333	-0.246166	-1.353644	-1.769497	-6.286333	-0.862667	-0.756619	-1.404454	-0.840564	0.3856	-0.505997	0.936502	-2.377793	-1.030941	-1.332716	-0.434258	-6.286333	-0.890908	0.64379
GENE1527X	YGL131C_aa_609-653	YGL131C ; SNT2 ;	1	-3.341179	-0.953812	1.515207	0.135504	-1.631385	-1.362919	-1.779456	-1.423824	1.272792	0.008021	3.096344	3.442402	3.079383	2.90672	1.280113	-0.393692	0.72051	3.728978	-0.229032	-0.350992	-0.020505	0.170461	-0.029584	-0.912859	-0.614353	5.175395	-0.356234	-0.113756	-0.331243	-0.2697	4.104831	-0.086061	1.948141	-0.787211	-1.355962	-0.839967	1.355091	-0.541381	0.008338	-1.265258	0.226603	-1.423578	-0.309958	-0.072685	-1.209346	1.02016
GENE3179X	YML015C_aa_65-116	YML015C ; TAF11 ;	1	-0.584838	0.647474	0.140375	-0.027616	0.404982	-1.13403	-2.721314	-3.646099	3.445888	-1.484683	2.664453	2.817493	2.557452	2.502874	-2.843107	0.369059	0.057433	7.260959	-0.179832	-0.265544	-1.131274	0.990531	0.025355	2.220205	-0.41362	-0.326483	-0.290826	-5.120165	-0.203044	-1.054406	0.469778	-5.120165	-0.884098	-0.617558	-1.204454	-0.684998	-1.002749	-0.435291	0.370789	-1.348952	-1.06816	0.19174	-0.347685	-0.057979	-0.774984	-0.726656
GENE1502X	YGL094C_aa_412-470	YGL094C ; PAN2 ;	1	-1.727235	-1.132774	1.558057	-0.524844	1.724051	-1.746187	-0.408988	-0.758725	0.04917	0.178546	0.825149	2.871345	2.830432	2.96512	4.082433	0.388481	-0.264992	4.010849	-0.127541	-0.204845	-0.751966	-0.583444	1.897044	-0.53084	-0.244547	-0.291223	-0.224423	-0.813787	-0.059045	-0.880589	-0.012658	-0.102764	0.593268	-0.588507	0.729329	1.590378	0.550565	1.888828	1.623422	-1.058349	1.012494	1.022664	-0.136209	-0.049328	-0.196907	-0.506195
GENE3890X	YOL066C_aa_1-57	YOL066C ; RIB2 ;	1	0.468988	-0.931189	-0.635661	-1.115268	-2.19628	0.27457	-1.590067	-1.642915	2.896918	-0.704036	2.054054	4.124612	3.831159	3.495579	3.422306	-0.79413	2.772483	5.513293	-0.190838	-0.315766	0.39435	-0.021011	3.649232	0.202376	-0.513069	-0.383411	-0.367364	-2.348792	-0.211049	-0.341309	0.32944	-2.348792	1.660479	-0.760547	2.674401	-0.349254	-0.698565	3.242955	0.561044	0.328905	-0.480211	0.393605	-0.313616	-0.087581	-0.426833	-0.850324
GENE471X	YCR071C_aa_1-42	YCR071C ; IMG2 ;	1	2.960516	0.50844	-0.712068	-3.237045	-2.83308	0.710825	-2.171596	0.500844	1.189459	-0.127255	-1.735657	2.192035	1.898244	1.652835	-3.378499	6.610852	2.666814	-1.274945	-0.219351	-0.270517	0.870172	-0.748777	8.088759	-0.709992	-0.392363	-0.37365	-0.269194	-2.169529	-2.169529	-1.239408	0.729563	-2.169529	2.210894	-0.798174	-0.499468	6.123715	0.049681	-0.485792	2.420341	-0.324251	-0.988055	-0.361939	-0.175117	-0.067502	10.986346	1.439233
GENE1175X	YEL062W_aa_497-572	YEL062W ; NPR2 ; Subunit of SEACIT, a subcomplex of the SEA complex that acts as a GTPase-activating protein (GAP) to negatively regulates signaling through the heterodimeric Gtr1p-Gtr2p GTPase; negative regulator of TORC1 signaling in response to amino acid deprivation; positive regulator of autophagy and autophagosome formation; loosely associated with the vacuolar membrane	1	0.912906	0.269352	0.332477	-1.047883	-4.37106	-4.863673	-0.530067	-2.274605	-1.568448	0.151776	2.968383	1.617445	0.89531	0.742787	-1.016316	0.030954	-1.418796	0.417564	-0.340364	-0.582059	-2.161951	1.239808	1.409273	-1.382215	-0.906123	-0.649225	-0.530852	-4.931943	-0.62386	-2.195472	3.116365	-0.079326	1.088809	-0.12604	-1.49262	0.686687	1.005693	-0.827499	-0.760222	-2.160083	-2.597383	-0.323674	-0.592344	-0.113953	4.908808	-1.310129
GENE2921X	YLR139C_aa_52-84	YLR139C ; SLS1 ;	1	-2.765082	-0.396402	-0.496908	-2.189945	-1.963209	-0.007122	-2.044113	0.404813	1.366794	-0.999186	0.962946	1.343798	0.801984	0.707273	-1.486759	2.654714	-0.813783	-1.315172	-0.236243	-0.365716	-1.604544	1.762251	-0.03134	0.421262	-0.709145	-0.499901	-0.418031	-5.521409	-0.371441	-1.635158	0.381536	-0.058809	4.077113	-0.926131	-1.836551	0.687062	4.419293	-0.61254	-1.251991	-2.608616	0.857697	-1.719369	-0.297887	-0.086034	-0.911422	3.235859
GENE2328X	YJL134W_aa_1-32	YJL134W ; LCB3 ; Dihydrosphingosine-1-phosphate phosphatase involved in sphingolipid metabolism; localized to endoplasmic reticulum	1	-0.132465	0.501117	0.860405	-1.070235	-0.530801	-0.582477	0.144015	-0.538151	2.519382	0.340121	-1.543981	0.649322	0.475243	0.721389	-1.609818	3.011621	-0.566786	1.929233	-0.140853	-0.194067	-0.794252	1.424329	1.906598	-0.532974	-0.319301	-0.24722	-0.232192	-2.045514	-0.128494	0.239208	1.973246	-2.045514	1.148469	-0.514199	-0.891995	0.491822	-0.484762	-0.301597	-0.118852	-1.330951	-0.691979	-0.998852	-0.122061	-2.045514	-0.489786	-0.535536
GENE659X	YDL239C_aa_1-31	YDL239C ; ADY3 ;	1	-1.714802	2.979781	-1.1494	-1.536524	-1.919164	-2.629254	1.071348	-2.591351	0.570399	1.135473	-0.266361	-0.830137	-1.264499	-1.616324	-1.366908	-0.852028	-0.078188	0.363526	-0.203488	-0.36346	3.836748	-0.820254	2.368924	-0.698976	-0.48669	-0.368133	-0.321987	-7.399318	-0.312829	1.922252	0.034738	-7.399318	0.103043	-0.673697	-1.224449	-0.744635	-0.663278	-0.599089	-0.031859	0.012391	-1.676228	-0.328692	-0.206709	-7.399318	-0.938087	-0.747264
GENE1368X	YFL026W_aa_382-431	YFL026W ; STE2 ; Alpha-factor pheromone receptor; role in pheromone-dependent signal transduction involved in cellular conjugation, mating projection assembly, and in cell fusion; localizes to the plasma membrane	1	-1.584243	0.12465	0.186592	-0.591333	-2.468869	-0.752209	-0.520584	1.301591	1.551978	-0.674437	0.488715	-2.046992	-2.508183	-2.69322	0.030864	-0.448348	-0.686018	-0.658381	-0.286466	-0.357268	0.716013	1.817606	-0.411127	-0.936565	-0.544679	-0.463367	-0.377057	-6.810561	-0.299974	-1.607475	2.183402	-0.06242	-1.925258	0.183266	1.552045	-0.934747	1.570022	2.169417	-0.594056	1.111614	-1.002488	-1.657659	-0.267258	-6.810561	-1.161507	-0.95244
GENE1551X	YGL150C_aa_1157-1208	YGL150C ; INO80 ; Subunit of Ino80 complex, ATPase that contributes to ATP-dependent 3'-5' DNA helicase involved in chromatin remodeling and silencing at telomeres, has a role in transcription from polymerase II promoters	1	-3.223649	-2.061985	0.956825	1.791674	-2.511822	-0.990593	-2.337224	-1.727391	-0.049657	-1.286156	1.747062	-0.847192	-1.127465	-1.014496	-2.116486	-1.39427	-1.622547	-1.565368	-0.196474	-0.404589	-0.096454	-0.455495	1.155087	-0.76635	-0.456182	-0.464925	3.900902	-6.203765	-0.284683	1.759408	0.651849	-6.203765	1.282267	0.82587	-1.290124	-0.758647	3.513913	-0.522124	-0.314782	-1.62337	-0.862594	-1.374508	-0.178715	-6.203765	-0.483656	-0.712246
GENE2984X	YLR247C_aa_883-918	YLR247C ; IRC20 ;	1	-2.366409	-3.117412	-2.810075	0.665086	-3.326894	-0.607037	-1.154286	-2.677029	-0.934254	-0.664357	3.132172	-1.890808	-2.038958	-2.173148	1.569752	-2.516126	1.550929	-1.406605	-0.146785	-0.244763	4.947365	-0.531562	-1.014669	0.896022	-0.304242	-0.320235	-0.279805	-3.545785	-0.135199	2.352088	0.686094	-0.040076	-0.167508	-0.536944	1.513699	-0.565659	-0.496266	-0.35486	0.329753	0.391956	-1.053021	0.217469	-3.545785	-3.545785	-0.312718	-0.741685
GENE3044X	YLR313C_aa_484-525	YLR313C ; SPH1 ;	1	1.798183	2.439244	2.156711	-6.362388	-3.787407	-4.598635	-6.042031	5.414139	-0.866335	-0.773761	-0.17074	-4.465344	-11.439541	-12.01074	15.287892	-0.702962	-0.351875	-21.806533	-1.426565	-1.564907	42.469549	-0.805655	5.526937	-1.040642	-1.422783	8.176167	3.914821	-33.926202	-4.219017	2.006211	-4.310338	-0.292245	-1.168356	4.986831	-2.955761	0.203314	0.436886	-3.652247	-2.349703	11.829117	-4.947668	4.708175	-4.86144	-33.926202	-14.561479	-3.640532
GENE1822X	YGR276C_aa_1-53	YGR276C ; RNH70 ;	1	5.059276	1.781172	-2.48706	-5.28987	-1.038097	-1.226629	2.400832	-1.088478	2.155054	1.477131	0.183246	2.334024	1.266611	0.971448	-2.200647	-0.503712	-0.761754	2.058408	-0.471989	-0.603457	4.623874	-1.739654	-2.608566	-1.42457	2.989906	-0.794223	-0.585302	-10.660519	-1.196155	3.634175	-2.495255	-10.660519	-0.147653	-1.522731	-0.773193	-1.506389	4.642878	-0.943278	-0.390313	1.56419	2.207433	1.837834	-0.671235	-0.168611	-2.154853	-1.423384
GENE3257X	YML102W_aa_418-468	YML102W ; CAC2 ;	1	0.490038	-1.869535	-2.850517	-0.930137	1.15253	-0.377714	-0.586253	3.263954	-0.284506	0.131271	0.768946	2.129853	1.57198	1.110696	0.412578	-1.515968	0.451126	4.885604	-0.263512	-0.409792	2.614544	-1.030823	-1.528199	0.716056	-0.628103	-0.478694	-0.402623	-3.998975	-0.365761	1.953818	-1.764144	-3.998975	4.161607	0.664631	1.785497	0.500636	5.649794	2.212007	-2.095444	1.337909	0.856827	2.923528	-0.262305	-3.998975	-1.173099	-0.991965
GENE2689X	YKR031C_aa_1584-1638	YKR031C ; SPO14 ; Phospholipase D involved in prospore membrane assembly during sporulation and exocytosis; localizes to the prospore membrane, endosome and nucleus	1	3.204688	-0.951498	-0.059124	0.16065	-2.286802	-1.018367	-1.547255	0.793214	0.350791	0.091035	2.137181	0.515714	-0.107384	-0.06229	-4.372674	0.524817	-0.364894	-1.166301	-0.33987	-0.474634	-1.777306	-1.023657	-0.434978	-1.007754	-0.578545	2.683918	-0.417188	-7.715442	-0.413995	1.612192	-2.565185	-7.715442	-0.572699	-0.979231	-1.943028	-0.205894	0.260483	1.632417	0.276707	-3.242455	-0.354975	-0.700811	-0.902775	-0.104704	-0.80323	-1.108082
GENE2117X	YIL113W_aa_1-46	YIL113W ; SDP1 ;	1	-2.31029	2.7951	-3.143373	-0.273752	5.420401	-3.809027	5.618833	4.465238	0.660947	0.463356	-10.918092	7.642622	5.227835	4.270491	-3.246843	4.134529	-1.650878	0.677141	-0.629385	34.648649	0.152219	0.793189	2.434682	-0.512232	-1.71308	-1.016143	-1.023644	-21.736722	-1.280962	9.985176	-1.324596	-21.736722	12.058563	-1.924413	-0.0093	2.870112	1.724956	2.981737	-3.79993	7.392741	-2.395047	-3.953569	-1.482798	-0.237686	-4.705705	-2.636985
GENE2920X	YLR139C_aa_1-31	YLR139C ; SLS1 ;	1	-3.189578	-1.748168	-0.824775	-3.578646	-2.958634	-2.00802	-1.821684	2.064151	0.486008	-0.920898	-0.526665	5.968495	5.071893	4.850214	5.350009	3.828806	0.42561	-1.077494	-0.300005	6.64117	-1.755847	0.593213	7.153604	-1.171276	-0.741652	-0.57331	-0.450519	-8.087194	-0.3957	3.032488	-1.191894	-8.087194	2.808181	-1.069727	-1.902314	1.558818	-0.900284	-0.791335	-0.140953	-2.594415	-1.191247	-0.872992	-0.444387	-0.094016	-2.136853	2.276392
GENE2978X	YLR228C_aa_1-40	YLR228C ; ECM22 ;	1	-1.483441	-1.198323	0.220293	-0.55586	-0.84882	-3.084	0.425306	0.530637	1.430625	1.676155	1.354646	2.565624	2.292485	1.862408	1.269801	0.536688	-0.759579	0.91243	9.398543	-0.203221	-0.940458	-0.824794	-1.096582	-0.748859	-0.933273	-0.347489	-0.279241	-4.757562	-0.270726	3.462961	-1.604142	-4.757562	2.85072	0.724757	0.800658	-0.709987	1.207769	-0.42251	0.726032	1.374773	-1.225435	-0.343995	-0.115908	-4.757562	-1.376101	3.491739
GENE2359X	YJL194W_aa_1-54	YJL194W ; CDC6 ; ATPase and GTPase; binds chromatin and DNA replication origins; involved in G1/S transition of the mitotic cell cycle and pre-replicative complex assembly during DNA replication; regulates DNA replication initiation and chromatin silencing at telomeres; subunit of the nuclear pre-replicative complex and the DNA replication preinitiation complex	1	0.320248	-0.666228	-2.951359	-3.767747	1.103742	-2.167244	-1.959467	-0.313161	3.947948	-1.053263	1.011577	2.02564	1.645634	1.592927	0.582518	-0.313154	0.120002	6.214389	-0.246813	-0.358785	4.320505	2.930783	1.52132	-0.822101	1.368618	-0.451507	-0.350794	-3.280182	-0.231784	-0.627959	-2.056269	-3.280182	6.094349	-0.779468	5.092363	5.934579	4.563126	0.826403	1.457829	3.023039	-2.046066	0.467282	-0.431693	-0.077316	-0.40402	-0.807356
GENE2440X	YJR098C_aa_466-517	YJR098C ; ; Protein whose biological role is unknown; localizes to the cytoplasm and mitochondria in large-scale studies	1	-0.29963	1.235528	-1.671566	-1.241579	0.541349	-1.360811	-1.386381	0.215271	-1.840953	0.566093	0.162441	1.40408	1.323279	1.142844	1.977551	-1.478026	1.61925	2.271163	-0.137405	-0.277583	1.641834	0.339628	1.107314	-0.576285	2.843155	-0.272856	-0.228107	-1.07302	-1.07302	-1.037361	1.549454	-0.036866	2.424147	3.02625	-0.255482	3.708192	3.842316	5.724729	0.954409	-0.320743	-1.925964	1.070884	-0.127628	-0.052151	-0.309065	-0.731516
GENE1978X	YHR124W_aa_476-538	YHR124W ; NDT80 ; Sequence-specific DNA binding transcription factor that activates transcription of middle sporulation genes by RNA polymerase II	1	-2.910918	-1.375252	1.306897	-1.572373	1.471896	-2.240634	0.052325	0.027436	1.119592	-0.58525	-0.789211	0.498709	0.148082	0.021805	-3.095359	-0.191449	0.796966	3.571111	-0.235406	-0.385787	-0.70891	-0.221751	-0.138037	0.168995	1.915664	-0.482748	-0.383314	-0.116934	-0.220786	-1.08358	0.690589	-2.244598	-0.316295	0.464377	-0.500769	-0.992377	0.053545	1.211485	-2.550136	0.449209	-1.542816	-1.203735	-0.156271	-0.100102	-0.428894	-0.93328
GENE2951X	YLR189C_aa_1165-1198	YLR189C ; ATG26 ; Sterol 3-beta-glucosyltransferase involved in ascospore-type prospore membrane assembly; localizes to the cytoplasm in a large scale study	1	0.37107	-2.252393	-1.001367	-1.425243	0.287335	-1.85523	-1.48933	0.86187	1.370201	-0.094513	0.41387	-0.017102	-0.108074	-0.137807	-2.876491	-1.82272	-0.174871	1.050336	-0.119339	-0.223484	1.142854	-0.590451	-0.90454	-0.510387	-0.236868	3.880333	-0.218041	-1.15279	-0.093185	1.589441	2.309205	-1.15279	0.209744	0.994998	0.280223	-0.695823	0.620794	3.068004	-1.458819	-0.090821	-1.57531	0.760274	-0.111828	-0.050453	-0.313338	-0.48658
GENE657X	YDL234C_aa_701-746	YDL234C ; GYP7 ;	1	-1.025497	0.103135	-0.018819	-1.93684	-1.052869	0.521392	-1.479698	1.357539	-0.322176	0.684911	1.040916	-1.121463	-1.372089	-0.93945	-2.171741	-0.445677	0.327554	-1.244358	-0.188947	-0.506278	-1.065604	-0.656758	-0.206544	0.801174	-0.402254	-0.361393	-0.279134	-3.037221	-3.037221	-1.709185	2.601327	-0.054635	-0.916548	0.448856	-1.145951	-0.040017	0.558707	-0.35698	1.540165	-2.078194	-1.223706	0.177882	-0.195683	-3.037221	-0.887297	-0.788365
GENE2659X	YKR010C_aa_488-522	YKR010C ; TOF2 ;	1	-0.580996	-0.41107	-1.294948	-1.890909	-1.887559	-2.566486	3.330338	-2.409729	0.642449	-1.784797	4.187024	-2.534875	-3.196482	-2.974284	-1.823007	-0.677091	1.368603	-0.840459	-0.320311	-0.424347	-0.519638	0.402283	-0.481735	3.673275	-0.66083	-0.478585	-0.686767	-9.793728	-9.793728	-1.643511	0.056905	-0.061269	1.404501	-0.907117	-1.767848	-1.023213	1.374457	-0.668727	12.092138	-2.452118	-1.742533	-0.818567	-9.793728	-0.090906	-2.329278	-1.046312
GENE3234X	YML080W_aa_389-423	YML080W ; DUS1 ;	1	2.771182	-1.664098	-1.722628	-1.483728	-0.955667	-0.926569	-0.231456	0.550245	-0.773053	-1.977681	2.80447	-2.282507	-2.405567	-2.480702	-2.072547	-1.219052	3.967078	-1.593768	-0.16862	-0.569658	0.251705	-0.456256	-0.632809	-0.576156	-0.291307	-0.225486	-0.241378	-0.053734	-0.125453	-1.004493	-1.04333	-2.640479	-0.329855	-0.57472	-0.815219	0.723739	-1.238992	-0.344271	3.046941	-0.263122	-1.829537	1.530545	-2.640479	-2.640479	-0.566041	-0.411145
GENE822X	YDR176W_aa_1-32	YDR176W ; NGG1 ; Subunit of the SAGA, SLIK, and Ada2/Gcn5/Ada3 histone acetyltransferase complexes involved in chromatin modification and transcription activation	1	2.362445	2.980387	-0.031693	-1.935035	-0.154709	0.376862	-2.675746	-0.791937	1.61538	-0.342197	0.800289	-0.566641	-0.657126	-0.596493	-1.291508	-0.288076	-0.362177	-0.882405	-0.107034	-0.175898	-0.024413	-0.458443	0.015075	-0.670433	-0.215933	-0.213029	-0.154448	-1.349643	-1.349643	0.851111	0.144698	-0.035645	0.999963	-0.422176	0.944755	-0.588602	-1.127434	-0.337569	-1.229187	-0.695072	0.904279	4.044292	-1.349643	-0.039665	-0.362012	-0.513861
GENE1421X	YFR037C_aa_206-250	YFR037C ; RSC8 ; Subunit of RSC chromatin remodeling complex, slides along DNA affecting nucleosome positioning, transcription regulation, and DNA double-strand break repair via nonhomologous end joining	1	3.955718	-1.31559	-0.310765	-2.651084	1.085756	1.504552	-0.015201	0.816287	1.27487	0.574803	0.992253	-2.853536	-3.297583	-3.303254	1.24014	-1.165295	3.817744	-1.815452	-0.255448	0.615569	-1.380322	3.812381	3.377543	-0.915046	-0.559975	-0.327121	-0.548244	-0.13209	-0.346572	0.112937	-0.06263	-6.130486	1.566242	-0.763185	-0.055159	-0.961698	-0.395939	8.794171	2.428905	-0.988202	2.636057	12.498697	-0.288044	-0.098213	-6.130486	-1.117089
GENE2522X	YKL050C_aa_719-760	YKL050C ; ; Protein whose biological role and cellular location are unknown	1	3.63282	-0.342431	0.241897	-4.156727	-1.318656	1.452517	-0.725921	2.43167	0.79804	-0.51421	0.982972	-2.992565	-3.192936	-3.588129	1.662041	-0.257237	0.08828	-1.176646	-0.167537	-0.258725	-1.167462	-0.921303	-1.608774	-0.641917	-0.362946	3.162884	-0.265233	-2.32063	-0.184418	-0.264523	-1.682029	-2.32063	-1.598871	5.382217	0.058057	-0.689757	-0.631088	2.114027	1.097266	0.984317	-0.667238	0.527859	-0.144003	-0.119738	-0.444461	-0.623852
GENE898X	YDR273W_aa_1-82	YDR273W ; DON1 ;	1	-0.18056	-2.484508	-4.019352	-2.032249	0.611424	-3.691405	-2.801012	1.338149	-1.361908	-2.06316	8.441913	-4.189484	-4.843078	-4.962477	4.470474	-3.054663	2.83141	0.436688	-0.340597	-0.488928	-0.519243	0.501162	-2.88456	4.357195	2.273435	-0.661866	-0.487793	-5.160975	-0.465838	-0.167319	-0.422496	-5.160975	-0.184938	-0.023267	-0.39279	-1.235723	1.382402	-0.748879	4.871343	-1.103059	-0.995967	5.504718	-0.485418	-0.108191	-1.06425	-1.288943
GENE1360X	YFL023W_aa_154-221	YFL023W ; BUD27 ;	1	1.155943	1.75749	-0.395953	-1.853797	-0.098633	-1.908493	-4.39266	-1.22799	-1.181009	-1.175523	5.246241	-3.824856	-4.290179	-4.434002	3.13354	1.074925	2.913375	-2.135606	-0.273366	-0.433945	-1.77489	-1.102998	-1.655634	-1.233121	-0.620364	-0.507825	-0.456094	-8.709462	-0.392889	-0.823478	3.209258	-8.709462	-1.394997	0.572471	0.489567	-0.064089	1.008437	-0.640422	-0.392463	-0.789321	-1.684586	-0.534928	-0.412659	-0.089634	-1.116555	-1.117936
GENE274X	YBR129C_aa_156-205	YBR129C ; OPY1 ; PtdIns(4,5)P2 binding protein that negatively regulates the synthesis of PtdIns(4,5)P2; localizes to the cytoplasm and plasma membrane; localizes to the mitochondrion and cytoplasm in large scale studies	1	-0.78625	0.319692	0.278086	-3.185278	-0.704533	-2.421401	-0.918774	-1.269599	3.886354	2.50277	3.747732	-5.224215	-5.523131	-5.513866	5.992164	0.180395	0.102556	-1.547156	-0.220997	-0.24871	3.21933	-0.715348	-0.966197	0.424561	-0.397969	-0.335071	-0.275615	-5.852549	-0.1857	-0.106006	3.142859	-0.058247	-0.870768	-0.728305	1.380577	-0.692278	-1.765046	-0.477633	2.797688	1.137217	-2.234495	0.111097	-0.229945	-0.076889	-0.864231	-0.717745
GENE2352X	YJL176C_aa_623-668	YJL176C ; SWI3 ;	1	5.255499	0.398413	-2.776516	-2.221091	-2.668544	-1.36174	-3.688529	-0.552987	-1.566352	-0.259939	9.948857	-9.48872	-10.390927	-10.313297	20.970438	-2.671168	1.328101	-2.67887	-0.616873	-0.478429	1.806947	1.352301	0.088445	-1.112147	-1.207229	-0.582581	-0.472424	-20.916089	-0.717933	-1.858854	0.320456	-0.072017	-1.727694	3.940663	-0.848624	-1.254915	3.970164	-0.753595	-1.903499	-0.592065	-0.685713	1.773815	-1.000785	-0.101905	-2.526881	-0.889383
GENE1847X	YHL019C_aa_512-549	YHL019C ; APM2 ; Subunit of the AP-1 adaptor complex that binds clathrin and functions in golgi to vacuole transport	1	0.993508	-0.055859	1.943937	-1.774005	-0.563352	-0.809109	-4.703972	-0.042985	1.797499	1.504282	4.928603	-3.577336	-3.724915	-3.069504	2.699964	-0.559853	-0.094222	-0.876257	-0.124316	-0.183296	-1.437297	-0.500779	0.563062	-0.47834	-0.236319	-0.22893	-0.206709	-1.251436	-1.251436	-0.776351	0.495251	-0.04877	-1.000862	-0.414062	2.000864	0.833876	-1.131263	-0.399414	-0.355839	-1.953657	-1.451291	4.029302	-0.141069	-0.043024	-0.387822	-0.596302
GENE1634X	YGR010W_aa_53-112	YGR010W ; NMA2 ;	1	1.802508	2.932715	3.523694	-2.562319	-0.649196	-0.763423	-0.011442	-1.823152	4.135071	0.764752	1.867846	-0.80851	-1.172034	-0.936954	-4.528198	1.230023	0.126559	-1.431667	-0.198223	-0.280289	-1.171099	-0.728846	-0.945815	-0.733317	-0.447604	-0.335485	-0.346953	-6.410448	-0.23311	-1.192273	-0.315973	-6.410448	-0.687377	-0.69987	-1.082705	-0.683104	0.345349	-0.449338	1.867093	-1.780206	-1.69108	0.635875	-6.410448	-0.08155	-1.076322	1.141693
GENE1848X	YHL020C_aa_75-117	YHL020C ; OPI1 ; Transcription corepressor and phosphatidic acid-binding protein; regulates transcription from RNA polymerase II promoters and negatively regulates phospholipid biosynthesis; involved in the endoplasmic reticulum unfolded protein response; localizes to the endoplasmic reticulum and to various components of the nucleus	1	0.551874	0.144874	0.588867	-3.77347	-3.202085	-2.334211	-2.003118	-2.085557	3.988867	0.841429	5.449322	-3.8941	-4.289527	-4.056721	-3.248034	1.336834	-0.439136	1.750667	-0.199521	-0.409228	-0.296354	-0.837779	-1.324384	-0.864687	-0.544095	-0.369784	-0.372637	-7.211155	-0.253827	1.17524	-1.521051	-7.211155	-0.48745	-0.782526	0.019198	-0.776487	-1.481252	-0.551775	2.04221	-2.098473	0.410953	-1.58398	-0.420258	-0.09453	-1.428858	-0.87658
GENE3010X	YLR271W_aa_1-38	YLR271W ; CMG1 ; Protein whose biological role is unknown; localizes to the nucleus and cytoplasm in a large-scale study	1	-0.215993	1.857186	1.364482	-4.935545	1.052968	-1.789971	-2.030466	-0.455358	2.284415	-0.404706	4.071579	-3.665963	-4.157924	-4.558174	1.17604	0.23447	-0.968801	7.190654	-0.237025	6.62238	0.413232	3.160339	-1.883077	0.40416	-0.621199	-0.422437	-0.355471	-7.137737	-0.391691	-1.521376	-2.282482	-0.059738	2.397527	-0.82903	-1.514194	-0.868213	0.563183	-0.565805	6.404789	-0.205318	-2.189086	-0.800666	-0.54076	-0.074736	-1.05245	1.165363
GENE1975X	YHR124W_aa_1-38	YHR124W ; NDT80 ; Sequence-specific DNA binding transcription factor that activates transcription of middle sporulation genes by RNA polymerase II	1	-0.403319	0.874552	0.075166	-0.927315	-2.238434	-1.656867	-4.350436	-0.827572	1.277409	-2.64616	5.203746	-2.437642	-2.716955	-2.282854	3.888579	1.869458	0.562653	6.94166	-0.19394	-0.338314	-1.083505	-0.723575	-0.147245	-0.781791	-0.43923	-0.343608	-0.272493	-4.186643	-0.181769	-0.008171	2.071502	-4.186643	0.473936	-0.680984	-1.125932	0.466229	1.062236	-0.441343	1.227767	-2.25973	-1.001996	-0.213622	-0.186401	-0.064452	-0.792968	-0.729198
GENE2385X	YJR015W_aa_1-67	YJR015W ; ; Predicted integral membrane protein whose biological role is unknown; localizes to the cytoplasm and endoplasmic reticulum in a large-scale study	1	1.431897	3.55851	-1.520858	-2.998282	-0.270141	1.261896	-0.984074	-2.544527	0.554577	-1.217122	2.182572	-3.349113	-3.656403	-3.257825	1.93414	4.030543	3.238291	0.992819	-0.212381	-0.321965	-1.363863	-0.935695	0.911854	0.466641	-0.475413	-0.447334	-0.334883	-2.128782	-0.240283	0.200564	-0.563834	-2.128782	0.496323	0.677902	-1.391343	2.376006	-1.032206	-0.504187	3.176243	-0.493664	-0.260779	-0.015776	-0.223455	-0.073725	-0.798813	-0.8503
GENE1593X	YGL208W_aa_253-301	YGL208W ; SIP2 ;	1	1.123279	-1.009575	0.23139	-4.415647	1.024542	1.972359	-1.810228	-1.620981	2.281905	-0.938399	3.55176	0.340295	0.219885	0.280868	-2.698929	-0.524323	1.25998	5.218641	-0.13051	-0.240968	-0.824067	-0.551618	1.166537	-0.532758	-0.293717	-0.245885	-0.225226	-0.055752	-0.134758	-0.877106	-1.308769	-1.62708	2.8687	-0.464912	-0.872948	-0.617441	1.144152	-0.28031	0.237423	-1.020857	0.951259	1.759905	-0.136525	-1.62708	-0.42871	-0.623383
GENE3272X	YML114C_aa_230-272	YML114C ; TAF8 ;	1	1.177456	-1.671195	1.267724	-1.935769	1.140363	-0.767161	-2.609801	0.756061	2.502614	0.680084	1.063799	0.29615	0.056614	-0.091607	-2.042156	1.271942	0.286338	7.947921	-0.196215	-0.262383	0.033761	0.937042	0.099079	-0.743766	-0.412405	-0.348854	-0.276797	-3.694516	-0.14201	0.935528	-1.839761	-3.694516	1.223138	-0.638807	-1.142513	-0.695576	0.457053	-0.399071	-0.771686	-0.063784	1.54802	1.848638	-0.216506	-0.057192	-0.832018	-0.633101
GENE2652X	YKR008W_aa_1-52	YKR008W ; RSC4 ; Subunit of RSC chromatin remodeling complex, slides along DNA affecting nucleosome positioning and transcription regulation; binds lysine-acetylated histones	1	2.228881	-1.982098	0.4737	-2.600734	3.428972	0.789088	-4.097317	-0.028195	2.923721	-0.016608	2.871638	-3.151385	-3.238689	-2.951783	-1.596308	3.774606	0.177622	3.349321	-0.082077	-0.282599	0.274591	-0.504121	-1.130551	-0.595335	-0.243687	-0.229537	-0.172635	-1.755244	-0.118104	0.471186	-1.123348	-1.755244	-0.979057	-0.489456	0.897834	-0.628684	-0.939803	-0.259647	0.015334	-0.92015	0.25707	-0.69518	-1.755244	-0.117532	-0.211563	0.081306
GENE2735X	YKR084C_aa_76-158	YKR084C ; HBS1 ;	1	3.471302	-2.757037	-2.543996	-4.846531	0.868933	-0.639951	-5.759228	-0.004326	4.152198	-0.129724	5.425619	0.638817	0.127779	-0.153603	-3.140704	-0.266277	-1.004607	1.505723	-0.267746	-0.456587	0.558408	1.006427	-0.44716	-0.112201	2.917594	-0.644635	-0.484246	-0.145806	-0.466145	1.190553	1.494545	-3.135654	7.528633	-1.092088	0.736149	1.028974	3.356459	-0.73427	0.797003	-0.216055	-1.811111	1.848622	-0.408596	-0.096137	-1.315838	-1.117438
GENE2736X	YKR086W_aa_68-215	YKR086W ; PRP16 ;	1	0.346965	-1.606151	0.073927	-2.459057	2.509008	-1.628551	-1.912877	-0.076845	6.004135	-0.215891	1.690813	-2.321784	-2.671644	-2.676285	-0.752386	-0.50395	-0.571035	3.619449	-0.28886	2.595885	-1.560534	1.895598	-0.786709	0.221571	1.709132	-0.584356	-0.521232	-0.153831	-0.297116	-1.581121	-0.433123	-0.062198	1.910933	-0.172537	-1.344499	1.26836	0.457818	2.584314	1.638605	-1.17252	-1.149915	-0.025924	-0.233099	-0.093969	-0.953731	-0.330457
GENE2011X	YHR164C_aa_54-410	YHR164C ; DNA2 ; 5'-flap endonuclease and ATP-dependent DNA helicase involved in lagging strand (Okazaki fragment) DNA elongation, DNA double-strand break processing, and telomere maintenance	1	-2.418249	-1.152344	0.460294	-0.625694	-0.063392	-0.332367	-1.147295	-0.120882	4.59768	-2.829322	2.131186	-3.948624	-3.886247	-3.886247	1.703609	-1.924491	-1.567751	-0.474017	-0.201812	0.304764	2.688911	-1.173979	-0.089036	0.560352	0.865093	0.633914	-0.63004	0.00828	-0.238689	0.166045	1.011197	-0.102385	1.232659	-1.52579	-1.282121	0.178137	1.237957	1.369286	0.557921	-0.665156	1.819485	0.147362	-0.141489	-0.138305	-0.160088	-0.265333
GENE4136X	YOR191W_aa_356-405	YOR191W ; ULS1 ;	1	-2.336895	-0.606659	1.658259	0.63677	-0.143838	-0.562246	-0.99178	-1.751147	1.621183	-0.452618	2.884131	-3.300793	-3.411634	-3.778173	3.28045	-0.437666	-0.486025	0.153768	-0.188951	-0.339973	0.994673	0.644668	-0.669405	0.680635	-0.341845	0.404336	-0.23899	-0.940114	-0.125815	1.487077	-0.707591	-0.940114	-0.351122	-0.688997	-1.150836	-0.783617	-0.907084	1.594021	2.262365	0.923808	-0.462191	2.66695	-0.144671	-0.070287	-0.358132	1.176739
GENE2344X	YJL162C_aa_368-406	YJL162C ; JJJ2 ; Protein whose biological role is unknown; localizes to the nucleus and cytoplasm in a large-scale study	1	-0.515462	0.142232	1.421515	-0.238349	0.241704	-0.386668	-2.320856	-0.64515	-0.218767	-2.092348	3.697989	-2.095858	-2.179789	-2.053742	0.582374	-0.496017	-0.740591	2.350518	-0.167507	-0.326766	0.054568	-0.333325	-0.232273	-0.707003	-0.3256	-0.403443	-0.231802	-0.053491	-0.109614	1.594355	0.737429	-0.037126	0.555524	0.985117	0.218854	0.686722	1.246365	-0.435872	0.832042	0.16269	-0.04485	1.761363	-0.139007	-0.061149	-0.301959	-0.656108
GENE4298X	YPL016W_aa_821-876	YPL016W ; SWI1 ;	1	-3.880549	-1.573295	-0.316584	-1.696827	3.349585	-0.397143	-4.461114	-0.422223	1.790563	-2.176017	2.716608	-4.778768	-4.907624	-5.008261	4.841526	0.204704	0.131864	0.308732	-0.144698	-0.304772	0.4461	-0.931543	0.096879	-0.63295	-0.35009	2.133151	-0.241854	-0.061192	-0.127079	-0.478041	0.517256	-1.328992	0.116284	-0.968804	4.529111	-0.650389	0.756292	-0.848963	0.89275	1.588254	-1.291504	0.26068	-0.128617	-0.084906	-0.403033	-0.57067
GENE839X	YDR207C_aa_1-32	YDR207C ; UME6 ; Sequence-specific DNA-binding transcription factor involved in chromatin remodeling as it relates to the regulation of pseudohyphal growth, mitosis, meiosis, sporulation, lipid metabolism and nitrogen catabolite repression; component of the Rpd3L histone deacetylase complex	1	2.631894	-0.368542	1.00586	-0.616553	1.652649	-1.337539	-0.565015	2.031532	0.148919	0.771926	-0.845449	0.656049	0.588793	0.566502	1.201588	1.802907	0.773398	-0.556493	-0.074758	-0.101856	-0.56305	-0.333543	-0.463115	-0.418029	-0.181647	-0.177001	-0.132025	-0.916203	-0.078235	-0.738782	-0.71099	-0.916203	0.422999	-0.397664	0.94523	-0.480645	0.650524	-0.191008	1.014106	0.038054	-0.371321	-0.708367	-0.088727	-0.916203	-0.211942	-0.351723
GENE390X	YCL010C_aa_74-117	YCL010C ; SGF29 ;	1	4.700236	1.765117	0.272259	-2.357172	7.430902	-1.154508	-3.006982	4.536496	3.299105	0.208786	-1.847732	-2.789525	-3.341411	-4.025179	-1.477966	-0.501955	3.562946	-1.829008	-0.233702	-0.388704	-1.537594	0.29635	-1.877873	-0.960117	-0.567307	-0.460769	-0.385861	-2.542107	-0.256775	-1.491371	-1.774426	-0.062049	-1.368381	0.41057	1.884067	-1.055393	-1.163218	-0.555499	-2.076526	3.289662	-0.293107	1.37424	-0.356627	-0.080538	-1.1238	-0.936567
GENE2685X	YKR029C_aa_1-111	YKR029C ; SET3 ;	1	4.966839	0.760626	4.411225	-4.33063	3.944391	1.173687	0.695042	0.118087	1.029509	0.865832	-1.147302	-1.093488	-1.772137	-1.80027	1.215688	2.032559	1.200539	0.826312	-0.453227	-0.559001	-0.124055	-0.927611	-1.368759	-0.671426	-0.889136	-0.605339	2.322833	-4.927955	-0.358344	-1.511414	-2.212194	-0.082855	-2.247156	-0.343783	-0.964075	-1.379122	-0.804961	-0.795351	-1.301979	1.911799	1.610641	3.547375	-0.466025	-0.119569	-1.841102	4.734398
GENE2880X	YLR095C_aa_617-646	YLR095C ; IOC2 ; Subunit of the Isw1b complex involved in chromatin remodeling	1	2.169907	-0.846553	1.602979	-2.441335	1.812695	0.949659	-1.35713	2.756258	2.12113	-0.189345	-0.650348	-1.197565	-1.299289	-1.373056	-1.290522	1.064413	0.499478	-1.292917	-0.109242	-0.180304	-0.879126	-0.485435	0.797311	-0.512323	-0.229804	-0.251186	-0.167283	-1.394385	-0.11138	1.379488	0.069924	-1.394385	-1.322805	-0.396396	5.459113	-0.546594	-0.202187	-0.287479	-1.29939	0.231607	-1.528731	0.284671	-0.120338	-0.041037	-0.374307	-0.626683
GENE1244X	YER083C_aa_38-75	YER083C ; GET2 ;	1	1.246011	0.721039	-2.882548	-2.384705	1.428723	-1.297627	0.867543	3.183426	-2.11928	-1.977122	1.603789	-2.530081	-2.918265	-2.888635	1.28726	-0.573609	0.185104	0.159405	-0.183841	-0.290271	-0.921911	-0.843186	-1.815345	-0.808768	-0.463049	-0.559802	-0.337061	-5.332028	-0.311517	-1.441706	-1.897593	-5.332028	-1.555644	-0.768426	-0.076361	-0.78959	-1.313276	-0.501674	-0.208336	3.093254	-0.809728	0.66048	-0.098814	-0.064687	-1.172555	-0.714201
GENE4493X	YPL249C_aa_852-886	YPL249C ; GYP5 ;	1	0.695753	1.703556	1.094387	-0.324321	1.06486	-1.013692	0.688373	1.366214	0.588409	0.15679	-0.56768	0.843813	0.61796	-0.076749	-2.387541	0.043557	3.823938	-0.097824	-0.187221	-0.313826	0.163097	0.754071	-0.279228	2.7394	-0.393647	-0.372981	-0.286205	-2.717511	-0.226568	-1.612211	-1.423167	-2.717511	-1.379559	-0.731071	1.543038	0.968522	-0.971573	-0.381233	-1.176706	6.281226	-0.847649	-1.30357	-0.214105	-2.717511	-0.939023	-0.615197
GENE3139X	YLR433C_aa_412-451	YLR433C ; CNA1 ;	1	-1.67458	0.941719	-1.669533	-2.432231	1.642648	-1.447161	-0.838295	4.971167	1.217539	0.262519	-0.28363	-1.978813	-2.066164	-2.596569	1.576049	-1.608349	0.578116	0.296103	-0.084621	-0.176841	-0.922723	-0.471405	-0.708054	0.805461	-0.232372	-0.298043	-0.184807	-1.243084	-0.101637	0.941771	-1.007902	-1.243084	-0.424319	3.487726	0.626229	-0.498849	0.29407	-0.26763	-0.969843	3.935267	-1.855989	-1.426085	-0.113229	-1.243084	-0.360907	-0.582312
GENE3578X	YNL087W_aa_1-52	YNL087W ; TCB2 ;	1	2.686243	0.746474	-1.233142	-1.189297	0.695117	-0.857399	-1.394999	2.540915	-1.819505	0.85387	-0.613514	-1.651018	-1.83545	-1.744876	-0.349021	-1.39326	1.315031	-1.243076	-0.163295	-0.330497	0.276898	-0.659038	-1.983665	0.684882	-0.359245	-0.353421	-0.255247	-2.515655	-2.515655	-0.524245	-1.427869	-0.041798	-0.335916	0.760699	0.957671	-0.752237	-0.330809	-0.432908	1.911618	-0.410157	-1.499825	0.528259	-0.195583	-2.515655	-0.963425	-0.638691
GENE4041X	YOR086C_aa_1-56	YOR086C ; TCB1 ;	1	3.491113	1.199519	0.486755	-2.865956	-0.737022	0.049909	-2.125042	2.15584	-2.056559	0.765353	-0.156745	-0.698424	-0.726046	-0.212449	0.062032	-2.579607	2.79031	-0.734521	-0.074819	-0.16279	1.022323	-0.471468	-1.149697	-0.026536	-0.202761	-0.288013	-0.218564	-0.508212	-0.065145	-0.931393	-1.086269	-0.508212	-0.431266	0.341917	-0.206344	0.298913	-0.201734	-0.319749	-0.684941	-1.629567	-0.360769	0.556688	-0.508212	-0.035033	-0.149801	-0.56187
GENE2426X	YJR089W_aa_598-645	YJR089W ; BIR1 ;	1	-1.362253	-0.998343	1.32323	0.024677	1.185963	-1.130686	-1.001286	-0.462797	-0.228509	-1.142417	1.491567	-0.103796	-0.168152	-0.074723	0.700399	-0.67144	0.426754	-0.75729	-0.135404	-0.219047	1.378986	-0.538162	1.407714	-0.59255	-0.203068	-0.302367	-0.211521	-0.486658	-0.093721	-0.162324	-0.455541	-0.486658	0.359782	-0.509678	0.670558	1.432518	-0.97016	-0.372667	1.321286	0.237057	-2.104031	0.774925	-0.08715	-0.057528	-0.199811	-0.514669
GENE2780X	YLL007C_aa_501-555	YLL007C ; LMO1 ; Signaling protein involved in mitophagy; localizes to the plasma membrane, and shifts to mitochondria under oxidative stress	1	-2.312635	-1.195886	0.550977	0.908037	-0.0066	-1.446328	-0.606232	1.710667	-0.54357	-1.245695	1.578299	-1.120974	-1.262092	-1.61701	-1.361694	-0.443026	0.435249	-0.020069	-0.087761	-0.322224	0.765389	1.79984	-0.452281	-0.538829	-0.385154	-0.433875	-0.201608	-2.095993	-0.129026	-0.544408	-0.612523	-2.095993	1.146914	-0.754139	1.006518	-0.615975	1.531336	-0.493924	-0.203885	1.700941	-1.603853	-1.148041	-0.172907	-2.095993	-0.281996	2.294883
GENE3987X	YOR025W_aa_1-31	YOR025W ; HST3 ;	1	-1.497691	-2.618496	-0.407492	-4.266179	0.220069	0.679072	1.615351	-1.074282	-0.070867	-1.329445	1.9555	1.839841	1.649655	1.249383	-2.136521	0.663397	0.072259	-1.0281	-0.158469	-0.231782	2.584419	4.4419	2.234041	-0.547281	-0.294773	-0.242804	-0.231623	-3.227868	-0.111854	-0.889027	0.077915	-0.063295	2.083254	-0.598326	-0.983564	0.793114	1.045356	-0.286595	-1.475305	2.484127	1.578978	2.295446	-0.193478	-0.049883	-0.472599	1.582028
GENE2843X	YLR032W_aa_122-167	YLR032W ; RAD5 ; DNA-dependent ATPase and DNA helicase that binds to Holliday junctions and forked DNA; involved in protein polyubiquitination and free ubiquitin chain polymerization; additional roles in postreplication DNA repair, double-strand break repair, and error-prone translesion synthesis; localizes to the nuclear chromatin and associates with telomeres	1	-2.696077	-0.391682	-0.620235	-1.503507	2.201843	2.070208	2.062935	-1.098259	0.982668	1.274776	0.115186	1.836802	1.661687	1.192206	0.806505	-1.56327	0.716716	-0.487383	-0.156058	-0.242738	0.728613	0.535314	-0.814565	-0.610207	-0.468676	-0.313741	-0.321272	-2.502149	-0.170911	2.800381	0.317058	-2.502149	-1.329893	-0.579287	-0.479951	5.168116	-1.075156	-0.41516	-1.254621	4.46354	4.979801	-1.272546	-0.159058	-2.502149	-0.392865	-0.695164
GENE4033X	YOR076C_aa_1-132	YOR076C ; SKI7 ;	1	3.279313	-2.834483	-2.485824	-1.947104	-1.877507	0.662014	0.153127	-0.877215	3.461279	0.610337	2.436086	1.109734	0.614644	0.397614	0.665233	-0.298054	-0.215241	0.553829	-0.334965	-0.758704	2.005129	-0.165693	0.304053	0.975098	-0.779337	-0.665229	0.700514	-2.157246	-0.328869	-1.211019	0.898787	-0.077157	-1.364318	-1.40322	0.529156	2.136776	2.123318	-0.95427	-0.004908	0.458472	-0.023116	1.74365	-0.3956	-0.122288	-1.024612	-0.77034
GENE1060X	YDR456W_aa_1-52	YDR456W ; NHX1 ; Sodium:proton and potassium:proton antiporter involved in sodium ion and potassium ion transmembrane transport; has role in vacuolar acidification and cellular monovalent inorganic cation homeostasis; localizes to vacuolar membranes, trans-Golgi network and endosomes	1	1.794119	3.590134	-2.304308	-2.571668	0.366841	-2.048355	-3.178056	-0.544466	3.712385	2.242373	0.02539	-2.074833	-2.215018	-2.267213	-0.419293	0.953791	-2.873334	-1.104436	-0.149342	-0.370112	-1.188636	3.47171	-0.055303	-0.559034	-0.321646	-0.463627	-0.190189	-2.577935	-0.13498	-0.506341	-0.389917	-2.577935	-1.330204	4.893625	0.216065	-0.725756	-0.614563	-0.422502	0.847432	-0.974168	-0.480731	-1.295727	-0.18769	-0.106413	-0.572068	-0.564835
GENE1118X	YDR501W_aa_1-41	YDR501W ; PLM2 ;	1	0.998761	4.140624	1.191617	-4.060235	0.716809	-0.797179	0.330625	-3.372244	2.353797	1.176589	-1.695046	-0.144899	-0.439586	-0.451366	-1.829483	-0.596144	-1.409347	-0.216057	-0.173412	-0.288946	2.175513	2.999691	-0.948024	-0.697018	2.820666	3.374062	-0.246872	-0.078395	-0.230153	0.023989	0.85028	-0.043317	-1.382968	3.455086	-1.196623	-0.708959	-1.08564	-0.414144	-1.910472	-0.768873	-0.98943	-1.268662	-0.204265	-0.055008	-0.621084	-0.659046
GENE410X	YCL051W_aa_1-35	YCL051W ; LRE1 ;	1	0.535033	1.258587	0.110843	-0.893195	2.895493	-0.274853	-1.27824	2.286182	3.391212	0.345111	-2.298441	-0.514781	-0.58231	-1.418987	-1.270609	-1.087641	-1.320825	-0.550925	-0.103543	-0.152101	3.980507	-0.380172	-0.856068	-0.424369	-0.232747	-0.25052	-0.265081	-0.943598	-0.943598	-0.850719	-0.861997	-0.034578	-1.138626	-0.468797	1.404449	2.240788	-1.647555	-0.240719	-1.091411	1.740301	0.644743	-0.79821	-0.102269	-0.048923	-0.943598	0.96919
GENE3783X	YNL305C_aa_1-30	YNL305C ; BXI1 ;	1	3.403014	0.531072	0.418496	-1.017369	3.133813	1.379039	-1.508864	-0.802968	1.846314	1.979446	-3.358586	-0.995368	-1.121923	-0.395285	0.040478	0.882679	-0.756068	-0.785122	-0.094657	-0.204464	-0.813672	2.903858	-0.758493	-0.503107	-0.250047	-0.255672	-0.179673	-0.776987	-0.12098	0.591619	-0.305884	-0.776987	-0.121399	-0.439141	-0.835468	-0.515411	-1.215475	-0.25755	-0.490445	-1.53259	1.778917	-0.862953	-0.156525	-0.052197	-0.381663	-0.450953
GENE4583X	YPR105C_aa_540-595	YPR105C ; COG4 ; Protein involved in vesicle transport within the Golgi and between Golgi and ER; also involved in CVT pathway, macroautophagy and pexophagy; part of the Golgi transport complex	1	1.392927	0.391898	-0.414974	-0.969518	1.106711	0.601697	1.572843	0.880525	2.781515	1.55943	-3.011257	-1.641818	-1.75986	-2.007615	-1.977701	-1.740867	0.860991	-0.839298	-0.088919	-0.223957	-0.399016	0.472313	0.584583	-0.490261	-0.273996	-0.249444	-0.290078	-1.983711	-0.120034	-0.736552	-0.077176	-1.983711	-1.010101	-0.502088	-0.849309	-0.524993	-1.075744	-0.37178	1.510942	2.24865	2.289092	1.085391	-0.068083	-0.069425	-0.244056	-0.527163
GENE326X	YBR205W_aa_1-63	YBR205W ; KTR3 ;	1	2.314779	1.99888	0.643176	-4.260287	0.011923	-1.287436	-1.570335	0.506688	0.623842	2.864511	-1.552229	1.805232	1.610751	1.286163	2.303712	0.82939	0.313693	-0.075593	-0.244931	4.528491	-1.286722	3.310704	1.141531	-0.666769	-0.414855	1.087834	-0.299745	-2.017477	-0.161447	0.947733	0.044819	-2.017477	2.32523	-0.031813	1.108368	0.155592	-0.912815	-0.710522	0.140777	0.115697	0.2215	0.032589	-0.202152	-0.056116	-0.425471	-0.726974
GENE178X	YBL091C-A_aa_134-166	YBL091C-A ; SCS22 ; Protein involved in phospholipid metabolism, endoplasmic reticulum membrane organization, and telomeric chromatin silencing; localizes to the cytosol	1	2.618537	-0.004749	-2.44414	-3.087056	0.391791	-1.271724	-0.835736	-0.269831	0.509935	2.352901	-2.313185	-0.575689	-0.700794	-0.55764	-0.47679	-0.702198	1.500532	-0.825764	-0.109159	-0.261985	-0.864457	1.046183	-0.836922	-0.501745	-0.245999	-0.502173	-0.168927	-2.132103	-0.099611	-1.125139	0.227707	-2.132103	0.0814	1.244406	1.858371	-0.44821	-1.583766	2.153098	0.032754	-0.687679	0.114186	0.39484	-0.110689	-2.132103	-0.328981	-0.521748
GENE2663X	YKR016W_aa_98-135	YKR016W ; MIC60 ; Subunit of MICOS, a mitochondrial inner membrane complex; involved in mitochondrial cristae formation and the import of proteins into the mitochondrial intermembrane space	1	1.956059	1.584918	-1.019615	-4.287894	2.4776	-2.048551	-2.887333	-0.15863	-1.296861	-0.37028	0.531411	1.966812	1.763644	1.823877	0.879382	0.709211	5.218761	-1.168992	-0.1623	-0.331118	0.270653	-0.677979	0.990374	-0.699658	-0.364776	-0.325438	-0.27708	-2.486212	-0.165048	-0.118807	-0.332622	-2.486212	1.138966	2.646501	-0.980895	1.263891	-0.665389	1.599607	-1.061008	-0.731007	-0.717702	-0.593266	-0.136315	-0.073398	-0.396124	-0.702956
GENE1098X	YDR483W_aa_1-100	YDR483W ; KRE2 ;	1	5.580473	0.39508	0.006346	-5.113884	-2.622916	-0.019859	-1.17742	-4.06509	-0.405229	4.888704	-0.522382	-3.499073	-3.680575	-3.201326	-1.32655	-2.099442	0.304247	-1.529875	-0.163501	2.979737	-1.615124	0.963981	1.378855	-1.016178	-0.470503	-0.572379	-0.410386	-1.635108	-0.168038	1.482219	0.237605	-1.635108	2.514102	1.907147	-1.613809	-0.525998	-0.561465	-0.746597	-0.79688	-3.01174	0.152173	0.152519	-0.199552	-0.13008	3.70706	-0.874652
GENE4320X	YPL053C_aa_1-99	YPL053C ; KTR6 ;	1	1.889257	0.984854	-0.315807	-4.302261	-2.740644	-1.781885	-3.623463	-2.828184	1.129466	3.709742	0.370197	-1.448132	-1.700653	-1.596271	-3.054864	-0.225873	7.264081	-1.215186	-0.22424	2.93271	-1.684113	2.121699	3.991445	-1.051524	-0.577472	-0.622245	-0.45047	-0.100767	13.917914	-0.11648	0.485284	-0.066267	1.321042	1.919494	0.226301	0.576993	0.526898	-0.82237	-1.396994	-1.828551	-0.586506	0.113713	-0.258515	-0.108486	3.932082	-1.024302
GENE2699X	YKR042W_aa_1-33	YKR042W ; UTH1 ;	1	5.42677	1.21712	5.644614	-2.743499	-2.275619	-2.069759	-0.311342	-2.433811	-2.229733	4.594926	-2.996435	0.288033	0.130975	0.842366	0.221705	0.814017	-0.922668	-0.861933	-0.248943	-0.201237	-0.879639	-0.504454	-1.489725	-0.499876	-0.289523	-0.31392	-0.185849	-2.751135	-0.13083	3.709683	-0.360309	-0.037474	-0.974931	-0.524093	-1.037242	-0.518414	-0.771259	-0.329575	0.723789	-1.621706	-1.00718	-0.874291	-0.171744	-0.043324	-0.455729	-0.597883
GENE3514X	YMR305C_aa_1-31	YMR305C ; SCW10 ;	1	5.297943	-1.924356	5.721189	-2.877066	-0.046553	0.199478	-1.688961	-1.56478	-1.760586	3.491731	-3.241809	0.236241	0.162525	0.229742	-0.07629	0.610496	-0.544819	-1.007206	-0.270878	-0.133243	-0.851741	2.167738	-0.669754	-0.362256	-0.22685	-0.211427	-0.141392	-1.280876	-1.280876	0.572431	-1.348931	-1.280876	-0.742878	-0.743048	-0.973908	-0.444682	-1.199756	2.894532	-0.942934	-0.578213	-0.458455	-0.848389	-1.280876	-0.048945	-0.212166	-0.309624
GENE2950X	YLR189C_aa_681-730	YLR189C ; ATG26 ; Sterol 3-beta-glucosyltransferase involved in ascospore-type prospore membrane assembly; localizes to the cytoplasm in a large scale study	1	2.943336	0.030789	-0.287196	-0.969331	-1.617996	-0.791454	-0.890847	-0.272658	0.017938	0.679634	-0.834009	-1.260637	-1.324619	-1.111995	0.755206	0.390128	-0.494864	-0.679746	-0.158267	-0.184996	-0.832679	3.212537	-0.091262	-0.475124	2.055458	-0.236751	-0.287473	-0.751906	-0.085573	2.082811	-1.034889	-0.751906	-1.310084	-0.505464	-0.283935	-0.006362	-0.694173	-0.363859	-0.005083	-0.597523	-1.33485	-1.075445	-0.06954	-0.751906	-0.253807	-0.466239
GENE3917X	YOL089C_aa_303-351	YOL089C ; HAL9 ;	1	0.856214	-0.133647	-0.642324	-1.389355	-0.873285	-0.496448	-1.312283	-1.169353	1.098285	-0.599393	-0.267163	0.03464	-0.007308	-0.288279	-0.865213	-0.985968	-0.416143	-0.553411	-0.123632	-0.276036	-0.852355	1.791773	0.413646	-0.426789	6.002236	-0.408029	-0.157899	-0.668548	-0.082993	1.202011	1.533588	-0.033683	-1.367776	-0.430305	1.098181	-0.473204	-0.456036	-0.552642	0.521599	1.520807	-1.076458	0.118095	-0.071842	-0.065415	-0.17099	-0.32569
GENE409X	YCL048W_aa_406-455	YCL048W ; SPS22 ;	1	-0.893295	1.393952	-0.513493	-0.106217	-2.679109	-1.305624	1.025006	1.455107	2.872885	4.183633	-1.971276	-0.476154	-0.513759	-0.131127	-2.624442	-1.402029	0.193805	0.071893	-0.091066	-0.273035	-0.867089	1.327313	-1.512587	-0.736722	3.028136	-0.29296	-0.183521	-0.425832	-0.0698	-0.945192	0.592225	-0.425832	0.571438	-0.561428	-0.801565	0.861741	-0.584771	1.917285	0.415839	-1.80653	1.750185	-1.268811	-0.086038	-0.057459	-0.402852	0.997998
GENE4604X	YPR122W_aa_980-1018	YPR122W ; AXL1 ;	1	0.504814	1.409505	0.041424	1.907144	-1.420752	0.157493	-0.20356	-0.647807	0.001236	0.67939	-1.750279	0.372016	0.402053	0.866242	0.08851	0.408282	1.153049	-0.323384	-0.125335	-0.138142	-0.506698	-0.355441	-1.013275	-0.437002	3.519863	-0.173553	-0.116402	-0.02537	-0.039454	-1.428908	0.802914	0.487204	-0.181065	-0.755702	-0.427232	-0.467545	-0.893067	0.741954	-0.1236	-1.614178	0.720931	-0.765933	0.005856	-0.061779	-0.04862	-0.303868
GENE3029X	YLR305C_aa_456-518	YLR305C ; STT4 ;	1	1.04146	1.40392	1.497199	-0.435677	-0.073102	0.334218	-0.198318	2.05836	0.01665	4.120597	-3.419691	0.882863	0.782118	0.566831	-0.805013	1.35705	-1.268521	-0.282755	-0.141801	2.932399	0.552886	-0.651029	0.28134	-0.680983	-0.313658	-0.342103	-0.250809	-1.194219	-0.144267	-1.299542	0.920499	-0.038545	-1.575078	0.534127	-0.34319	0.81686	0.561928	-0.365846	-1.037791	-0.566635	-0.165358	0.214657	-0.12259	-0.044405	-0.34807	-0.581655
GENE2768X	YKR098C_aa_122-292	YKR098C ; UBP11 ;	1	-2.278553	-5.967601	7.125132	-9.196156	9.138324	-2.62442	-2.680035	-0.508806	0.832931	0.567465	-5.467481	3.260245	0.839086	0.724321	-1.699657	2.650902	-1.200095	-0.302762	-0.817359	0.27491	-1.306419	0.159278	3.359154	-2.713376	2.21939	-1.183456	-1.074007	-18.98938	-1.189713	1.856757	7.415452	31.391611	-1.467456	0.371154	-0.985289	-0.054966	2.435228	1.121095	-5.234142	0.7458	2.066453	-1.493391	-1.000192	-0.242348	-4.293432	-0.014927
GENE2174X	YIL156W_aa_138-202	YIL156W ; UBP7 ;	1	-0.850021	0.519591	2.089705	0.025851	-0.443682	0.779062	-1.891911	0.572717	2.320008	0.040203	-0.239831	-2.63099	-2.881836	-2.921966	-0.968811	2.918195	-1.415894	1.553412	-0.191582	-0.486013	-0.367998	-0.783574	0.13641	-0.84268	2.747094	-0.387995	-0.292867	-3.314527	-0.175913	-0.726558	-0.086952	7347.156393	-1.216954	-0.840309	-1.312037	-0.8579	0.382922	0.411933	3.388761	-0.467686	-1.210204	-0.822282	-0.214159	-0.07129	-0.649275	0.838208
GENE3316X	YMR042W_aa_1-78	YMR042W ; ARG80 ; Sequence specific DNA-binding RNA polymerase II transcription factor involved in regulation of arginine and ornithine biosynthetic processes	1	-2.468544	0.9953	0.052482	-1.918985	-0.324396	-0.388981	-2.083306	2.689815	9.757044	3.940641	2.555362	-5.857674	-5.870093	-5.875676	7.637594	4.076451	-0.471787	-0.951685	-0.126825	-0.220001	-1.289813	-0.611954	0.984496	1.962926	-0.293482	-0.347603	-0.190608	-0.730104	-0.10531	-0.234967	-1.497334	31.585326	-1.30863	1.265778	1.741909	-0.649169	1.735169	-0.397801	-1.817855	1.917217	-0.509203	-0.590753	-0.119175	-0.055507	-0.25718	-0.616471
GENE4617X	YPR137W_aa_1-58	YPR137W ; RRP9 ;	1	1.564313	1.045386	0.051437	-1.780352	0.055695	-1.394552	-1.846129	-0.884518	3.188224	-1.739653	2.870107	-5.136385	-5.165322	-4.959777	3.005915	6.66303	-0.089918	1.063683	-0.079646	-0.169118	0.480723	-0.423964	0.771241	-0.732378	-0.162644	-0.213531	-0.281644	-0.422162	-0.084449	-0.700357	-0.815772	22.329676	-0.934449	-0.39843	-0.602964	-0.758275	-0.383132	-0.216531	1.894983	-0.722833	0.353096	-1.26859	-0.055553	-0.046122	-0.422162	1.058964
GENE1055X	YDR446W_aa_1-59	YDR446W ; ECM11 ;	1	-0.97926	-0.64606	-0.315066	-0.086822	0.284681	1.333289	-1.224707	0.550572	-0.249003	0.666336	-0.775326	0.852526	0.910412	0.775535	-1.156284	-2.20016	2.146078	1.534169	-0.067302	-0.237378	-0.074311	-0.538907	-0.126409	3.24568	-0.196603	1.573261	-0.1824	0.745351	0.02232	0.909751	1.049041	0.745351	-0.469721	-0.58895	-1.087789	0.757434	1.547788	-0.321834	-0.696172	0.495984	-0.763422	1.160364	-0.046247	-0.068014	0.01501	-0.632135
GENE976X	YDR356W_aa_76-132	YDR356W ; SPC110 ;	1	0.29205	-0.955627	-0.401407	2.480755	-0.85939	0.08336	-2.454269	0.751463	0.930587	0.097152	-0.362732	-0.860871	-0.852941	-0.417035	0.398881	-0.744281	0.540495	2.441461	-0.070716	-0.184054	-0.897492	-0.474262	-1.352265	3.288689	-0.260108	0.167315	-0.120975	-0.028298	-0.069726	0.323468	-1.229441	0.148117	-0.362278	-0.449717	-0.728172	-0.529862	-1.286081	-0.28924	-0.655867	-1.751842	-3.012826	-0.875892	-0.030343	-0.04356	0.064883	-0.352098
GENE3378X	YMR133W_aa_324-393	YMR133W ; REC114 ;	1	-1.44709	-0.064092	-1.130525	3.117837	-0.638164	-0.858822	-2.680297	1.752939	-1.599809	0.798221	-0.11194	-0.281646	-0.08455	0.148186	-1.040596	-2.139753	2.882394	1.851442	-0.118179	-0.211305	0.199717	-0.669469	-0.183191	5.4755	-0.128328	-0.29603	-0.250621	1.510482	0.024711	0.781266	-1.452547	-0.03742	-0.258384	-0.502749	-0.902257	-0.691431	-1.654418	-0.270026	-0.251603	-0.119148	-0.784917	-1.311327	-0.058952	-0.052981	0.209386	-0.630253
GENE1882X	YHR013C_aa_207-238	YHR013C ; ARD1 ; Subunit of protein N-terminal acetyltransferase (NatA) complex; contributes to the transfer of acetyl groups to N-terminal Ser, Ala, Gly, or Thr residues of proteins; NatA complex colocolizes with cytosolic ribosomes	1	0.320621	-0.290252	-0.339079	0.025004	-0.265174	-1.604381	-0.668084	-0.961315	-1.458174	-2.210824	0.584114	-1.162545	-1.031698	-0.853042	1.584757	-0.477941	0.649554	0.08237	-0.037483	-0.064743	0.157304	0.196405	-1.069815	9.260965	0.146709	-0.011863	0.077784	2.572031	-0.01118	-0.257449	0.569801	2.572031	0.029682	-0.230772	0.273406	6.356298	-0.714182	-0.351149	-1.418547	-0.097278	-1.051913	-0.688007	0.05923	-0.019368	0.535633	0.100895
GENE1758X	YGR188C_aa_1-33	YGR188C ; BUB1 ; Protein kinase involved in mitotic spindle assembly checkpoint, centromere complex assembly; localizes to the kinetochore	1	1.762403	1.264735	1.55244	-0.861122	0.251562	-1.939728	-0.128521	-1.872249	0.962121	-0.345782	-1.007528	0.30659	0.177474	0.322886	-1.489783	1.302849	0.626808	-0.818452	-0.146252	-0.16119	-0.909762	-0.550112	2.152284	19.550455	-0.215099	-0.265571	-0.213436	-0.055512	-0.116282	0.009813	3.679163	-1.064307	1.280198	-0.605415	0.454052	1.062749	-0.96886	-0.296399	0.161614	-0.842749	-0.751046	-1.071347	-0.14613	-0.037578	-0.280413	-0.481104
GENE1759X	YGR188C_aa_196-318	YGR188C ; BUB1 ; Protein kinase involved in mitotic spindle assembly checkpoint, centromere complex assembly; localizes to the kinetochore	1	-3.474854	1.402654	1.240807	0.879115	0.847059	0.761239	-4.892683	-3.596929	-1.094076	-1.455779	1.692306	-1.385205	-1.527987	-1.190654	-2.155705	0.625538	0.418073	-1.731486	-0.244642	-0.49426	0.196341	-0.221477	-0.122345	12.770382	-0.786572	-0.61613	-0.430633	-0.810731	-0.150887	-0.779577	3.297084	-0.04196	1.54199	-1.065012	-0.505594	2.819389	-0.816076	0.65992	-0.393016	-2.640042	-1.440298	2.2716	-0.173866	-0.102166	-0.362675	1.278275
GENE2390X	YJR031C_aa_1226-1255	YJR031C ; GEA1 ;	1	-1.917109	0.292218	1.208281	-1.944005	-1.939162	3.224827	-3.688259	-2.475487	-1.668166	-0.945573	3.060092	-0.821963	-0.777146	-0.248574	-0.17937	-1.568124	2.704506	-0.200082	-0.092961	8.405065	-0.880074	-0.295393	0.729713	14.155723	1.702081	-0.321263	-0.054821	1.012686	-0.0033	3.289008	4.353835	1.012686	0.339766	-0.232907	-0.444413	-0.185112	-1.419785	-0.116719	-0.808433	-1.405122	0.299003	-1.043189	-0.100183	1.012686	0.049923	-0.231374
GENE588X	YDL149W_aa_848-997	YDL149W ; ATG9 ; Protein involved in macroautophagy, cytoplasm-to-vacuole targeting (CVT) pathway, protein localization to pre-autophagosomal structure, late nucleophagy, piecemeal microautophagy of nucleus, autophagic vacuole assembly, and mitochondrion degradation; localizes to pre-autophagosomal structure (PAS) and mitochondrion	1	-1.099433	2.729288	0.650947	7.82032	0.423367	-0.834227	-2.443068	-1.313473	1.094785	2.441326	-1.30961	2.262884	2.510386	2.624066	1.522103	3.006128	-1.793365	1.020704	-0.239897	-0.29747	-0.886254	-0.320976	-0.455194	-0.808392	-0.334637	-0.436999	-0.219715	1.58687	-0.059556	-1.032842	-1.511814	-0.03923	-1.091071	0.022128	-1.121202	0.216214	0.00969	-0.484565	-0.81603	-1.095483	-1.156586	0.006852	0.018561	-0.055941	-0.070199	-0.67998
GENE2082X	YIL061C_aa_193-300	YIL061C ; SNP1 ;	1	4.540375	0.79023	1.584439	-3.184405	5.451192	1.161547	0.622557	1.406994	-2.084123	1.242928	-3.828331	2.655896	2.575913	2.606597	2.358378	14.729721	-0.409327	-1.523463	-0.148857	-0.315506	-1.546702	-0.790775	-0.131357	-0.824272	-0.399154	-0.487089	-0.31528	-0.060294	-0.130075	-1.369666	-2.117272	-1.091284	-1.439497	1.555734	0.579336	-0.897672	-1.415626	-0.559246	-1.959862	0.104402	0.509308	0.462761	-0.150963	-0.118723	-0.354421	-0.717614
GENE291X	YBR147W_aa_102-161	YBR147W ; RTC2 ;	1	0.000189	0.0256	2.082078	0.470159	-0.825455	0.2274	-0.636859	0.270463	0.113138	-0.136723	0.59153	-1.954254	-2.009734	-2.533657	1.459775	2.742813	0.389442	0.568541	-0.190153	2.782769	0.222762	-0.565387	-0.191699	-0.685795	-0.279043	-0.37512	-0.15625	-0.771272	-0.133703	-0.350877	-1.059145	-0.771272	0.6549	-0.528745	0.127831	-0.623591	-0.352209	0.925444	-0.262046	2.249891	-0.505296	-0.846316	-0.083795	-0.0585	-0.22056	1.547494
GENE2487X	YKL020C_aa_826-921	YKL020C ; SPT23 ;	1	1.154745	-0.54389	1.289708	-0.79291	-2.768014	0.487341	0.279635	-0.725767	4.746719	1.722687	-0.258621	-7.060155	-6.981748	-6.391904	10.573104	5.481529	0.135972	-0.840727	-0.125145	-0.227551	-1.178002	-0.873967	-1.72453	-0.770865	-0.326778	2.397503	-0.174435	-0.015875	-0.162879	0.060489	-0.152799	-0.052552	-0.280963	-0.688347	-0.124288	-0.597692	-1.859776	-0.282378	2.6194	-1.5378	-0.140907	-1.344691	-0.162638	-0.086985	-0.031267	-0.633555
GENE1539X	YGL139W_aa_605-792	YGL139W ; FLC3 ;	1	-1.434372	1.614127	0.472805	1.587077	-0.295243	-0.843459	0.330638	1.119014	5.08927	0.300584	-1.526399	-2.906076	-2.733114	-2.731877	2.793655	0.871108	-0.044544	1.878239	-0.164079	-0.346709	0.501633	2.736361	0.463852	0.066463	6.941516	-0.389151	-0.33509	-0.010706	-0.081257	-1.31453	1.324871	-0.124246	-0.128755	-0.910272	-0.250719	-1.001463	1.196656	-0.501214	0.835193	0.74915	-1.165744	-0.020052	-0.062041	-0.08247	0.042449	2.473221
GENE4471X	YPL221W_aa_625-790	YPL221W ; FLC1 ;	1	-1.25518	0.245227	0.970927	-1.054873	-0.565713	-0.646882	1.228363	0.514003	5.994752	1.471054	-0.076815	-3.922612	-3.803752	-3.714142	2.461534	6.927148	-1.172025	-0.036202	-0.121986	-0.379729	2.054607	1.188212	-0.18087	-0.598232	2.954012	-0.441259	-0.33531	-0.003591	-0.133117	-0.854427	0.137437	-0.084602	0.160024	-0.877903	0.584656	-1.057317	0.429464	-0.580871	0.246685	0.483729	-0.768652	-1.212281	-0.055294	-0.085515	-0.069557	2.243856
GENE3954X	YOL138C_aa_712-1158	YOL138C ; RTC1 ; Component of the Seh1-associated complex that associates with the vacuolar membrane; involved in positive regulation of TOR signaling; also found to colocalize with the ribosome in a large scale study	1	-1.213381	1.418309	0.606683	-3.083646	-3.30158	-2.332186	2.087875	0.957152	4.904631	0.061148	1.316448	-2.865818	-2.865334	-2.867379	0.468935	-0.278029	-0.951747	-1.099173	-0.338845	-0.228164	0.858231	0.97911	1.126608	0.587534	-0.748406	-0.185099	-0.769257	-0.045138	4.31228	-1.509381	-0.53119	-0.096576	-0.166711	0.317073	-1.512914	-1.4417	0.542646	-0.467519	1.912524	1.274402	-1.138413	-1.507178	-0.258133	-0.177551	-0.392132	1.788244
GENE1939X	YHR084W_aa_1-30	YHR084W ; STE12 ; A sequence-specific DNA binding transcription factor; activates transcription of genes involved in mating in response to pheromone and genes involved in filamentous growth in response to nutrient limitation; subunit of both the mating specific Ste12pDig1p-Dig2p complex and filamentous growth-induced Tec1p-Ste12p-Dig1p complex	1	-0.785048	0.69698	-1.009666	-0.658679	0.058102	1.052202	-0.704566	0.179096	1.548402	0.076361	-0.177951	-0.38885	-0.316194	-0.675123	-1.087931	-0.213995	-0.810751	-0.332142	-0.069972	4.243925	-0.457168	-0.300953	0.315859	-0.419059	-0.070383	-0.138114	-0.206304	0.906143	-0.011011	0.305548	-0.550377	-0.028817	-0.164396	4.296968	-0.443621	2.636334	-0.164817	-0.17772	2.196389	0.917414	-0.124804	0.273847	0.00286	0.906143	0.102207	-0.261325
GENE1996X	YHR150W_aa_293-345	YHR150W ; PEX28 ; Peroxisomal membrane protein involved in the organization and biogenesis of peroxisomes	1	0.02969	0.198575	1.03459	-0.464625	-0.228526	-0.437517	-0.793371	0.822847	1.717087	0.497891	0.223162	-1.873433	-1.732983	-1.587349	-0.198072	1.44509	-1.2866	-0.285874	-0.176082	-0.133815	-0.462908	-0.554391	0.843764	-0.568265	-0.173559	-0.171302	-0.143085	0.006882	0.018659	2.154938	0.10418	-0.037929	-0.308671	4.778626	-0.383338	0.88184	1.225204	-0.195729	2.150475	0.259045	-1.188608	-0.253586	-0.187006	-0.045875	0.162124	-0.315627
GENE238X	YBR069C_aa_1-87	YBR069C ; TAT1 ;	1	-0.005171	0.854487	-1.32128	-1.998517	-0.765715	-0.300705	0.656199	0.38478	0.003215	1.05173	-0.015971	-1.37153	-1.310098	-1.528567	0.117413	-0.538463	-0.15067	-0.955131	-0.193028	-0.205667	0.855774	-0.731595	-0.053997	0.560415	-0.217256	-0.215616	-0.27113	-0.017149	-0.060629	0.215823	2.437706	-0.028003	0.817464	1.278492	0.452946	-0.565563	-1.523105	-0.207988	0.439923	1.185207	-0.358504	-0.422758	-0.059798	-0.081179	0.067849	0.140138
GENE2195X	YIR006C_aa_864-963	YIR006C ; PAN1 ;	1	1.753878	1.872235	-0.957866	-0.395579	-1.091944	0.380839	-0.881763	-1.518748	0.436753	0.7819	-0.169476	-1.061324	-1.022583	-0.767345	-0.319171	-1.000689	3.041824	1.363588	-0.081081	-0.216747	-0.605499	-0.509794	-1.502352	-0.793612	-0.143896	-0.336781	-0.280789	0.863609	0.863609	-1.007301	0.234661	0.863609	-0.266044	3.717607	1.682435	-0.656699	0.334636	-0.333334	1.199188	-0.590819	-1.921277	-0.351689	0.863609	-0.028807	-0.206825	0.843072
GENE3337X	YMR073C_aa_76-118	YMR073C ; IRC21 ;	1	-1.017427	6.362178	0.93252	-1.953403	-0.947753	0.725003	-2.347607	0.768424	-0.424351	0.582469	-0.202606	0.557481	0.612878	0.384375	-1.152392	0.073401	-2.004678	-0.341811	-0.107996	-0.256472	-0.619	-0.637974	0.728541	-0.589818	-0.20307	-0.218575	-0.515159	0.841438	0.841438	-0.403145	0.546848	-0.029257	0.415677	-0.279295	-0.67828	-0.481155	-1.12412	-0.482193	-0.708931	0.462159	0.487348	0.825976	0.025182	-0.052081	5.966326	-0.224801
GENE4211X	YOR304W_aa_669-790	YOR304W ; ISW2 ; DNA translocase subunit of the CHRAC chromatin accessibility complex involved in chromatin silencing and chromatin remodeling; binds centromeres and single-stranded DNA; involved in negative regulation of antisense RNA transcription	1	-0.672098	0.485701	-0.197239	-1.450317	-0.099391	0.943508	-1.059663	0.000325	-0.276836	-0.562363	0.760572	-0.131133	-0.099781	-0.088586	-1.961462	-1.565263	-0.258784	-0.851726	0.013933	-0.117671	-0.958693	1.19007	-0.891931	-0.604038	-0.19471	-0.421083	-0.01083	1.055804	1.055804	0.723463	-0.415852	1.055804	1.821138	-0.237654	-1.38779	-0.277219	0.029814	-0.280302	-1.116525	-1.100571	-1.449884	3.514639	-0.006123	-0.027062	0.170878	-0.219845
GENE755X	YDR124W_aa_232-299	YDR124W ; ; Protein whose biological role and cellular location are unknown	1	-0.781091	-0.977964	2.078101	-2.097121	-0.567278	0.298293	1.106055	-1.025627	-0.335158	0.799349	-0.538073	-1.258507	-1.101105	-1.219615	2.73195	0.610895	2.015101	-0.705711	-0.102865	-0.218505	-0.972447	0.54866	-1.235814	-0.636316	-0.207849	-0.358439	-0.17403	-0.000229	-0.011036	-0.292414	-0.644884	1.037254	-0.281194	-0.503173	0.122718	-0.701471	-1.088491	-0.383177	0.495152	0.401123	-0.478135	-0.540622	-0.062225	-0.055479	0.086835	-0.561112
GENE2103X	YIL101C_aa_131-161	YIL101C ; XBP1 ; Sequence-specific DNA binding transcription factor involved in the repression of transcription by RNA polymerase II in response to various stresses and nutrient limitations; also regulates the cellular transition to quiescence and histone H4 acetylation under DNA damage	1	-0.708287	0.051277	1.577718	0.087873	0.599596	-0.488829	0.495414	1.298381	0.816931	0.221975	-1.164744	-1.321618	-1.305848	-1.410359	3.674831	0.40362	0.317651	-0.540607	-0.093149	-0.129338	2.23472	-0.436668	-0.792497	-0.382338	-0.120277	-0.222435	-0.119133	0.127312	-0.047428	0.380009	-0.892841	0.127312	0.957471	-0.373661	-0.592411	-0.408525	-0.465825	-0.248671	-0.180479	1.414931	-0.05783	1.359907	-0.062968	-0.062588	-0.052245	4.453531
GENE1119X	YDR501W_aa_44-88	YDR501W ; PLM2 ;	1	0.529456	-1.047178	4.481578	-1.61554	-1.02483	-1.762204	-0.407041	0.549114	-0.349456	0.379925	0.950943	0.220989	0.218793	0.206189	-1.65183	2.899204	1.291278	-0.692772	-0.077674	-0.167745	2.758469	-0.493839	2.072234	-0.50989	-0.203569	-0.230703	-0.131717	0.00043	-0.031422	-0.885905	-0.313733	0.00043	-1.077997	1.235782	0.281961	-0.472886	-0.545885	-0.249944	2.740398	0.666539	-0.30714	1.444454	0.00043	-0.031607	-0.101036	-0.407147
GENE2942X	YLR183C_aa_59-106	YLR183C ; TOS4 ;	1	-0.937061	-1.745645	3.346989	-2.894069	1.654706	-1.408259	2.86345	0.496817	1.963446	-0.77594	-0.436255	-0.252754	-0.162833	-0.141946	-0.265862	1.506004	1.362096	0.110552	-0.048994	-0.226731	2.343352	-0.641169	0.121201	-0.447991	-0.206923	-0.332847	-0.152683	0.643231	0.046693	-0.220224	0.051457	0.643231	-0.744492	-0.583395	-0.77871	-0.591655	0.582792	-0.529588	2.474587	3.723842	-0.565048	-0.282056	-0.050162	-0.038201	-0.056342	1.566222
GENE80X	YAR042W_aa_561-593	YAR042W ; SWH1 ; Sterol transporter involved in endocytosis, exocytosis, and maintenance of cell polarity; localizes to various sites throughout the endomembrane system such as the nuclear envelope, nucleus-vacuolar junction, endoplasmic reticulum, Golgi, and early endosomes	1	-1.32476	-0.578192	-0.537313	-0.216284	-1.423726	-0.411147	0.222428	2.623602	0.663766	-0.524922	0.072215	-1.006177	-1.041303	-1.186814	-0.295596	-0.158181	-0.685055	-0.451875	-0.594972	-0.180323	-0.421107	-0.456748	-0.550107	-0.373268	-0.164948	-0.192283	-0.184383	-0.594972	-0.594972	1.054023	0.958029	-0.594972	-0.361712	-0.390887	0.878909	1.733672	2.631655	-0.169264	1.443524	0.494634	-0.98302	-0.808317	-0.077505	-0.594972	-0.219746	-0.446184
GENE1872X	YHL035C_aa_903-960	YHL035C ; VMR1 ;	1	1.653537	-1.055451	-2.401746	-1.279224	-3.418917	-3.512085	1.350919	2.88643	0.367344	0.14502	2.690325	-0.142564	-0.264939	-0.072161	1.548736	-1.087831	-0.753448	1.330721	-0.099312	-0.543254	0.021345	0.27684	-0.812454	-0.692441	-0.355705	-0.341568	-0.376977	-1.253002	-0.131447	-1.108909	-2.040713	-1.253002	0.482725	1.313044	1.064601	-0.276854	2.467562	-0.402011	2.736651	-1.443863	-0.991879	2.464666	-0.142913	-0.053749	-0.333217	-0.596484
GENE876X	YDR239C_aa_738-768	YDR239C ; ; Protein whose biological role is unknown; localizes to cytoplasm and colocalizes to ribosome in different large-scale studies	1	0.379753	-1.183417	-0.494461	-0.47964	-0.733524	-1.151006	1.979102	-0.058672	-0.094612	-0.058453	0.440123	-1.171383	-1.233514	-1.269882	1.135022	1.439629	-1.798632	1.155999	-0.145622	-0.182341	2.369498	-0.472222	-0.003036	1.320732	-0.177467	-0.185513	-0.169241	-0.046933	-0.100234	-0.714167	-1.281649	-0.03414	-0.958346	-0.41305	1.462395	-0.430695	-0.092858	-0.222173	0.198316	0.209983	-0.792354	0.119102	-0.094009	-0.036634	-0.236254	1.47809
GENE1879X	YHR006W_aa_34-106	YHR006W ; STP2 ; Sequence-specific DNA binding RNA polymerase II transcription activator	1	0.781691	-1.18688	0.509427	-1.402061	-1.057819	-2.935752	0.619221	0.118539	-0.967147	-0.677955	2.053805	-1.528623	-1.534379	-1.67374	0.847478	0.567848	-0.748073	0.905187	-0.178487	-0.2778	1.180763	-0.94961	-1.088084	0.335032	-0.609623	-0.305345	-0.233702	-0.006037	-0.063578	-0.151317	1.113508	-0.006037	0.047957	-0.583223	-0.168489	-0.65369	2.017621	-0.537139	1.053709	1.889229	-1.901462	0.04081	-0.177021	-0.09526	-0.162593	0.647088
GENE1716X	YGR126W_aa_40-90	YGR126W ; ; Protein whose biological role is unknown; localizes to the nucleus and cytoplasm in a large-scale study	1	-0.912453	-0.350558	1.381658	-1.055983	0.449513	0.061349	-0.180785	1.017313	2.155618	0.116143	0.14689	-1.160175	-1.087666	-0.840876	-1.686889	-0.574386	-1.305684	0.539593	-0.056263	-0.090431	-0.532155	-0.314344	-0.630874	-0.42497	-0.094366	-0.160962	-0.228971	0.940065	0.030291	0.34274	0.550001	0.940065	-0.02424	-0.291677	-0.434732	-0.393987	-0.60703	-0.118138	1.01557	-0.718903	-1.346612	-0.1048	-0.012338	-0.024332	0.084794	-0.545646
GENE1194X	YER024W_aa_850-923	YER024W ; YAT2 ;	1	-1.157526	0.953904	-0.082504	-1.712244	0.130603	0.538504	1.590559	-0.768693	4.534739	-0.367759	-0.084847	-2.324157	-2.111445	-1.848771	-1.456333	2.513707	-1.108114	-0.560583	-0.096537	-0.153687	-0.885062	0.265293	-1.366215	-0.538858	-0.038432	-0.233177	-0.369033	2.382868	0.083083	-0.452098	-0.812689	2.382868	-0.575791	-0.487621	-0.028134	-0.462667	-0.45656	-0.246115	1.813495	-0.07564	-1.736438	-0.328627	0.059989	-0.003561	0.450392	-0.308699
GENE1865X	YHL029C_aa_605-639	YHL029C ; OCA5 ; Protein whose biological role is unknown; localizes to the cytoplasm in a large-scale study	1	-1.279178	-1.381162	0.378251	0.31085	-0.365112	-0.392469	3.670928	1.099907	2.130877	1.573439	-0.282859	-2.328824	-2.284803	-1.835975	0.758359	1.406122	-0.094496	-0.178749	-0.047477	-0.098487	-0.726583	-0.29194	-0.565162	-0.267526	-0.186663	-0.274297	-0.028582	0.496939	0.003091	-0.883145	-0.093102	0.496939	-0.548079	-0.363613	-0.161971	-0.258	-1.107522	-0.21018	3.911555	-0.621598	0.55326	-0.488468	-0.057574	0.496939	-0.007251	1.63287
GENE2124X	YIL122W_aa_1-52	YIL122W ; POG1 ; Promoter-binding protein that induces transcription of IME1 during sporulation, and regulates mitotic cell cycle re-entry after pheromone arrest by inducing the transcription of G1 cyclins, CLN1 and CLN2	1	-0.8905	0.619946	-0.410358	-0.563075	-0.419981	-0.962962	0.97061	2.604678	2.137484	2.240612	0.520229	-2.393227	-2.330962	-1.786457	0.489786	0.259807	4.13314	0.454502	-0.113883	-0.190216	-0.064925	-0.518551	-1.171898	-0.651485	-0.207481	-0.335426	-0.157203	-0.017087	-0.032448	-0.331309	-1.120485	0.638108	1.308242	0.623523	-0.741094	-0.488559	-0.431247	-0.277608	1.248686	-1.467915	-1.664107	1.140324	-0.058847	-0.050602	0.035186	-0.55917
GENE295X	YBR152W_aa_1-30	YBR152W ; SPP381 ;	1	1.318224	-0.248493	0.177101	-2.622944	-1.858034	-0.799033	2.454856	-1.557447	2.868552	-0.458647	1.607598	-3.559709	-3.507992	-2.828715	-2.67525	2.52248	-0.838123	0.437376	-0.024446	-0.041375	-0.61842	-0.254195	7.021577	-0.478671	-0.088203	-0.053994	-0.016669	0.666401	-0.027494	-0.320063	-1.075634	0.666401	0.049047	-0.265852	-0.416792	-0.38891	-0.339387	-0.086183	3.602558	-1.532412	-0.522396	-0.867101	-0.034896	-0.04271	0.016568	-1.393708
GENE474X	YCR077C_aa_403-471	YCR077C ; PAT1 ; Protein that binds RNA, mRNA, and chromatin; subunit of the Lsm1-7-Pat1 complex; involved in deadenylation-dependent decapping of nuclear-transcribed mRNA, cytoplasmic mRNA processing body assembly, translation preinitiation complex formation, and regulation of translational initiation; localizes to the cytoplasm, cytoplasmic stress granule, cytoplasmic mRNA processing body, nucl…	1	2.622842	-1.754933	2.07093	-5.088945	-1.271685	-0.030749	3.201627	-1.258666	4.250741	-0.219155	0.650023	-3.168307	-3.188607	-3.44831	-3.130637	5.810518	-0.390074	-1.048975	-0.049729	-0.140912	-0.711434	-0.358292	-0.941441	-0.315347	-0.177781	-0.215175	-0.140629	-0.290568	-0.063841	-1.169211	4.041745	-0.290568	0.509844	-0.258665	0.898001	-0.355764	-1.149058	-0.389352	2.649545	1.193127	0.666767	0.047422	-0.060368	-0.290568	-0.107825	-0.614525
GENE3430X	YMR196W_aa_952-1049	YMR196W ; ; Protein whose biological role is unknown; localizes to the cytoplasm in different large-scale studies	1	1.285006	1.058612	1.505814	-4.130191	-0.519006	-1.391119	0.029204	0.729561	1.959839	0.521606	1.075366	-2.109135	-2.213059	-2.365966	-2.030748	2.4811	0.550651	-1.200577	-0.172999	-0.237848	-0.025094	0.444145	-1.281357	0.475277	-0.27294	-0.344189	-0.409935	-1.4169	-0.146647	0.495845	-1.108601	-0.050749	2.830125	1.405145	-0.410616	-0.752968	0.808123	-0.385489	1.428794	1.755281	-1.082708	1.847005	-0.092695	-0.056735	-0.350969	0.658619
GENE3125X	YLR422W_aa_114-152	YLR422W ; DCK1 ; Signaling protein involved in mitophagy; localizes to the plasma membrane, and shifts to mitochondria under oxidative stress	1	0.26098	-1.272933	0.649166	-3.037765	-0.516738	-0.604971	0.507411	0.418154	0.020786	-1.272489	1.461656	-2.199705	-2.208482	-1.956396	0.627569	-0.440957	-0.335366	-0.507399	-0.177491	-0.115009	-0.625082	-0.502528	0.997347	-0.402288	-0.264891	-0.220173	-0.159403	-0.032844	-0.093173	-0.695695	2.516029	-0.088999	-0.736129	1.770553	-1.182879	1.635099	-0.364487	-0.175458	1.358386	-0.689171	0.25034	0.019088	-0.154831	-0.032231	-0.123402	-0.370249
GENE59X	YAL051W_aa_109-183	YAL051W ; OAF1 ; Subunit of the heterodimeric Pip2-Oaf1 complex, which binds to promoter proximal elements upstream of genes involved in peroxisomal proliferation, functioning as a transcriptional activator in the presence of oleate; regulates chromatin silencing at telomeres	1	-0.01734	0.067994	0.73496	-1.86594	-0.208765	-0.716813	0.912483	2.030945	1.881203	-1.15356	1.049162	-0.579731	-0.552215	-0.781534	-1.260809	0.41569	-0.965034	0.849269	-0.078686	-0.171863	1.573218	0.109376	-1.57844	0.46302	-0.248402	-0.321272	-0.27436	0.177561	-0.005288	-0.233006	0.821906	-0.030078	-0.033848	-0.626071	-0.808023	0.566111	-1.129754	-0.363956	1.657978	3.190876	-0.597017	0.91594	-0.069793	-0.076417	-0.071428	-0.59075
GENE3750X	YNL271C_aa_1751-1953	YNL271C ; BNI1 ; Profilin-binding protein and subunit of the polarisome; involved in various processes related to actin filament organization and assembly, including actomyosin contractile ring actin filament bundle assembly, formin-nucleated actin cable assembly, and actin nucleation; involved in apical bud growth and mitotic spindle orientation; localizes to incipient bud sites, sites of polari…	1	3.175553	2.139468	-0.504834	-2.22097	-1.846309	-2.417947	-0.713525	0.423603	3.604404	-1.543393	3.598762	-3.290339	-3.245758	-3.252061	-1.861915	3.331778	-1.466561	-1.215032	-0.152516	1.080096	6.130314	2.019879	-1.410732	-0.151749	1.811696	-0.490449	-0.381339	0.403819	-0.044649	-1.147927	-1.290254	-0.049734	0.909025	0.788181	0.159663	0.074331	-1.638774	0.683411	1.878497	3.796428	-2.446553	-1.6688	-0.097359	-0.102623	-0.043302	-0.806182
GENE986X	YDR363W_aa_50-194	YDR363W ; ESC2 ;	1	-0.455844	-1.17245	-1.327529	-4.363932	1.437634	-3.520933	5.095949	-1.066343	5.570078	-1.847919	3.529982	-2.377705	-2.3206	-2.463143	0.742565	6.325559	0.306606	4.267485	-0.165986	-0.415394	5.304197	-1.096739	-0.694405	-1.125854	-0.401118	-0.476608	-0.373431	0.687423	-0.089355	2.255103	0.798285	-0.022703	-0.671851	0.00791	-1.269893	-0.472927	3.174849	-0.522196	4.259098	3.551194	-1.443961	-1.598239	-0.111954	-0.105025	0.057398	0.402986
GENE1806X	YGR261C_aa_657-809	YGR261C ; APL6 ; Subunit of the AP-3 adaptor complex that functions in golgi to vacuole transport	1	-2.182198	-0.409068	-0.979591	-4.002355	-1.019901	-3.715608	4.774919	2.113446	10.253628	2.959957	2.748012	-5.959493	-5.925684	-5.767884	4.355857	2.178412	0.425353	1.662151	-0.088925	-0.240683	1.078577	-1.539865	0.410103	-0.929439	-0.352837	-0.392871	-0.313485	0.47217	-0.169696	-0.836585	0.261405	-0.051021	3.478883	0.004821	-0.419958	1.802694	-0.042763	-0.338606	5.450024	-0.525276	-2.65655	-0.578468	-0.042531	-0.085106	-0.010012	-0.884775
GENE1289X	YER132C_aa_1241-1535	YER132C ; PMD1 ;	1	-2.497049	3.294853	-0.209281	-2.142003	-0.545737	-2.959009	1.877101	0.133142	7.430836	1.835935	-0.032684	-3.595792	-3.425617	-3.462257	2.815198	2.996063	-1.4904	1.533988	-0.56431	-0.681732	1.857721	0.180353	1.311636	-0.939534	1.553605	-0.821915	-0.559102	0.018927	-0.188175	0.438395	-0.503934	-0.028802	-1.034077	1.059068	2.843739	-1.386899	0.993217	-0.994016	1.757627	0.969503	0.536427	-2.172431	-0.134104	-0.097039	-0.123275	0.750823
GENE1585X	YGL197W_aa_1138-1423	YGL197W ; MDS3 ; A protein involved in TOR signaling, pseudohyphal growth, and formation of a cellular spore as a result of negative regulation of sporulation	1	-2.663967	4.428853	-0.079346	-1.521378	-0.868067	-3.494833	2.558164	-1.042353	5.896311	3.33483	-0.119251	-3.77832	-3.577228	-3.522914	3.96611	-0.649192	-2.462773	2.541086	-0.197031	-0.622535	1.485441	-0.306551	-0.989592	0.128413	-0.596905	0.243867	-0.49515	0.07324	-0.202128	0.814434	0.987012	-0.0502	-1.107086	-0.684504	0.471352	-1.361459	-0.1009	-0.881312	3.391275	-0.954796	-1.3348	-1.32206	-0.111046	-0.083789	0.375049	0.455903
GENE531X	YDL080C_aa_574-604	YDL080C ; THI3 ;	1	-1.055662	-1.372003	0.667543	-0.367677	1.084844	-0.719661	0.316928	0.44696	4.591229	-0.373538	0.165983	-2.605713	-2.513629	-3.047684	-1.17636	1.213187	-0.162064	-0.567893	-0.095439	-0.086654	0.050039	-0.405876	-0.085171	-0.676142	-0.075788	-0.187634	-0.047259	0.830709	-0.018551	-0.57349	2.024015	0.830709	-0.873832	-0.237134	5.366361	-0.464319	-0.311658	-0.192134	1.162347	5.522529	-1.022563	-0.794802	-0.026066	-0.037309	0.203682	-0.383396
GENE875X	YDR239C_aa_432-549	YDR239C ; ; Protein whose biological role is unknown; localizes to cytoplasm and colocalizes to ribosome in different large-scale studies	1	-1.219089	-0.49533	0.885416	-1.330305	0.338897	-2.614204	4.920218	4.157731	1.229691	2.301219	-2.925725	-1.960329	-1.937136	-1.97272	-0.632866	2.587071	0.941031	-0.98578	-0.215665	-0.317576	1.937179	-0.902049	-0.63739	-0.775251	-0.374173	-0.600842	-0.299353	0.433295	-0.09002	-1.598805	-0.857058	0.433295	-1.593825	0.069071	4.127542	-0.774283	1.773577	-0.605279	1.128391	2.781739	-1.742469	0.920582	-0.140577	-0.105141	-0.102364	0.190292
GENE674X	YDR014W_aa_1-104	YDR014W ; RAD61 ;	1	-3.156154	-0.773401	-0.256582	-2.799622	-2.152289	-1.261171	3.197401	0.150926	4.212442	0.220789	1.163366	-2.063483	-1.784123	-1.590772	-1.690536	4.383528	-1.213335	-0.40166	-0.042711	-0.306561	-0.004554	-0.641429	-0.906269	-0.622546	-0.316561	-0.361839	-0.14344	1.783246	-0.205648	1.172324	0.070564	-0.148505	1.268068	0.590737	1.134607	-0.560825	-0.114052	-0.405368	3.107198	-0.838958	0.280403	-0.652415	0.003049	-0.034419	0.381292	0.822535
GENE2409X	YJR053W_aa_19-87	YJR053W ; BFA1 ;	1	-1.725579	-0.851604	1.004561	-2.659872	-0.559821	0.240999	1.094996	3.160942	2.030324	0.234328	0.611205	-1.854234	-1.810856	-1.968993	1.386138	4.13874	-1.217022	-0.681348	-0.118849	-0.248583	1.390479	-0.821898	1.067484	-0.652834	-0.24829	-0.44341	-0.216778	0.344064	-0.08658	0.152844	-0.023565	-0.042908	-0.536454	1.009763	4.741431	-0.588759	0.155916	-0.621329	2.973669	1.254828	-1.251754	-1.230196	-0.074363	-0.087944	-0.089035	0.967164
GENE3813X	YNR012W_aa_1-42	YNR012W ; URK1 ;	1	-0.737763	-0.235386	0.420303	-1.503933	0.128256	-1.642916	2.316577	0.848983	0.437178	0.40855	0.393924	-1.539602	-1.355019	-1.264904	-1.359742	2.155057	-0.586648	-0.071545	-0.176159	-0.205543	0.46931	-0.630364	0.138932	-0.300654	-0.215379	-0.271523	-0.077707	1.268847	0.061537	-0.125945	0.346903	-0.022758	1.95237	-0.509227	0.701099	-0.521755	1.25982	-0.244526	1.04957	0.428525	0.029288	0.07215	0.024375	-0.054485	0.19956	1.232176
GENE3759X	YNL275W_aa_1-52	YNL275W ; BOR1 ; Transmembrane, plasma membrane localized boron efflux transporter; involved in vacuolar protein trafficking	1	-1.942501	-1.211278	1.61178	-1.81687	-0.746006	-1.030557	1.044067	1.753597	1.860081	0.021938	1.464568	-2.263794	-2.120967	-1.925165	-2.094972	4.724447	0.075016	-0.616077	-0.132823	-0.203643	-0.050088	-0.612273	1.177003	-0.653133	-0.1628	-0.279188	-0.248053	0.592562	-0.048548	-0.951938	-1.328984	-0.024796	-0.46609	0.950537	1.464994	1.465655	0.621545	-0.249927	2.412395	-0.224431	0.517661	-1.230835	-0.154369	-0.017964	0.132367	-0.516031
GENE3915X	YOL089C_aa_930-1001	YOL089C ; HAL9 ;	1	0.059405	0.645361	-0.554674	-1.010859	0.354645	-1.430782	1.445636	0.058261	0.300388	-0.930004	-0.195244	-2.397549	-2.271729	-2.175778	1.358186	0.001264	-1.690205	2.01235	-0.16588	-0.258969	1.31197	-0.786191	0.657326	-0.518898	-0.287221	2.126195	-0.157893	1.010228	-0.029652	-0.533803	0.492417	1.010228	-0.715364	2.058896	1.724346	-0.504289	-1.166828	-0.503813	0.119329	0.862473	-0.736427	-0.485068	0.017738	-0.047028	-0.142983	-0.500663
GENE1088X	YDR475C_aa_29-63	YDR475C ; JIP4 ; Protein whose biological role and cellular location are unknown	1	0.149783	2.140673	-0.798868	-1.929874	0.878846	-1.066948	3.191571	-1.568265	-1.696456	-0.05726	0.396318	0.733554	0.938645	0.84623	-2.00486	0.478753	-0.351815	2.461721	-0.060796	-0.212576	-0.571493	-0.350928	-1.371822	-0.467596	-0.02994	-0.158171	-0.089349	1.848628	-0.005337	-0.963113	-0.967484	1.848628	-0.96855	-0.351693	2.418921	-0.372918	0.929564	-0.200868	-1.0738	2.269999	-1.235439	-0.085177	-0.005003	1.848628	0.225742	1.76744
GENE2019X	YHR182W_aa_315-344	YHR182W ; ; Protein whose biological role is unknown; localizes to the cytoplasm and bud tip in large scale studies	1	0.720174	-0.615946	1.324585	0.101721	0.585825	-1.433319	0.93482	1.364931	-0.357541	-1.288126	-0.128076	-0.676505	-0.51264	-0.568814	-1.998105	0.171407	0.277959	1.720662	-0.118249	-0.154492	-0.328864	-0.243768	1.546739	-0.261709	0.021504	-0.077032	-0.052368	1.012909	0.060448	-0.432026	-0.234944	1.012909	-0.975643	-0.226223	-0.207569	-0.241979	-0.698471	-0.077323	1.272311	1.712941	-0.580551	0.674256	0.047078	1.012909	0.21669	-0.221591
GENE2094X	YIL079C_aa_1-41	YIL079C ; AIR1 ;	1	-1.320246	-0.240587	0.260341	-2.567373	1.276652	-0.208157	1.206309	0.832394	-1.849464	-1.241502	0.261026	-1.675255	-1.639576	-1.828656	1.548762	-0.908392	-0.091532	-0.359223	-0.043204	-0.131248	0.076759	-0.476516	-0.758182	-0.398849	-0.214216	-0.314461	-0.111523	-0.023624	-0.063595	-0.761875	-0.834528	0.292573	-0.77115	-0.368696	-0.76809	1.886647	-1.172421	-0.29891	0.769241	0.931447	-0.061711	0.307119	-0.058403	-0.041912	0.03183	-0.34252
GENE3347X	YMR089C_aa_790-825	YMR089C ; YTA12 ; ATPase and metallopeptidase of the inner mitochondrial membrane; subunit of the m-AAA complex involved in mitochondrial protein turnover and processing of proteins imported into mitochondria	1	0.579857	-0.408886	-1.33356	-0.298401	2.369469	0.228652	0.142042	0.405627	-2.354781	-2.130041	1.737405	-0.978846	-0.857623	-0.952923	0.511644	1.395018	0.709349	-0.611002	0.091873	-0.017735	-0.406738	-0.275168	1.148149	-0.631111	-0.058768	-0.109179	-0.159233	-0.006895	0.07303	-0.257991	-0.702241	1.232725	-0.737072	-0.661063	-0.315046	6.388665	-0.712256	-0.080404	2.367463	1.518419	-0.753349	-1.071337	0.030917	-0.019258	0.513448	-0.241607
GENE15X	YAL017W_aa_879-1088	YAL017W ; PSK1 ;	1	-0.98444	-0.154121	0.322643	-3.051163	-0.721807	-2.705954	1.943346	2.770062	-0.202144	1.466789	0.678134	-2.422021	-2.257015	-2.341495	1.156098	-3.173021	-2.198663	-0.40136	-0.166858	-0.47548	2.008378	-0.912487	-0.812543	2.535181	-0.351286	-0.65802	-0.396761	0.009412	-0.120094	0.294138	-0.789959	-0.061061	-0.311186	-0.982916	3.419014	0.537	0.755579	-0.653782	-0.235816	2.790731	-0.787164	1.409229	-0.045157	-0.088287	0.155353	-0.058095
GENE2886X	YLR098C_aa_82-194	YLR098C ; CHA4 ;	1	0.195614	-0.876273	0.517833	-1.260342	1.088571	-4.36922	1.846877	0.963734	2.299467	0.474312	0.481248	-1.739274	-1.625966	-1.809152	-1.931299	-0.826543	-0.13747	-0.279745	-0.097174	-0.301437	-0.592021	-0.845904	-1.133877	0.176557	-0.241495	-0.461602	-0.885465	0.005447	0.065658	-0.808868	-0.186333	-0.03819	1.783297	-0.90347	0.101591	0.356065	-0.351313	1.087382	-0.650207	2.963097	-1.504423	-0.859331	-0.045502	-0.076887	0.07496	-0.64892
GENE2151X	YIL147C_aa_743-772	YIL147C ; SLN1 ;	1	-1.2427	-1.719748	-0.972947	-0.594485	-0.331747	-3.442473	3.154622	4.66551	-0.263361	1.704999	-0.428699	-0.147834	-0.19427	-0.356762	0.52415	-2.224478	-0.591499	-0.739666	-0.147618	-0.190886	0.481925	0.904269	-0.633832	1.505077	-0.223972	-0.241032	-0.154421	-0.525318	-0.072838	-0.04238	-0.544046	-0.525318	0.209306	-0.510773	-0.729675	-0.513055	0.327158	-0.276587	-0.855492	0.472348	-2.18507	2.165293	-0.101077	-0.035293	-0.183024	-0.509352
GENE2197X	YIR007W_aa_586-640	YIR007W ; EGH1 ; Steryl-beta-glucosidase, involved in catabolism of beta-glucosides; localized to the cytosol	1	-1.238969	-1.066021	0.053525	-2.404054	1.732016	-2.133535	1.076932	1.66846	0.257977	-0.585042	-0.111603	-0.402387	-0.212128	-0.290072	-1.035665	-0.591176	-0.174713	-0.353921	-0.098424	-0.223222	1.527333	0.218789	-0.061648	-0.540302	-0.221545	-0.317083	-0.147829	0.007967	-0.038845	0.326948	2.121487	0.965751	0.013485	-0.561115	1.766601	-0.568778	-0.536581	-0.343502	-1.347501	2.870477	0.606124	1.921913	-0.099089	-0.043381	0.023736	-0.457213
GENE2005X	YHR158C_aa_943-978	YHR158C ; KEL1 ;	1	-0.782893	2.911705	0.790972	-0.921022	-0.391845	-0.342475	0.54234	0.319138	0.810299	-0.582935	0.374254	-1.145774	-0.929907	-0.554451	-0.929597	0.816342	0.218022	0.027104	-0.249233	-0.074789	-0.48247	-0.48714	0.062577	1.617498	-0.241912	-0.179779	-0.053779	0.004993	0.065043	4.127487	0.295827	-0.022469	0.369458	-0.277005	0.856543	-0.236167	0.484213	-0.062325	-0.021437	-0.301268	-0.749317	1.797356	0.046708	-0.031794	0.169869	-0.140162
GENE3699X	YNL218W_aa_35-127	YNL218W ; MGS1 ;	1	-0.076034	0.637879	-0.252846	-0.461424	0.980248	-1.011589	-0.34724	1.643189	4.117322	0.212888	0.775368	-1.415649	-1.256717	-1.023121	-2.339538	-1.763972	0.492889	1.574278	4.486238	-0.331246	-0.807381	-1.205186	-1.02079	-0.849102	-0.303309	-0.379092	-0.306147	0.015758	-0.115295	4.005029	-1.450284	-0.019781	0.331435	-0.844767	1.366464	-0.026161	0.721515	-0.479402	-0.677645	-0.429916	-0.676146	3.63726	-0.049481	-0.092956	0.03164	-0.716466
GENE825X	YDR179W-A_aa_1-62	YDR179W-A ; NVJ3 ; Putative phosphatidylinositol-3-phosphate binding protein with a role in vacuole-ER tethering, based on similarity to Mdm1p	1	-0.607728	-0.331227	-0.448589	0.307941	-1.050495	2.034818	2.085644	-1.494463	3.626734	1.896367	-1.089983	0.595071	0.854397	1.284319	-1.413121	0.260924	-1.419151	1.240782	-0.002338	-0.209101	-0.718871	-0.511049	-0.030662	-0.41305	-0.095562	-0.190737	3.868621	1.797926	0.04643	-0.648252	-0.0067	-0.016213	-0.371276	-0.334653	-0.414477	0.613294	1.601033	2.481404	0.606167	-1.086374	0.313937	-0.035921	-0.056588	-0.047896	0.44972	2.129328
GENE1398X	YFR014C_aa_342-385	YFR014C ; CMK1 ;	1	-3.032015	-2.23793	0.087501	-0.336527	-2.311952	0.191362	3.588877	0.033108	2.409993	2.964163	-0.264377	-1.24349	-1.331557	-1.632037	-0.246251	-1.080432	0.511169	-0.83457	-0.114288	-0.156962	-0.652337	-0.526484	-0.203686	-0.619999	-0.276214	-0.266698	4.613493	-1.233462	-0.286596	-0.956752	-1.065625	-0.036536	0.156145	0.742596	0.412985	-0.525689	-0.050699	-0.452142	2.025864	1.77539	-0.289863	-1.188967	-1.233462	-0.041411	-0.204718	-0.488737
GENE1132X	YDR522C_aa_435-478	YDR522C ; SPS2 ;	1	-0.113676	0.783826	-0.89125	0.243388	-2.384052	-0.968035	1.640197	2.744595	-0.061932	1.768208	-0.673792	-0.361256	-0.348737	-0.344232	-2.149052	-1.252178	-0.447485	-0.909408	-0.061144	-0.153187	-0.891655	-0.340188	-0.14688	-0.646854	-0.122905	-0.121393	-0.240561	0.211063	-0.016775	0.560554	0.143192	0.211063	-0.845302	-0.555792	-0.595404	0.030108	0.513264	-0.168914	0.102473	0.157992	0.976246	-1.238891	-0.043256	-0.053821	-0.054737	1.239389
GENE2057X	YIL031W_aa_272-425	YIL031W ; ULP2 ; SUMO protease involved in compaction of dispersed interphase chromatin into chromosomes, mitotic cell cycle spindle assembly checkpoint that delays the metaphase/anaphase transition until the spindle is correctly assembled with chromosomes attached, and maintenance of the integrity of extrachromosomal plasmid DNA	1	-2.092766	-1.899679	0.473341	-0.525261	-0.598651	-2.405708	2.929048	3.185139	4.07633	1.189225	0.062082	1.702715	1.771329	1.699498	-2.247374	-0.353131	-1.5517	2.331614	-0.377292	-0.58203	0.566128	-1.510643	0.524044	-0.43902	-0.443023	-0.729267	-0.549922	-0.059648	-0.100596	-1.104503	1.290215	-0.040332	-1.164839	-1.082757	-1.24375	1.31308	-1.267779	0.707846	2.137687	1.783772	-1.434426	-0.662668	-0.061906	-0.150733	-0.085522	1.797681
GENE3743X	YNL267W_aa_211-434	YNL267W ; PIK1 ; 1-phosphatidylinositol 4-kinase involved in phosphatidylinositol phosphorylation; localizes to trans-Golgi network and nucleus	1	-1.662636	-1.301074	-0.100373	0.070572	-0.449048	-0.832857	1.479582	2.276285	5.181002	0.787675	-1.63283	0.926668	1.041048	1.072071	-0.873727	1.052508	-2.369653	1.748195	-0.16604	0.35192	-0.074309	-2.161671	0.586694	-0.446108	-0.453355	-0.685376	-0.354378	-0.006364	-0.09545	2.034813	0.769472	-0.056544	-0.197559	0.242024	-0.169427	-0.684993	0.559658	2.024008	0.759424	0.119155	0.998284	-1.694549	-0.074684	-0.09352	0.076808	0.989538
GENE3907X	YOL081W_aa_594-670	YOL081W ; IRA2 ; GTPase activator that negatively regulates Ras protein signal transduction and cAMP biosynthesis; involved in the cellular response to various stresses; localizes to the mitochondrion and the endoplasmic reticulum membrane	1	-2.235392	-0.534338	2.560636	-2.074157	-0.556347	-0.559544	-0.035299	2.750664	1.632093	1.441853	0.216939	1.428861	1.411171	1.584906	-2.465108	-0.458447	0.233372	0.912739	0.271096	-0.235712	0.295974	-0.730215	0.461631	-0.686607	-0.390492	-0.303505	-0.318461	-0.04088	-0.173071	1.554401	1.869216	-0.056161	2.71916	-0.683851	-0.973906	0.957127	0.856383	-0.384328	1.532521	-0.950633	-0.038032	-1.241241	-0.172404	-0.075501	-0.244843	3.956775
GENE176X	YBL088C_aa_2708-2739	YBL088C ; TEL1 ; Protein serine/threonine kinase that binds telomeric DNA; involved in telomere maintenance and DNA repair	1	-0.827843	-0.40468	0.286789	0.040233	-2.048587	-0.879893	1.365828	-0.42805	4.102812	0.067792	0.924441	-1.91121	-1.946758	-1.94098	-1.859424	1.10933	-0.636608	4.16427	-0.104515	-0.193322	-0.668023	-0.611802	-1.378897	-0.705427	-0.220673	-0.188895	-0.178638	-0.253125	-0.098004	1.399161	0.553502	-0.03299	0.442081	1.86963	-0.568664	-0.450324	0.591741	-0.230843	1.543609	-0.18983	0.016287	-1.08485	-0.069339	-0.253125	-0.177667	-0.484366
GENE420X	YCL061C_aa_854-1096	YCL061C ; MRC1 ; Protein involved in the DNA replication checkpoint, the intra-S DNA damage checkpoint, and regulation of DNA replication during the osmotic stress response; involved in mitotic sister chromatid cohesion, replication fork protection, DNA repair, chromatin silencing, and maintenance of DNA repeat elements and telomeres; subunit of the replication fork protection complex; localizes …	1	-0.504849	0.088683	2.743425	-0.399854	-1.611765	-2.139186	-0.022376	1.737823	6.913944	-0.824026	1.393135	-1.365836	-1.128491	-0.816359	-5.929907	0.555607	-0.559179	2.63416	-0.313287	-0.429968	-0.378885	0.700855	-1.475289	0.773658	3.648359	-0.534171	-0.551915	-0.049191	5.582137	3.241828	-0.161879	-0.024528	-1.708221	-1.016459	-0.616186	-0.209241	1.778525	-0.51624	1.42728	-1.564447	0.440293	-1.47245	0.004292	-0.088037	-0.12926	-0.239683
GENE465X	YCR066W_aa_116-183	YCR066W ; RAD18 ; DNA-binding subunit of the Rad6-Rad18 ubiquitin ligase complex involved in postreplication DNA repair and translesion synthesis	1	-0.745331	0.844657	-1.863488	-2.031922	-0.950544	-1.218893	1.279496	-0.188407	5.702412	0.114329	1.11669	0.433227	0.428423	0.677558	-7.659615	-0.837553	-1.308732	1.962027	-0.135284	-0.355191	-1.231244	-0.738298	-0.326548	-0.718751	-0.228771	-0.42176	2.45087	-0.097288	-0.099698	7.131445	-2.198928	-0.097288	-1.42028	1.377684	-0.979436	1.286496	-0.609312	-0.383739	2.487177	-1.0465	-1.796291	-1.515121	-0.106682	-0.078273	-0.170355	-0.638969
GENE757X	YDR128W_aa_642-732	YDR128W ; MTC5 ; Subunit of Seh1-associated complex that regulates TOR signaling; localizes to vacuole membrane	1	0.118586	0.151529	1.318769	-1.215062	-0.627956	-0.417329	0.320907	0.178906	3.514977	0.210309	-0.028159	-1.240772	-1.136509	-0.623322	-1.896962	0.408648	-1.870217	-0.171162	-0.098316	-0.359449	-1.019193	-0.907743	0.100025	-0.887123	-0.209033	-0.340646	-0.24584	-0.023512	-0.056555	-0.04023	-1.037749	-0.05049	1.067426	2.788789	-0.67336	1.244448	-0.413338	-0.448345	3.370916	-2.125817	0.701604	0.804305	-0.03157	-0.064128	-0.023612	-0.569651
GENE545X	YDL101C_aa_141-191	YDL101C ; DUN1 ; Protein serine/threonine kinase involved in replication fork protection and the DNA damage checkpoint; localized to the nucleus in high-throughput studies	1	-0.007686	0.373175	-1.673645	-0.898693	-0.781876	-0.32691	0.143387	1.564813	3.676846	2.340674	-0.479651	-1.967088	-1.837363	-1.557899	-4.748307	0.287143	-0.720387	-0.318991	-0.077394	-0.133408	2.129589	2.166324	1.515785	-0.579481	-0.127661	-0.51888	-0.07125	-0.004843	-0.006333	0.414708	1.624103	-0.024929	-0.564785	-0.298648	0.204367	1.042172	1.101486	-0.159952	0.99246	-0.420053	1.641109	-0.974334	-0.041366	-0.047097	0.195107	-0.435779
GENE4600X	YPR117W_aa_2411-2489	YPR117W ; ; Protein whose biological role and cellular location are unknown	1	-1.383005	-0.554033	-0.4575	-2.947458	-0.516103	-1.302694	4.266393	0.287315	3.365103	-0.680272	0.588678	-1.155715	-1.093916	-1.285523	-4.546567	0.170547	-0.947139	1.787576	-0.205412	-0.249347	-1.085941	-0.783158	1.266561	1.356675	-0.617216	-0.395326	-0.213096	0.372135	-0.077998	0.549057	-1.50959	0.372135	-0.221645	-0.62631	1.032139	2.086586	0.979311	-0.459697	-0.053943	0.820326	1.049458	0.908588	-0.091636	-0.080764	-0.025827	-0.852907
GENE3397X	YMR163C_aa_520-611	YMR163C ; INP2 ;	1	-2.786274	-0.391701	1.169101	-0.742529	-1.162083	-0.680417	-1.035468	0.30071	4.791538	-0.071543	0.587966	-3.597569	-3.625851	-3.722756	-2.485779	0.550353	-0.869538	-0.652698	-0.190316	-0.534239	-0.708439	1.184599	-1.192034	0.064114	-0.418217	-0.500984	-0.359355	-0.047725	-0.164599	0.510873	1.854814	-0.057171	0.629904	2.238916	1.956446	-0.21236	0.155205	-0.642773	4.988316	1.279381	-0.969172	-1.034905	2.913733	-0.080972	-0.283833	-0.827693
GENE4221X	YOR311C_aa_1-50	YOR311C ; DGK1 ;	1	-0.708238	1.113641	-0.065539	-1.18975	-1.446274	-0.206958	1.762619	0.47005	2.383799	1.276165	-0.410722	-1.675987	-1.693481	-1.675009	-0.02652	0.163738	-0.250695	1.387191	-0.174547	-0.277126	-0.244832	-0.761669	0.566953	-0.682853	-0.248173	-0.35232	-0.270903	-0.039045	-0.049852	0.402619	0.125575	-0.03203	0.332692	2.359514	0.885081	-0.010602	0.205454	1.95347	2.094365	0.434346	-0.457022	0.496374	-0.06826	-0.063739	-0.129591	-0.672593
GENE437X	YCR032W_aa_1297-1370	YCR032W ; BPH1 ;	1	-0.987029	-1.567958	-1.661342	-1.594595	-0.603095	-1.046455	-1.145297	0.345676	2.826561	-0.855675	1.374835	-0.611533	-0.645538	-0.542024	-2.451125	3.171556	-1.62364	2.66369	-0.122742	-0.244315	-1.017136	-0.812597	-0.588751	-0.887488	-0.278416	-0.302716	2.976578	-0.535725	-0.535725	1.131966	1.659073	-0.033886	1.369157	-0.822241	0.15707	-0.90695	-0.792648	0.841647	2.941064	-1.028834	-0.714779	1.216319	-0.099617	-0.074815	-0.211233	-0.697306
GENE2073X	YIL047C_aa_810-867	YIL047C ; SYG1 ;	1	-0.201953	-0.824884	2.089056	-0.379668	-1.235306	-2.510586	0.826031	2.223457	2.498712	1.576951	-1.676564	-2.831585	-2.904323	-2.923595	-2.53003	3.881214	0.43219	-1.105023	-0.191248	-0.268211	-0.5274	-0.867797	1.56336	-0.635084	-0.42679	-0.374406	-0.207701	-0.128035	-0.11696	0.191434	1.517409	-0.128035	-0.980851	2.318732	2.830368	0.544288	0.849472	-0.453146	-0.039024	-0.315287	-1.401377	-1.108281	-0.115552	-0.072085	-0.191079	-0.621329
GENE4597X	YPR117W_aa_1677-1736	YPR117W ; ; Protein whose biological role and cellular location are unknown	1	1.126166	-1.676021	-0.292834	-0.941913	-1.809265	-1.020955	0.923648	0.41547	3.89239	0.953477	-0.57511	-1.955451	-1.931626	-1.491705	-0.528345	2.915911	-0.961616	-0.491122	-0.12101	-0.161393	0.722721	-0.433457	0.514034	-0.572472	-0.183038	-0.228903	-0.139147	0.407855	-0.076571	-0.897212	-0.292463	-0.029445	0.843498	0.634081	1.831731	-0.460004	0.302395	2.079494	2.955681	-1.529321	-0.25712	-0.145597	-0.071317	0.407855	0.004192	-0.381119
GENE3438X	YMR212C_aa_729-782	YMR212C ; EFR3 ;	1	1.357903	-0.585269	-1.988072	0.146244	-1.078598	-1.237754	0.25739	0.346152	3.876792	0.729635	-0.474529	-1.175523	-1.10809	-1.122016	-3.11137	1.434476	-0.738154	-0.563819	-0.133688	-0.128054	-0.726561	-0.78826	-0.654132	0.693601	-0.292936	-0.229563	-0.203552	0.197453	-0.064384	1.51434	-0.082607	0.815901	3.179536	1.253052	1.559267	-0.576735	4.786414	-0.294889	0.166724	0.247394	-1.466096	0.615667	-0.036291	-0.049977	-0.017774	-0.392964
GENE2374X	YJL207C_aa_1984-2014	YJL207C ; LAA1 ;	1	0.856305	-1.086881	-0.582904	-0.581254	-2.146915	-0.950001	1.949425	-1.279304	-0.795402	-1.795489	0.939974	-1.771101	-1.79731	-1.830987	-1.502238	0.84477	2.045697	-0.546664	-0.405319	-0.159192	-0.613656	-0.519382	1.454271	4.316291	-0.280106	-0.211504	-0.17003	-0.442299	-0.045938	0.243989	-0.051327	-0.045333	-0.239596	-0.393372	0.971607	-0.789425	0.166742	-0.24603	1.007851	0.156682	-0.742133	2.049327	-0.442299	-0.033315	-0.097879	-0.370537
GENE2900X	YLR106C_aa_3818-3857	YLR106C ; MDN1 ; An ATPase involved in assembly of ribosomal large subunit; localizes to nucleoplasm	1	-0.666783	-1.7572	-0.750111	-1.268653	-3.894831	-0.24709	2.745943	-0.192068	-1.919562	-0.233563	1.04593	-0.663349	-0.660915	-0.133812	-0.661348	-0.857233	-0.18322	-0.548244	-0.226112	2.111206	-0.726606	0.699711	-1.322177	-0.450224	-0.340264	-0.280525	-0.149185	0.026439	-0.053914	0.784658	1.914593	-0.031523	0.607333	-0.554102	-0.750387	-0.489431	1.789729	-0.428445	-0.504155	-1.80404	-1.111188	1.563797	-0.053432	-0.077577	-0.18442	-0.477011
GENE950X	YDR329C_aa_174-216	YDR329C ; PEX3 ; Peroxisomal membrane protein involved in the targeting of other proteins into the peroxisomal membrane; also involved in peroxisome organization that takes place in the endoplasmic reticulum, and peroxisome inheritance from the mother cell to the bud	1	3.218832	1.375913	-1.839304	0.207552	-2.898062	-2.708723	3.482486	0.366582	-0.950423	5.327109	-1.032517	-1.906003	-1.981031	-1.897043	-0.425423	-0.253977	-1.261387	-0.212543	-0.218218	-0.235875	-1.055384	-1.004652	-1.581031	2.030443	-0.276677	-0.311228	-0.219694	-0.046381	-0.09124	-0.918372	0.673115	-0.035306	-1.331215	-0.607397	-0.178685	-0.763528	-0.076966	-0.342592	0.995277	-0.688912	-1.214974	-1.537072	-0.118733	-0.080669	-0.295835	-0.592784
GENE4206X	YOR296W_aa_744-793	YOR296W ; ; Protein whose biological role is unknown; localizes to the cytoplasm in a large-scale study	1	1.000575	-0.598437	-0.383012	-0.278205	-1.237392	-0.684055	2.708642	-0.426758	1.264922	1.442043	-0.824181	-0.138434	-0.139181	-0.320728	-2.088547	0.525621	2.310767	1.239764	-0.105443	-0.171188	-0.808161	-0.607483	0.359169	0.914007	-0.263358	-0.260951	-0.210207	-0.03146	-0.083695	0.567326	-0.426354	-0.044721	-0.80658	-0.522524	-0.759256	-0.598469	0.824164	-0.298301	1.377704	0.728037	1.26539	-1.037228	-0.091124	-0.044709	-0.145077	0.45052
GENE3595X	YNL101W_aa_199-232	YNL101W ; AVT4 ; L-glutamine, L-isoleucine, L-tyrosine (amino acid) transmembrane transporter involved in vacuolar transport; localizes to the vacuole membrane	1	-1.005422	-0.292493	0.357601	0.665308	-1.756532	0.76166	3.224468	-1.937244	1.297104	0.512226	-1.613377	-3.058239	-3.062701	-2.893182	-3.64019	2.906931	-1.830118	-1.121705	-0.097481	-0.107498	-0.944009	-0.510065	4.7247	-0.524927	-0.228579	-0.236006	-0.097845	-0.053631	-0.061757	0.294128	1.114368	-0.053631	-0.597029	-0.441172	-0.767954	-0.489058	-1.293944	-0.254254	2.77914	0.053156	-0.994706	-0.862126	-0.080676	-0.05501	-0.079692	2.778227
GENE2190X	YIR004W_aa_165-196	YIR004W ; DJP1 ; Cytosolic protein that facilitates protein import into both peroxisomes and the mitochondrial outer membrane	1	0.032855	1.778042	-0.320891	-0.324164	0.000407	-1.180664	0.331277	1.802698	-1.397496	0.844968	0.939629	-1.860483	-1.89504	-1.687372	-1.139091	-2.503065	-0.75177	1.321336	-0.145897	-0.157915	1.977914	-0.424365	-0.724499	1.197282	-0.161505	-0.205374	4.34741	-0.511954	-0.056488	-0.671697	-0.887842	-0.033093	0.266206	2.029498	1.21912	-0.436473	-1.306237	-0.216326	0.467344	-0.397827	-0.12007	-1.340534	-0.058347	-0.034554	-0.167587	-0.636159
GENE1657X	YGR048W_aa_307-361	YGR048W ; UFD1 ; Nuclear ubiquitin-binding subunit of the Hrd1p and Doa10p ubiquitin ligase complexes, both of which recognize and ubiquitinate proteins with misfolded domains during ER-associated protein degradation (ERAD); also a subunit of the RQC complex which forms a stable complex with 60S ribosomal subunits containing stalled polypeptides and triggers their degradation (ribosomal quality c…	1	1.906251	-0.524797	0.155398	-1.366736	0.370465	3.15766	-0.901708	-0.205503	1.862481	0.822026	1.62273	-0.653734	-0.648383	-0.614904	-2.819229	-0.282739	-0.238689	0.637283	-0.061368	-0.162889	-0.726318	-0.520468	-0.93394	-0.641035	-0.205704	-0.216469	-0.112577	0.058261	-0.05289	0.227807	0.461568	0.058261	1.876081	1.736433	-0.553077	-0.409858	-0.211905	-0.284339	0.072196	-0.345261	0.60194	-0.090841	-0.026877	0.058261	-0.072244	-0.516453
GENE1801X	YGR251W_aa_149-196	YGR251W ; NOP19 ;	1	0.559214	-0.960162	-0.092838	-1.437767	-0.526619	0.169625	0.66764	1.822651	2.742923	1.607218	1.626242	-0.379804	-0.459458	-0.351219	-2.615868	1.844219	-2.192079	-1.498911	-0.164131	-0.202458	-1.310015	-0.794825	0.09761	-0.776876	-0.285036	-0.231484	-0.186913	-1.118607	-0.1016	-0.832666	2.725281	-0.036342	-0.645735	-0.548962	-0.851439	-0.600807	0.856828	-0.327754	4.820805	-1.049333	-0.73303	0.195567	-0.124451	-0.075076	-0.288167	-0.585447
GENE2722X	YKR067W_aa_622-667	YKR067W ; GPT2 ;	1	-0.234575	1.045557	0.279319	-2.598849	-1.14598	0.506419	0.5817	-1.149166	0.71837	2.017619	1.373098	-2.0205	-1.990323	-1.528982	-1.072527	0.875525	-0.359849	-0.678669	-0.077399	-0.194968	-0.728605	-0.437682	-1.053695	-0.429741	-0.13299	-0.235561	-0.187967	0.502571	-0.024174	-0.990747	2.570221	0.502571	0.119999	1.671047	-0.558676	-0.512185	0.986474	-0.20806	5.384096	-1.233116	1.744566	-0.823802	-0.052623	-0.028216	-0.029748	-0.71785
GENE3416X	YMR176W_aa_293-330	YMR176W ; ECM5 ;	1	-0.602714	1.862925	2.923408	-1.072345	-0.178821	0.235307	-0.342534	-0.831372	1.71856	-0.505431	0.608605	-2.347451	-2.511517	-2.272825	-1.540464	0.292799	2.333757	3.846842	-0.241934	-0.200635	0.439688	-0.681399	-1.719299	-0.66725	-0.286423	-0.258995	-0.216593	-1.442491	-0.106807	-0.794485	1.013955	-0.047891	-0.919744	1.634903	-0.751791	-0.71091	-0.273129	-0.308474	0.389516	-1.170941	1.145765	-1.134792	-0.11646	-0.040537	-0.258437	-0.627712
GENE3811X	YNR011C_aa_1-61	YNR011C ; PRP2 ;	1	-0.086466	3.943999	-0.600368	-3.571733	-1.509229	0.091383	-1.519594	0.844698	1.734741	0.278693	2.26291	-2.736319	-2.868698	-2.675476	-2.58691	1.080261	-0.839327	0.23633	-0.121229	-0.26792	-1.209048	-0.703755	1.072991	-0.732389	-0.3386	-0.343778	-0.291885	-0.058588	-0.124753	-1.104437	-0.762253	-0.816946	0.112393	2.588674	-1.032015	-0.393052	-1.238347	-0.434217	-0.28795	-0.77441	-0.590926	-0.759153	-0.144448	-0.077909	-0.373337	-0.655569
GENE3942X	YOL122C_aa_1-68	YOL122C ; SMF1 ;	1	-1.055429	0.597083	1.169982	-1.93209	-1.140435	-0.349698	-0.534039	-0.415991	2.832161	0.455917	0.913462	-0.365885	-0.33374	0.049174	-1.057183	0.451611	1.173804	0.874492	-0.210338	-0.319458	-0.434752	-0.872249	-0.761253	-0.804191	-0.27831	-0.42877	-0.290854	-0.024314	-0.123664	2.685062	-0.697471	-0.053772	1.275524	1.856281	-0.252554	-0.804624	-0.723033	-0.432341	0.35598	-0.933936	-0.739795	-0.954856	-0.084401	-0.042172	-0.135814	2.115309
GENE2513X	YKL048C_aa_1-74	YKL048C ; ELM1 ; Serine/threonine kinase; involved in cytokinesis, septin ring assembly, cell morphogenesis and bud growth; localizes to the bud neck	1	-2.976924	-1.650348	0.78686	-2.979284	1.070073	2.387564	0.77564	1.192123	1.926543	0.383602	-1.198666	-0.91552	-0.818837	-0.893482	-1.085382	3.083413	0.048997	-0.62177	-0.127312	-0.324616	-0.179492	0.498298	2.303349	-0.573604	-0.233868	-0.392179	-0.191282	0.662271	-0.028995	0.401142	3.973656	-0.026131	-0.287085	-0.661354	2.141444	0.546322	-0.643349	-0.526112	-0.336437	1.297319	2.506518	-1.171043	-0.023871	-0.02063	0.114689	-0.546359
GENE3135X	YLR427W_aa_544-670	YLR427W ; MAG2 ; Protein whose biological role is unknown; localizes to the cytoplasm in a large-scale study	1	-1.244505	0.776036	-0.403312	-1.534145	1.543665	0.339365	1.569961	0.94324	4.756132	0.491653	-0.208959	-1.291184	-1.182463	-1.300766	-2.786747	-0.46367	0.868614	1.222898	-0.20554	-0.351992	0.511977	0.416636	-0.336799	1.383155	-0.26864	-0.364739	-0.433478	-0.00766	-0.0742	0.677077	1.023378	0.814949	-0.280883	-0.768236	-0.602592	-0.305146	-2.71753	-0.503842	1.50462	1.212085	-0.274891	0.537777	-0.16856	-0.007664	0.091465	0.845903
GENE3459X	YMR232W_aa_349-407	YMR232W ; FUS2 ; Protein involved in regulating the termination of mating projection growth as well as karyogamy during mating; localizes to nucleus and mating projection tip	1	-2.061361	0.565273	0.065055	-1.410808	0.701749	0.285656	1.708122	0.137214	0.444349	0.177017	0.156484	-0.433396	-0.394318	-0.344303	-1.007649	0.752184	-1.059877	1.715192	-0.120982	-0.22378	0.121193	0.472044	-0.414094	1.074191	-0.215471	-0.332243	-0.194005	-0.023118	-0.019143	-1.277566	-0.264785	0.343279	0.066261	-0.557148	0.222175	-0.576208	2.92243	-0.338234	0.846666	-0.11102	-0.434464	-0.13959	-0.183493	0.343279	-0.03134	-0.586974
GENE455X	YCR048W_aa_131-171	YCR048W ; ARE1 ;	1	3.079489	1.398169	-0.288544	-2.61628	-1.637905	-0.204041	-3.227684	1.675627	-1.3652	-1.113379	1.956087	1.70369	1.835766	2.126077	-0.058654	-0.54759	1.517626	0.395334	2.703045	-0.247013	-0.717474	1.234829	2.116456	-0.473753	-0.528894	-0.234742	-0.175468	-0.010126	0.019669	-0.787957	-0.84107	0.498694	-0.554156	-0.55527	-0.588227	-0.556262	-0.099378	-0.263211	-1.110591	-1.102049	-2.09297	0.388371	0.019526	-0.03721	0.006357	1.707946
GENE503X	YDL031W_aa_708-785	YDL031W ; DBP10 ;	1	-0.087873	0.707482	-0.440081	-2.983569	0.252423	0.943563	-3.070811	-1.501654	2.359931	-0.083393	2.733861	1.927423	1.95527	2.231674	-2.445971	-0.441216	2.104123	2.187186	-0.034642	-0.095878	-0.600435	-0.34896	0.265279	-0.623146	-0.147885	-0.110235	-0.45595	-0.126973	-0.072648	-0.779729	-0.985354	0.199556	0.124278	-0.500952	-0.654232	-0.595469	1.573731	-0.085926	-1.930575	-1.435005	-2.131487	1.1499	-0.014465	-0.043737	0.022654	-0.294595
GENE3331X	YMR067C_aa_372-411	YMR067C ; UBX4 ;	1	1.446633	0.704206	-1.036057	-1.706668	-0.70256	0.820593	-1.624281	0.909336	1.675804	-1.274468	2.513575	-0.191182	-0.291686	-0.144103	-3.558125	-3.451111	-0.399759	-0.985119	-0.127172	-0.269324	0.566633	1.174374	-0.541266	-0.614295	-0.273113	-0.39807	-0.224819	-1.391859	-0.095599	-1.103555	-0.718668	-1.391859	-0.547359	1.375415	-0.011811	-0.590797	1.012004	-0.374776	1.205737	-1.219513	-2.515365	-1.164433	-0.087847	-1.391859	-0.37761	0.650897
GENE606X	YDL171C_aa_1557-1637	YDL171C ; GLT1 ;	1	5.382906	-0.484571	0.02338	0.429831	-1.992542	0.990378	-1.170925	-1.442087	0.439094	-0.772534	-0.608441	0.405104	0.467414	0.618629	-0.412215	-2.470284	1.013921	-0.689204	0.011586	-0.170623	0.200781	-0.365116	0.518806	2.454683	-0.050209	-0.218851	2.070993	1.226252	-0.0569	0.158234	-0.958748	-0.027301	1.205218	-0.422026	-0.553281	-0.597645	1.118533	-0.333327	-1.643943	-0.668466	-1.939107	-0.852526	0.072088	-0.022976	0.083489	-0.384331
GENE4118X	YOR175C_aa_481-534	YOR175C ; ALE1 ; An 1-acylglycerol-3-phosphate O-acyltransferase involved in glyerophospholipid biosythesis; localized to the endoplasmic reticulum	1	4.538359	-1.782169	0.529907	-3.733296	-2.567021	0.577373	-1.758421	-0.943993	0.486624	-0.948312	1.118443	-0.229572	-0.21189	0.015883	-2.799317	-1.818877	0.585133	-0.083353	-0.733407	-0.289475	-0.528669	0.107785	1.292945	0.596944	-0.24811	2.150461	-0.150261	-0.027498	-0.044672	0.300349	0.219992	-0.044015	1.900087	-0.348273	-0.596417	-0.502886	0.405667	1.560057	-1.812874	-0.764229	-2.178162	-0.697522	-0.006784	-0.029555	-0.05544	0.854674
GENE447X	YCR037C_aa_407-436	YCR037C ; PHO87 ;	1	0.945263	0.430547	0.26381	0.523089	-0.439438	-0.847434	-2.159118	-0.743614	0.29519	-0.468096	0.949166	-0.632223	-0.656354	-0.48172	-2.072789	0.596199	0.562803	-0.593063	-0.135798	-0.203295	-0.573661	-0.455212	0.096216	-0.397701	-0.135896	-0.200293	-0.210949	-0.434233	-0.055464	0.957428	-0.578326	-0.434233	1.30275	-0.364592	-0.501218	0.649742	-1.491062	-0.207453	2.630555	-0.908921	-1.530959	-1.073245	-0.074521	-0.434233	-0.153984	-0.335919
GENE75X	YAR018C_aa_362-435	YAR018C ; KIN3 ;	1	0.068616	1.126768	0.377989	-0.646127	-0.349623	0.104374	-3.543676	-0.89913	-0.486673	-1.176411	0.252832	1.220755	1.223746	1.286171	-1.177249	2.361809	1.661347	-0.709949	-0.096735	-0.247394	0.108793	-0.421371	0.337784	-0.567198	-0.218036	-0.159526	-0.263948	-0.070857	-0.089785	-0.457614	-0.848005	-0.054836	0.181979	-0.676452	0.024236	0.518661	-0.320669	-0.277481	-0.010252	-0.300617	0.899003	-0.872288	-0.054802	-0.051683	-0.052764	0.699471
GENE1347X	YFL007W_aa_1821-1874	YFL007W ; BLM10 ;	1	0.853266	-0.669563	-0.80399	-2.744315	-0.403584	-1.017343	-3.105626	0.11159	-2.368626	-1.815968	2.087306	-1.134876	-1.117909	-1.580111	-0.942938	1.888413	1.861302	-0.631973	-0.137078	0.932047	-0.498738	-0.838272	0.505063	-0.517759	-0.309739	-0.353413	-0.228165	0.304121	-0.14236	0.846866	-0.108056	-0.03055	-0.301183	-0.803836	0.148117	0.406768	-0.693621	-0.501898	-1.53413	1.576047	-2.01537	-0.248925	-0.050401	-0.062269	-0.105335	-0.340904
GENE2327X	YJL131C_aa_324-356	YJL131C ; AIM23 ; Initiation factor for mitochondrial translation	1	0.246169	-1.370903	-0.690022	-1.821185	-1.871239	0.176437	-4.149086	-0.343642	-3.078806	0.445276	4.664121	0.582323	0.503804	0.379091	-0.327836	0.911808	0.731086	-1.61349	-0.09366	-0.155067	-0.600495	-0.389249	0.227933	-0.719394	-0.207678	-0.182115	-0.531349	-2.32196	-2.32196	-0.637536	-0.82309	-2.32196	1.708294	-0.352279	-0.697886	2.890476	-0.834436	-0.313525	-1.207605	0.153896	-1.744843	0.799098	-0.112169	-2.32196	-0.477997	-0.412703
GENE235X	YBR065C_aa_125-188	YBR065C ; ECM2 ;	1	3.045578	0.695296	0.03806	-0.762433	-1.75493	0.576429	-2.067081	-0.764145	-1.228803	-1.048867	1.476418	-0.596718	-0.396151	0.041352	-0.819726	-0.166648	-0.766185	-0.42962	-0.047866	-0.388009	-0.721799	-0.727601	1.80973	1.110591	-0.14521	-0.418759	-0.200061	1.1365	-0.006666	-1.485187	0.936927	1.1365	-0.855134	-0.657809	0.428274	0.96218	-0.764916	-0.402521	1.540477	-0.96495	-1.198974	0.380739	0.057551	-0.074815	0.334106	-0.375322
GENE2520X	YKL050C_aa_435-556	YKL050C ; ; Protein whose biological role and cellular location are unknown	1	8.293438	-3.616537	-0.284537	-1.294041	-6.636878	2.29641	-6.603943	-0.017708	-3.173994	-0.764718	2.166551	-1.346187	-1.322448	-0.861841	0.729592	1.749731	3.987338	-1.622067	-0.171291	-0.474551	-1.162099	0.109168	-0.501101	-0.564304	-0.289583	-0.349127	-0.583238	0.34737	-0.069008	0.643696	4.550813	-0.079485	-0.820016	-0.830462	-0.913274	2.340923	-0.632205	-0.446085	-0.380715	-2.734393	-2.479659	2.194029	-0.105798	-0.141762	-0.112803	-0.718793
GENE3726X	YNL243W_aa_536-566	YNL243W ; SLA2 ;	1	6.394173	0.006461	-1.207254	-0.525266	-1.773011	-0.354579	-2.169253	-0.567094	-0.648437	0.316585	0.214802	-1.402229	-1.291055	-1.164804	-0.397629	2.833232	1.303417	-0.308152	0.012257	-0.057985	-0.335902	0.68051	1.762727	-0.312911	-0.055482	-0.123867	-0.033456	1.231806	-0.015302	-0.517664	-0.574615	-0.027597	0.803206	-0.271488	-0.206136	3.297784	-0.942357	-0.10014	-0.409941	0.01183	-0.653253	-0.943053	0.023586	-0.039052	0.172794	-0.232701
GENE1683X	YGR089W_aa_889-936	YGR089W ; NNF2 ; Predicted integral membrane protein whose biological role is unknown	1	2.167529	0.765773	0.321106	-1.314865	-2.268622	1.771676	-1.978275	-2.050647	-0.265579	0.446266	-0.105286	-0.045691	-0.01745	0.1811	-0.622566	1.809485	2.897105	-0.903329	-0.000579	1.845208	-0.333372	-0.432397	3.495873	-0.865439	-0.163026	-0.18609	-0.149218	0.656968	0.656968	-0.58555	-0.460382	-0.043646	0.872601	2.190119	-0.317357	0.56353	-0.748354	-0.157177	-0.028374	-0.996045	0.236369	-0.408074	-0.018367	-0.053038	0.023487	-0.335054
GENE1831X	YHL002W_aa_281-320	YHL002W ; HSE1 ;	1	1.942229	-0.411351	-0.193797	1.788497	-2.567236	2.843995	-2.240963	-0.680642	-0.903563	0.03084	-0.297166	0.500684	0.543218	0.794459	-0.816303	-0.063997	-0.168792	-0.230025	-0.033969	-0.120723	-0.494197	-0.513326	0.566724	0.530305	-0.107642	-0.16373	-0.144978	0.777221	-0.023084	-0.718795	1.19874	-0.029819	2.897284	-0.484567	0.991584	-0.425385	-0.808149	-0.113663	-0.140067	-0.95444	2.215594	0.148827	-0.014126	0.777221	-0.036064	-0.377951
GENE4138X	YOR191W_aa_592-737	YOR191W ; ULS1 ;	1	-0.061702	-2.417454	-0.173925	0.605649	-3.872193	3.728591	-4.801025	-0.835614	-4.55795	-0.373691	1.003381	1.481668	1.496426	1.680891	0.689916	1.499035	1.325257	-1.051036	3.159548	-0.550633	-1.478985	-0.070346	1.145015	-0.17735	-0.449177	-0.522258	-0.500291	0.116939	-0.102476	0.064835	-0.334405	-0.070433	-0.566092	-0.930883	0.177194	1.769979	-0.914225	0.496131	-1.535803	-1.215082	-0.238336	0.790377	-0.11713	-0.109584	-0.391549	-0.885228
GENE396X	YCL024W_aa_367-933	YCL024W ; KCC4 ; Protein kinase that is involved in septin ring assembly, morphogenesis checkpoint and budding cell bud growth; plasma membrane localization is regulated by interactions with acidic phospholipids; also localizes to the incipient bud site and bud neck	1	1.464594	-3.52113	-1.33146	-1.959627	-1.413022	2.573154	-5.057087	-1.892425	1.505301	1.459405	7.307895	1.214537	0.620265	0.620094	-1.918592	3.084915	6.712005	1.923552	3.099669	-0.066673	3.386365	8.331397	1.591267	0.814331	-1.124615	-1.223124	-0.82558	-0.31867	-0.467175	2.196015	5.56197	-0.117352	4.000395	-0.49339	-2.125603	4.636117	2.200162	-1.092791	-0.33681	-2.142861	-1.186687	-0.418712	-0.552993	-0.14787	-1.354868	4.088098
GENE1122X	YDR507C_aa_366-1040	YDR507C ; GIN4 ; Protein kinase involved in septin ring assembly and budding cell bud growth; localizes to the bud neck	1	4.401262	-1.01388	-0.100205	-2.810697	1.772105	1.321461	-3.903612	-1.503463	0.594953	1.518205	4.104989	-0.571256	-0.605079	-0.605079	-1.989219	1.829158	4.273175	0.224861	2.935069	-0.840918	3.800933	2.776379	-0.284262	-0.263239	0.79948	-0.886123	-0.80171	-0.060162	-0.17763	-0.496948	0.138921	-0.079904	1.527159	-0.17359	0.434387	0.67691	0.634899	-0.935724	0.44886	0.133798	-2.359838	-0.132428	-0.194122	-0.238803	-0.392357	3.968595
GENE1331X	YER172C_aa_71-100	YER172C ; BRR2 ; ATP-dependent RNA helicase involved in rearrangement of the pre-catalytic spliceosome; subunit of the U5 snRNP	1	1.714738	-2.216596	-2.447081	-1.986915	-1.264167	0.438862	-2.464755	0.499556	-2.092513	-0.775762	4.771699	0.459251	0.308947	0.463296	-1.970206	3.321167	0.572637	-1.101956	-0.154939	-0.220418	-0.966559	-0.634132	-0.119887	0.81946	-0.292844	-0.320237	4.413604	-1.757636	-0.124928	-1.005565	-0.835991	-0.038304	0.132771	1.340929	-0.892429	-0.748378	0.803271	-0.375774	-0.88262	-1.531802	-1.417367	2.146386	-0.191147	-0.070039	-0.444752	-0.593479
GENE2163X	YIL150C_aa_39-152	YIL150C ; MCM10 ; DNA replication origin-binding protein involved in DNA replication, double-strand break repair, and chromatin silencing	1	0.194032	-1.555862	-1.077299	-1.572013	-0.344066	2.176737	-2.099449	-3.244412	-0.379189	0.80322	3.444791	1.405181	1.438221	1.445002	0.88811	-0.202843	1.906602	0.079843	-0.149301	-0.368802	0.211531	-0.944516	-1.458433	-0.249298	-0.258754	-0.392298	4.99748	-0.023292	-0.145041	-0.148231	1.300888	-0.053625	2.041668	0.124185	0.092892	0.161118	1.147465	-0.465178	-1.643865	-1.216384	0.084793	1.914762	-0.049471	-0.099171	-0.12048	-0.836394
GENE519X	YDL058W_aa_717-1790	YDL058W ; USO1 ;	1	1.017306	-15.373812	-5.449621	-4.802576	-22.858515	0.589445	-6.029893	-2.428017	-12.626859	-6.938976	20.321317	-6.467285	-6.701652	-6.478389	10.891844	-13.233041	21.431527	-4.142015	-0.551115	-1.531737	-4.417658	-0.285991	-3.543109	8.511201	-1.123425	-1.584682	3.190551	-0.174623	-0.410929	0.760149	2.091715	-0.258221	1.166204	-2.717569	-3.481723	-1.04972	1.553842	-1.945503	6.990459	-9.962936	-0.251063	10.572738	-0.349792	-0.246074	-0.957891	-1.941065
GENE977X	YDR356W_aa_150-765	YDR356W ; SPC110 ;	1	-3.439469	-9.969312	0.09839	-0.182046	-12.786535	2.949025	-6.411021	-2.096226	-10.218192	-6.541327	10.498582	-1.456533	-1.259281	-0.976162	0.743101	-0.735101	8.242337	-2.406868	-0.294852	-0.484686	-1.850035	0.3749	4.11792	2.628655	-0.504745	-0.994331	2.324994	0.007906	-0.183074	-1.886065	1.000886	-0.181702	0.575157	-1.058966	-1.681433	2.137101	1.553274	-1.361571	1.42159	-5.521296	-0.344975	0.980641	-0.090749	-0.157526	0.100907	0.479811
GENE1886X	YHR023W_aa_935-1188	YHR023W ; MYO1 ; Subunit of the myosin II complex that is required for actomyosin contractile ring contraction and cell separation after cytokinesis; localizes to the bud neck contractile ring and incipient cellular bud site	1	1.662852	-5.541823	-1.412794	-2.097694	-9.6236	2.964114	-1.175464	-1.87999	-6.467808	-2.425285	6.028376	-1.760789	-1.809871	-1.346425	-0.665494	-3.65579	6.996763	-2.391413	3.032981	-0.706705	-1.844334	-0.652122	-0.667424	1.787127	-0.606344	-0.634068	1.855105	-0.060817	-0.179397	0.1662	1.174574	-0.118109	-1.237366	-0.578072	-1.523657	0.608469	0.474259	-0.841668	2.435836	-3.677195	-0.221567	1.647227	-0.176949	-0.099056	-0.294998	-0.944197
GENE2758X	YKR095W_aa_1313-1464	YKR095W ; MLP1 ;	1	4.623453	-4.18697	-0.279236	0.469631	-5.793706	-0.39446	-2.349143	-0.203075	-3.425079	-2.034849	4.140395	-4.341768	-4.312841	-3.902488	4.275043	-1.028848	4.721998	-0.224431	-0.220534	-0.442086	-1.273404	-0.956486	-1.410206	2.856286	-0.267372	-0.452849	0.454155	0.348562	-0.082116	-0.95008	-0.048698	-0.076725	-1.108578	-0.932574	-1.117135	-0.334867	-1.202698	-0.576991	3.603411	-2.516169	0.559244	3.134879	-0.066529	-0.075787	-0.01979	2.9674
GENE3032X	YLR309C_aa_133-214	YLR309C ; IMH1 ;	1	-0.170993	-3.158314	-1.177641	-3.258194	-4.925413	0.304085	-3.379686	-0.138166	-6.44748	-3.197891	6.84303	-3.593688	-3.524288	-3.200099	3.100946	-3.512319	4.334706	-1.214732	-0.15053	-0.374283	-1.071837	-0.852656	-1.207309	-0.219687	-0.180799	-0.361208	1.450015	0.529694	-0.075903	-1.370699	1.747801	-0.061087	-0.062974	-0.736248	-0.828204	0.523024	-1.472408	-0.468095	2.120099	-1.181885	-0.504861	9.310016	-0.051121	-0.022556	-0.003171	-0.691201
GENE2153X	YIL149C_aa_57-180	YIL149C ; MLP2 ;	1	2.011569	-2.451426	-1.5299	-1.067978	-5.998678	3.36502	-3.19926	-1.409676	-4.837518	-1.993544	2.322466	-1.910794	-1.759097	-1.19499	-0.667948	5.658215	5.982188	-1.563188	-0.293116	-0.624618	-1.178753	0.198599	1.753916	0.971503	-0.135476	-0.36467	1.045098	0.026068	-0.013146	1.470102	1.288282	-0.046505	0.75159	-0.68059	-0.90995	-0.250383	-1.041068	-0.56121	0.305198	-2.616701	1.207449	2.528483	-0.10382	-0.038146	0.183412	-0.867306
GENE2752X	YKR095W_aa_77-169	YKR095W ; MLP1 ;	1	1.663426	-2.296655	-1.314939	-0.236718	-4.612477	2.491718	-2.126148	-1.159945	-3.682644	-1.165095	1.865576	-1.741263	-1.629368	-1.196134	0.253706	3.39253	2.238671	-1.072898	-0.128554	-0.420927	-0.762272	-0.838716	0.572915	-0.995324	-0.185677	-0.282158	-0.46162	1.921173	-0.080043	-0.393179	0.300085	-0.037808	-1.075849	-0.634306	-0.575288	-0.166112	-1.209139	-0.438673	0.74162	-1.923044	0.577811	0.498629	-0.097927	-0.043511	0.033199	-0.574523
GENE2755X	YKR095W_aa_857-923	YKR095W ; MLP1 ;	1	2.035565	-3.307647	-1.726311	-0.441422	-4.376923	2.234468	-0.177912	2.381069	-1.978267	-0.85423	1.318895	-1.63635	-1.636762	-1.33247	0.552363	-1.54371	3.159468	-0.981274	-0.138069	-0.412895	-0.753621	-0.775365	-0.30941	-0.662949	-0.169496	-0.291172	0.549295	0.070363	-0.061426	-0.715474	3.491611	-0.042342	-1.856882	-0.608095	-0.696604	1.552829	-1.060956	-0.379982	0.998588	-1.542789	2.122745	-0.453072	-0.04097	-0.031176	-0.076842	1.006175
GENE441X	YCR033W_aa_554-620	YCR033W ; SNT1 ;	1	-0.095657	-1.902211	-0.440416	-0.924628	-2.383771	0.726322	0.255754	-1.949543	-2.022162	3.58207	3.277538	-1.331893	-1.257688	-0.903039	-0.292634	0.702998	7.557525	-1.256655	-0.025249	-0.64547	-0.905696	-0.430843	1.096097	-0.805431	-0.009943	-0.121895	-0.218193	0.83347	0.055088	-0.504136	-0.729639	-0.073585	-0.950008	-0.334768	-0.359659	0.215551	-0.481107	-0.148298	0.08308	-1.484952	-1.102182	-0.062941	-0.015856	-0.048908	0.108005	1.04842
GENE1526X	YGL131C_aa_371-410	YGL131C ; SNT2 ;	1	2.047353	-1.44774	-1.34411	0.097833	-2.525213	-0.507996	-2.282073	-1.161131	-1.459978	-2.09512	2.76719	-1.945291	-1.906601	-1.62623	0.481071	-0.246559	4.622697	-0.48001	-0.188832	-0.250258	-0.651882	-0.909109	1.812191	4.010135	-0.173594	-0.297103	-0.203018	0.644703	-0.076797	-0.161151	0.204239	-0.02947	-0.235263	-0.438136	-0.534183	-0.479558	0.220697	-0.284766	-0.446099	-0.95537	-1.620492	0.991449	-0.047117	-0.052338	-0.105668	-0.431812
GENE2676X	YKR023W_aa_273-322	YKR023W ; ; Protein whose biological role is unknown; localizes to the cytoplasm and mitochondrion in large-scale studies	1	1.006794	-1.376032	-0.500259	-1.834567	-2.795239	1.990322	-2.670625	-1.270052	-2.055561	0.640886	3.954081	-2.084616	-2.024023	-1.850388	0.304334	0.369425	1.578847	-0.82621	-0.318689	-0.151439	-0.493255	-0.809574	0.457636	-0.687507	-0.006662	-0.11436	-0.408302	-0.017419	0.028697	-1.170294	0.947468	-0.028067	-1.45775	-0.284884	-0.324316	-0.50453	-0.200218	-0.136136	1.304653	-0.543223	-1.027263	0.619818	-0.005577	1.069061	-0.076926	-0.378147
GENE2242X	YJL049W_aa_385-450	YJL049W ; CHM7 ; Protein whose biological role and cellular location are unknown	1	-0.378857	-2.446899	-1.316211	-0.186885	-1.662695	0.510548	-3.315059	-0.16167	-3.20672	-3.105955	4.285632	-3.031596	-2.930789	-2.579185	2.998383	-0.878816	5.703089	-0.888481	-0.101824	-0.304183	0.441017	-0.718655	-0.378088	3.056987	-0.192345	-0.314006	-0.311929	0.744183	-0.032128	-0.633371	-1.026772	-0.023594	-0.339149	-0.65468	-0.759115	-0.456311	-0.932837	-0.481441	0.002434	-0.934437	-0.396447	1.884491	-0.05441	-0.05534	0.222586	-0.652408
GENE630X	YDL207W_aa_141-242	YDL207W ; GLE1 ;	1	8.91629	-4.523763	-2.766575	-6.721635	-5.477222	2.405593	-8.008428	-5.462229	-4.64477	4.934025	7.890248	2.213876	2.237794	2.477881	1.12527	2.322208	24.486613	-0.455466	-0.082928	-0.20749	-0.996718	-0.746369	1.398934	-1.543182	-0.132088	-0.304305	-0.541542	0.309241	-0.0872	-0.850116	-1.152695	-0.029156	1.743204	-0.455352	-0.555966	7.529586	-1.859145	-0.273954	-3.336535	-1.85883	-2.368385	4.146177	-0.020597	-0.026691	0.005711	-0.730058
GENE702X	YDR049W_aa_550-614	YDR049W ; VMS1 ;	1	2.578171	-2.294402	-1.271874	-1.48091	-1.079836	0.731684	-4.054353	-1.465693	-2.067335	-0.004895	3.641628	-1.027745	-1.011524	-0.828291	-1.673214	0.230926	2.540678	-1.003437	-0.059576	-0.392933	-0.624993	-0.575107	0.864969	-0.894031	-0.068679	-0.285538	-0.237589	0.448925	-0.010209	-0.750642	-0.184842	-0.030362	-0.07465	-0.364278	-0.534383	-0.566268	-1.431582	-0.317564	-0.000954	-0.984611	-1.041287	1.698137	-0.001418	-0.042964	0.042914	-0.359622
GENE955X	YDR332W_aa_408-447	YDR332W ; IRC3 ; Double-stranded DNA-dependent ATPase with a role in mitochondrial genome maintenance; localized to the mitochondrial matrix	1	3.245391	-2.793037	-0.739933	-3.074862	-2.987781	1.696636	-4.357857	-1.683339	-3.141919	-2.205553	4.735246	-0.951361	-0.837738	-0.490016	-0.125456	-0.703862	4.675972	-0.560722	-0.123153	-0.12913	-0.381085	0.228988	1.042278	1.231635	-0.08617	-0.191113	-0.469825	1.745666	0.003123	-0.750556	-0.867649	1.745666	0.708167	-0.388923	-0.262811	2.027832	-1.060948	-0.146066	-1.080975	-1.094551	-1.005617	5.511863	0.026996	-0.019822	0.015045	-0.267137
GENE4332X	YPL074W_aa_139-190	YPL074W ; YTA6 ;	1	1.849609	-2.892671	-1.609264	-3.558454	-4.700539	0.244282	-3.751606	-3.321643	-1.437044	-0.47925	7.053643	0.585129	0.508774	0.82921	-0.314423	0.717273	4.35664	0.512928	-0.180883	-0.233074	-0.957588	-0.706379	0.140683	-0.893178	-0.281019	-0.225342	0.739007	-1.24585	-1.24585	-0.781113	-1.166892	-0.049101	-0.778868	-0.530828	-0.801649	0.524272	-1.084941	-0.301584	-0.03991	-2.383839	-1.51611	2.222699	-1.24585	-0.043947	-0.357557	-0.552106
GENE4519X	YPR018W_aa_66-247	YPR018W ; RLF2 ; Subunit of the chromatin assembly factor 1 (CAF-1) complex, which promotes histone H3 and H4 deposition onto newly synthesized DNA during replication or DNA repair; localizes to the centromeric region of chromosomes	1	0.961906	-2.89912	-3.67822	-5.834194	-4.790403	0.965084	-2.952237	-2.606578	-5.173639	4.147721	9.787009	0.956565	0.929598	0.999428	-0.805423	-0.628205	5.30069	-1.815812	0.537706	-0.328881	-0.478593	-0.196402	1.06442	0.412579	-0.313344	-0.41017	-0.450592	-0.281228	-0.126855	0.12682	-2.312736	-0.079041	-0.598533	0.593944	-0.485676	1.866389	-0.433248	-0.435589	-1.908291	-0.320425	-0.713809	4.998983	-0.17126	-0.058767	-0.235876	-1.018859
GENE4218X	YOR308C_aa_465-515	YOR308C ; SNU66 ;	1	0.462487	-1.606812	-0.351229	-2.546036	-4.2237	3.60647	-3.593636	-1.17544	-2.116545	-1.519742	5.197306	0.381753	0.380327	1.055876	-1.413669	0.112931	2.140762	0.831737	-0.143289	-0.256118	-1.029035	-0.702253	0.291577	-0.694588	-0.237821	-0.37245	-0.309431	-0.022892	-0.064177	-0.981044	-0.455519	-0.031718	3.160503	1.129776	-0.874359	-0.925093	-0.301086	-0.334118	-0.729173	-2.749447	-0.452624	0.965292	-0.090632	-0.063447	-0.117116	-0.611605
GENE2160X	YIL149C_aa_1413-1447	YIL149C ; MLP2 ;	1	0.849322	-2.318026	-1.866478	-2.074331	-2.275837	3.072276	-3.073752	-1.603901	-1.465323	-0.347242	5.797384	-2.7514	-2.93252	-2.967921	0.43647	-1.766595	7.608754	-1.166439	-0.191096	-0.222756	-1.029287	-0.64915	0.326628	-0.725049	-0.366189	-0.282544	-0.245505	-3.632919	-0.135065	3.51563	-0.321524	-3.632919	0.713799	1.779643	-0.915628	-0.085639	4.736146	-0.334123	1.640063	-0.628081	0.274904	2.110667	-0.131513	-3.632919	-1.095905	-0.532589
GENE2759X	YKR095W_aa_1466-1499	YKR095W ; MLP1 ;	1	1.531728	-3.295107	-1.197846	-2.349253	-1.469019	0.540191	-3.083996	-0.817965	-2.541423	-0.709722	4.756977	-1.294589	-1.497856	-1.712626	0.500767	-0.772769	7.83301	-1.168567	-0.17902	-0.197669	-0.930283	0.546979	2.852867	-0.644847	-0.356518	-0.282314	-0.349976	-4.326596	-4.326596	-0.957977	-0.600661	-4.326596	-1.213158	-0.526576	-0.979132	0.819953	4.394689	-0.366201	0.155094	-0.014491	-1.179911	1.142048	-0.226811	-0.074098	-0.63488	-0.576927
GENE4418X	YPL174C_aa_93-201	YPL174C ; NIP100 ;	1	-1.438515	-0.647201	-0.587284	-3.355554	-4.757691	1.7875	-4.106529	-1.919601	-2.131291	-2.355409	6.511812	-2.225671	-2.455591	-1.976812	-0.374915	3.181417	2.071148	-1.525585	-0.216823	-0.572744	0.221825	1.753439	2.830468	0.11115	-0.492148	-0.504028	-0.722255	-1.855881	-0.184784	0.902721	-1.347421	-0.114702	0.176589	-0.022038	-0.699757	2.616907	2.928577	0.626017	-0.298549	-1.74864	1.207453	3.194127	-0.186659	-0.072908	-0.539127	0.053803
GENE4460X	YPL216W_aa_696-740	YPL216W ; ; Protein whose biological role and cellular location are unknown	1	0.699623	-2.317188	-1.821443	-1.275567	-2.902035	4.766397	-4.529386	-1.914069	-3.298132	-2.098741	4.25945	-2.733106	-2.960699	-3.031048	0.842736	-1.248947	2.210399	-1.367285	-0.187873	-0.393661	0.241789	0.754418	0.224226	4.386957	-0.36356	-0.412182	9.046733	-2.562055	-0.147407	3.183509	2.371557	-0.051381	-1.013248	1.157426	-1.082574	-1.017076	0.001393	-0.571426	-0.470637	-0.146277	-0.303042	-0.694887	-0.213412	-0.058022	-0.591301	-0.72801
GENE1500X	YGL092W_aa_615-800	YGL092W ; NUP145 ;	1	0.224642	-1.939494	0.670091	-1.737302	-2.188182	1.544596	-3.374755	-1.647887	3.133605	0.105687	2.341585	-2.182504	-2.320023	-2.152102	-0.558052	-0.978764	-0.986322	2.624201	-0.241138	-0.634539	-1.398886	0.358038	-1.222074	-0.576887	1.374448	-0.551912	-0.474207	-0.093642	-0.321996	-0.737102	0.839017	-0.095898	-0.732777	-0.60728	-1.274309	-0.667645	-0.568836	-0.8794	-0.933727	-2.537109	-0.994454	1.965262	-0.246596	-0.139923	-0.684195	-1.001441
GENE4637X	YPR175W_aa_563-595	YPR175W ; DPB2 ; Subunit of the DNA polymerase epsilon complex; involved in maintenance of fidelity during DNA replication, error prone translesion synthesis, heterochromatin organization that contributes to chromatin silencing; also localizes to the cytoplasm	1	-0.138138	-1.953609	-0.820847	-1.398253	-1.258757	3.326876	-1.937364	-1.164069	-0.29544	-0.081724	1.707956	-1.742555	-1.792379	-1.416347	0.896592	-1.150056	-0.340916	-0.620582	-0.143002	-0.201043	-0.699108	-0.413202	-1.491604	0.599686	-0.225994	-0.228834	-0.13708	-1.158489	-0.094488	0.854513	0.573666	-1.158489	-0.01664	-0.440878	0.733832	-0.4702	-0.311066	-0.390895	-0.515825	-1.677483	0.509341	-0.192326	-1.158489	-0.041985	-0.430006	-0.394823
GENE3013X	YLR272C_aa_872-908	YLR272C ; YCS4 ;	1	2.602834	0.731135	0.891284	0.841186	-2.270046	1.769286	-3.650387	1.439745	-0.809165	0.502422	0.849937	-1.371036	-1.443725	-1.222519	-0.395871	-1.427361	-0.401134	-0.871567	-0.09938	-0.158212	-0.737313	-0.498474	0.052588	0.954491	-0.231688	-0.191936	-0.196761	-1.446702	-1.446702	-0.690763	-0.810386	-0.047459	-0.344089	-0.503875	-0.666442	-0.501379	-1.159559	-0.289334	-0.818371	-1.463683	-0.282154	-0.846242	-0.075501	-0.039305	-0.520641	-0.479126
GENE3489X	YMR277W_aa_359-457	YMR277W ; FCP1 ;	1	0.142405	-2.200437	2.457307	-0.356054	-0.916836	-0.138559	-2.239531	1.977111	0.989627	1.412548	1.20471	-1.180048	-1.20085	-0.957118	-1.781494	0.249977	1.808377	1.08689	-0.063573	-0.100529	-0.696031	2.205624	-0.774487	0.222117	-0.179456	-0.157512	1.113974	-0.637642	-0.069772	0.371588	0.038863	-0.637642	0.000942	-0.378076	0.455492	-0.636811	-0.563637	-0.162341	-0.796433	-1.405011	-0.556118	-0.365356	-0.637642	-0.035803	-0.637642	2.017768
GENE346X	YBR227C_aa_81-123	YBR227C ; MCX1 ; ATPase that facilitates linkage of a pyridoxal phosphate cofactor to Hem1p; localized to the mitochondrial matrix	1	1.883856	-0.634178	-2.229414	-1.881613	-2.063278	1.417746	-1.449117	-1.738118	-0.741445	0.951188	2.567384	-0.765597	-0.875324	-0.810675	-0.185765	-0.804933	0.274848	-0.817914	-0.150604	-0.174918	-0.689168	2.479171	2.003659	-0.591834	-0.25573	-0.20694	-0.178427	-2.424811	-0.106195	-0.753762	-2.131486	-2.424811	0.854636	-0.499143	-0.730051	-0.494036	-1.175949	-0.278014	-0.595229	-0.892294	-0.791745	1.202086	-2.424811	-2.424811	-0.253943	-0.395877
GENE4044X	YOR087W_aa_553-610	YOR087W ; YVC1 ; Voltage-gated ion channel of the vacuolar membrane; active for calcium, potassium, and sodium; involved in cellular cation homeostasis	1	1.675245	-0.619353	0.315787	-0.220987	-0.796112	0.246117	-2.05563	-0.581999	2.184004	-0.18852	1.457759	-0.537373	-0.579306	-0.120686	-0.661904	0.724781	0.971351	-0.52122	-0.082345	-0.142552	-0.720864	-0.451384	-0.052733	-0.346633	-0.238518	-0.14103	3.103139	-1.010846	-0.08531	-0.470665	-0.897054	-1.010846	2.104224	1.577692	0.025401	-1.005725	2.620272	-0.221743	-0.507096	-1.494536	0.845105	-0.690574	-0.076872	-1.010846	-0.26754	-0.339924
GENE3307X	YMR031C_aa_237-312	YMR031C ; EIS1 ;	1	4.600245	0.003281	-1.156908	-1.67672	-1.077164	-1.147963	-1.822072	-0.132713	-2.272502	1.234463	1.347669	0.014961	0.005088	0.331642	-0.408079	0.323566	-0.349359	-1.01645	-0.146962	-0.323819	-0.25872	-1.333848	-1.961207	-0.830832	-0.301362	-0.397317	4.9537	-0.034831	-0.048499	-1.217141	-0.788422	-0.032422	-1.739708	-0.643046	-0.991902	-0.746937	-1.269363	-0.384252	0.79245	-1.317435	-0.418742	-0.44335	-0.065671	-0.084529	-0.371393	-0.672925
GENE194X	YBL104C_aa_963-995	YBL104C ; SEA4 ; Protein whose biological role is unknown; component of the Seh1-associated complex; also localizes to the vacuolar membrane	1	-0.445322	0.046352	-0.701259	-0.25557	-1.249715	0.713094	-1.390769	-0.080234	-0.432842	-0.236943	2.297303	-2.573451	-2.746674	-2.689431	-3.018806	3.288417	-1.259096	-1.029698	-0.142621	-0.19447	0.192885	-0.581235	1.608775	-0.655742	-0.267103	-0.279977	-0.278947	-2.374726	-0.160368	1.117318	-0.382202	-2.374726	-1.098862	0.030036	-0.895099	-0.550633	-0.735622	-0.335	0.548743	-0.863961	1.089174	-0.131671	-0.159646	-0.046831	-0.577599	-0.563385
GENE232X	YBR055C_aa_36-71	YBR055C ; PRP6 ;	1	-0.288656	3.159802	-1.56577	0.689378	-1.894414	-0.145679	-1.692185	-2.213751	0.842294	1.960662	2.652454	-3.030235	-3.169708	-2.978021	-1.213055	1.92569	-1.453132	-1.546505	-0.132286	-0.194228	-0.082056	2.518969	0.151528	-0.712476	-0.287106	-0.238576	-0.195186	-1.736572	-0.139331	-0.754183	-1.226834	-1.736572	-1.274549	-0.475046	-0.860562	1.117893	-0.588547	-0.303126	-0.831057	-1.165124	-0.512888	-0.039543	-0.139535	-0.053739	-0.801869	-0.645836
GENE37X	YAL032C_aa_344-379	YAL032C ; PRP45 ; Spliceosome-associating protein essential to pre-messenger RNA (mRNA) splicing; contributes to formation of catalytic spliceosome for second transesterification step	1	1.270814	1.505526	-0.263508	-1.277414	-2.595088	-0.846086	-1.204059	-1.207527	-1.273061	-1.579461	3.533704	-2.652805	-2.796613	-2.491369	1.835569	0.287425	0.094068	-1.003362	-0.155835	-0.202585	-0.988868	1.996342	-1.653696	-0.621359	-0.272951	-0.273863	-0.239816	-2.286226	-0.164619	-0.963605	0.354868	-0.039468	2.799674	-0.65607	-0.978529	-0.594327	-1.48782	-0.541736	1.709092	-1.405994	-1.763802	1.969972	-0.155143	-0.047311	-0.449614	-0.591525
GENE2594X	YKL143W_aa_278-340	YKL143W ; LTV1 ;	1	1.479275	1.489576	-1.058781	-2.270165	-2.338405	0.724035	-2.887356	-2.415512	3.05705	0.207656	4.961948	-2.999071	-3.05978	-2.627612	-5.883361	-0.772063	0.57188	0.512613	-0.181466	-0.153256	-0.829157	-0.440682	-1.649992	-0.631457	-0.268758	-0.441633	-0.324932	-1.636162	-0.332553	-0.915373	-0.612983	-0.047569	-0.860147	-0.571925	-0.804056	-0.624055	-0.964619	-0.317102	1.750508	-1.958735	-0.341234	-0.405133	-0.110157	-1.636162	-0.274687	-0.552171
GENE1805X	YGR260W_aa_1-72	YGR260W ; TNA1 ;	1	-0.404581	-0.123925	0.454294	-0.445496	-1.69745	-2.07493	-0.946522	0.53486	0.179439	-0.871048	1.313298	-2.886712	-2.795059	-2.765762	3.153637	0.229047	-0.794709	-0.628817	-0.137738	-0.227166	0.231952	1.286318	-0.408216	-0.595597	-0.206455	-0.284496	-0.19153	0.321401	-0.034813	-0.970942	-0.407147	-0.042397	-0.205844	0.695674	-0.663559	-0.611446	0.134837	-0.2951	1.927629	0.874721	-0.650319	0.16088	-0.04671	-0.02496	-0.033631	-0.319136
GENE686X	YDR027C_aa_171-200	YDR027C ; VPS54 ;	1	-0.942833	0.17057	-1.92718	3.287259	-2.750999	-1.432097	-1.900696	0.268279	0.872372	-1.214473	1.704529	-2.997784	-3.093268	-2.917499	-1.697717	1.109857	0.023691	-0.835292	-0.159867	-0.169623	-0.779679	-0.481335	0.690053	-0.673982	-0.261747	-0.219099	-0.307861	-0.050951	-0.111193	-0.666358	-1.249239	-0.036448	-1.018264	-0.446714	-0.728055	0.223228	-1.147521	-0.254554	2.803086	-1.392472	-1.447514	-1.085966	-0.147489	-0.060404	-0.286419	-0.513593
GENE3620X	YNL125C_aa_618-649	YNL125C ; ESBP6 ;	1	-0.741606	-1.242201	0.038473	-0.662125	-3.248408	-1.224113	-2.517483	0.281089	0.165765	-0.525964	2.969622	-2.846635	-2.888666	-2.497993	0.036784	-0.861369	-0.626935	-0.825038	-0.113642	-0.163695	-0.755809	2.58363	-0.190459	-0.652461	-0.202459	-0.228682	-0.171593	-0.625859	-0.625859	-0.771205	1.247388	-0.625859	0.683662	-0.426084	-0.690885	0.672165	1.228276	-0.237547	2.456426	-1.968374	-1.461484	1.602529	-0.101242	-0.037167	-0.234012	-0.423101
GENE2776X	YLL003W_aa_1-30	YLL003W ; SFI1 ;	1	-0.977907	2.919441	0.611171	-0.534479	-1.248786	-1.013904	-0.147494	1.149836	-0.11729	-0.711635	0.457175	-3.710266	-3.743673	-3.615122	3.329332	2.80242	-1.764188	-0.56918	-0.120635	-0.197821	-0.722051	1.077056	1.326792	-0.431185	-0.215577	-0.233328	-0.142952	-0.035561	-0.090227	-1.077941	0.125495	-0.22912	-1.008555	-0.535165	-0.800654	-0.674917	-0.057492	-0.280394	0.543849	-0.349015	-1.018982	0.023028	-0.068403	-0.084678	-0.150188	-0.397587
GENE1607X	YGL227W_aa_740-770	YGL227W ; VID30 ;	1	-1.111413	-0.845378	-0.246279	2.137505	-0.769959	-1.534809	-2.034569	-2.422091	-1.02816	-1.476344	1.885658	-0.854673	-0.86515	-0.690292	0.073429	1.045063	-1.467404	-0.406647	-0.105956	-0.103023	-0.356165	1.67268	0.859228	-0.417031	-0.109775	-0.191234	-0.159549	-0.182202	-0.182202	0.680843	0.143027	-0.182202	-0.693742	-0.185498	-0.35597	-0.257749	0.14606	-0.148667	-0.433334	-1.142539	-1.169599	1.69002	-0.05334	-0.182202	-0.094412	-0.364549
GENE656X	YDL234C_aa_306-350	YDL234C ; GYP7 ;	1	-2.151482	1.728644	-0.775357	0.955345	-3.336595	-0.050789	-3.623947	-0.230009	0.695785	-1.474363	2.400325	-2.505448	-2.581814	-2.508675	1.248588	1.623905	-0.190557	-0.672196	-0.165894	-0.148206	-0.637806	1.797968	-0.522397	-0.396823	-0.252725	-0.274112	-0.245914	-0.049418	-0.080134	-0.728441	1.542083	-0.091337	0.022618	1.809847	0.75067	-0.377296	-1.728192	-0.241689	2.836143	-0.788909	0.163619	0.331604	-0.137928	-1.39008	-0.22917	-0.382586
GENE3180X	YML015C_aa_223-297	YML015C ; TAF11 ;	1	-1.117066	-0.22295	0.020827	-0.697892	-2.987344	-0.389891	-1.332893	-0.192989	2.806314	-0.98218	2.734544	-1.855731	-1.785681	-1.525549	-0.478736	0.028281	-0.246073	-0.29503	-0.079859	-0.367076	-0.334182	0.006467	1.288743	2.179392	-0.126865	-0.172675	2.073342	1.186117	-0.087725	0.003877	-0.342721	-0.052617	-0.633044	-0.3517	-0.424899	0.598194	-1.327958	-0.14057	-1.081687	-0.843603	-0.664297	-0.496314	0.060103	-0.059503	-0.146988	-0.312954
GENE1845X	YHL016C_aa_704-735	YHL016C ; DUR3 ;	1	-1.131948	-1.081088	1.685195	0.010422	-1.586598	0.721783	-1.611725	-2.403363	1.17277	-1.190654	1.889057	-0.450181	-0.399199	0.114804	-1.26794	1.687768	0.417213	-0.286038	-0.086477	-0.125158	-0.367901	-0.295693	1.163678	-0.242387	-0.115165	-0.171494	-0.232941	-0.026401	-0.009426	-0.581415	0.151282	-0.054072	-0.838883	-0.26995	-0.418053	-0.281696	1.561698	-0.20059	0.18498	-1.288615	-0.261437	1.04396	-0.000297	0.759005	0.007326	1.965819
GENE2471X	YJR152W_aa_1-57	YJR152W ; DAL5 ; An allantoate transmembrane and dipeptide transporter; localizes to plasma membrane	1	-1.356826	1.104973	0.315476	0.253399	-2.189275	-0.637067	-0.640628	-0.029011	-2.212761	0.382094	0.426578	-2.089216	-2.199901	-2.20577	1.904155	-1.140464	0.442285	-0.722688	-0.123358	-0.191716	-0.763221	-0.526059	0.884459	-0.511167	-0.247862	-0.219447	-0.166262	-2.087099	-0.112459	0.244564	-0.496669	-2.087099	-0.263934	-0.45967	-0.735213	-0.49014	-1.297341	-0.296531	0.410576	-1.98215	-0.541939	2.85794	-0.144335	-0.043355	-0.599338	-0.434801
GENE3770X	YNL293W_aa_561-602	YNL293W ; MSB3 ; GTPase activator involved in both exocytic and endocytic pathways; has role in formin-nucleated actin cable assembly and the regulation of protein localization; localizes to plasma membrane and cytosol	1	0.858179	1.717549	1.188906	2.22005	-2.52679	-2.119153	-1.178312	-0.57845	-2.139751	0.367136	0.375887	-1.334742	-1.431663	-1.077015	0.799881	0.011227	-1.245617	-0.858272	-0.1149	-0.275699	-0.902178	-0.586346	0.184038	3.067894	-0.278502	-0.334138	-0.185333	-1.25316	-0.103675	-1.046375	-0.455977	-1.25316	-0.583214	-0.63443	-0.875134	-0.526953	-0.975961	-0.364934	1.256632	-1.502681	-0.842577	-0.171732	-0.122912	-0.041575	-0.331461	2.618114
GENE2532X	YKL064W_aa_286-399	YKL064W ; MNR2 ;	1	-0.528627	1.540932	1.379383	1.439884	-1.398841	-0.233272	-2.288675	-0.033742	4.307089	2.057261	1.096002	0.467285	0.296873	0.175088	-3.830465	0.438785	-1.957424	-1.049995	-0.204706	-0.284795	-1.069143	-0.483481	2.019101	-0.742908	-0.359786	-0.289324	-0.315032	-3.523792	-0.175711	-1.082603	-0.250062	-0.041788	0.124191	-0.685851	-0.998097	0.834396	0.169919	-0.343068	-0.367732	-0.826538	-1.479808	0.105667	-0.201638	-3.523792	-0.423073	1.662632
GENE3078X	YLR362W_aa_205-408	YLR362W ; STE11 ; MAP kinase kinase kinase that is involved in signal transduction during pseudohyphal growth, hyperosmotic response, filamentous growth, mating in response to pheromone, and the cell integrity pathway; also involved in regulation of RNA-mediated transposition and the cellular response to heat; localizes to the cytoplasm	1	0.762977	1.653309	0.739696	-0.154813	-1.311001	-0.395015	0.405682	0.510763	6.000788	3.329266	-0.810449	-1.291334	-1.404307	-1.42493	-3.715705	2.039806	-1.858802	-0.013162	-0.200213	-1.040456	-0.865621	-0.316649	1.492733	-0.973695	-0.427682	-0.519948	2.007158	-1.447897	-0.173347	1.536744	-0.3585	-0.061987	-1.748482	-0.664651	-0.048432	1.28291	1.914717	-0.684553	2.617258	-1.292856	-0.802887	-1.635014	-0.183216	-0.108311	-0.474651	-0.528859
GENE4362X	YPL110C_aa_34-67	YPL110C ; GDE1 ;	1	-0.533988	0.915819	0.379804	1.460285	-1.174753	1.053419	-2.116325	-0.84767	0.085	-1.390337	1.151227	-1.022738	-1.043216	-0.556529	-1.512627	0.986828	-0.275136	-0.810362	-0.103726	-0.134839	-0.701157	-0.322939	-0.345482	1.030256	-0.229995	-0.160669	-0.105683	-0.369243	-0.369243	-0.425009	-1.009445	-0.369243	0.189165	-0.313683	-0.624061	-0.472914	-0.194162	-0.183586	-0.277888	-1.738505	-1.181893	0.497344	-0.074816	-0.046097	-0.151995	-0.51729
GENE4538X	YPR031W_aa_445-496	YPR031W ; NTO1 ;	1	-0.866186	0.036196	0.006119	3.746145	-2.400661	-0.366757	-2.010084	0.692597	1.068901	-0.636954	0.988762	0.828596	0.86863	0.985309	-0.259725	0.546555	-0.685148	-1.021381	-0.072397	-0.268395	-1.169051	0.141669	0.530844	1.297317	-0.224619	-0.270329	-0.234526	-0.025543	-0.039855	-1.102433	-0.702741	0.261672	-1.297571	-0.487111	-2.432504	-0.531374	2.180616	-0.396904	1.035895	-1.946862	-1.30665	-1.078614	-0.05452	-0.042579	-0.11813	-0.486727
GENE261X	YBR098W_aa_37-68	YBR098W ; MMS4 ; Subunit of Holliday junction resolvase complex that contributes to crossover junction endodeoxyribonuclease activity; involved in cellular response to DNA damage stimulus, reciprocal meiotic recombination, DNA toplogical changes and repair	1	-0.934338	-2.327381	-0.132467	-1.065347	1.101488	-0.829695	-0.717873	-2.171322	1.307764	-2.029624	0.980948	-1.93796	-1.969123	-2.317924	2.255204	3.633958	-1.488462	1.956495	-0.11329	-0.175421	4.289306	-0.506916	0.266842	-0.501084	-0.211777	3.334736	-0.104443	-0.338363	-0.074495	1.451079	0.487174	-0.032937	-1.073543	-0.391612	0.330113	-0.503828	1.614729	-0.286952	-0.300603	1.174096	-1.354146	-0.920552	-0.246709	-0.046589	-0.146521	-0.510736
GENE2340X	YJL157C_aa_265-419	YJL157C ; FAR1 ; Serine/threonine cyclin-dependent kinase inhibitor; required for G1 arrest in response to treatment with pheromone and for pheromone dependent signal transduction during conjugation; sequesters the guanine-nucleotide exchange factor Cdc24p in the nucleus; localizes to the nucleus, the cytosol, and the mating projection or shmoo tip	1	-2.18214	-0.572886	-1.052329	-2.654379	0.122803	-1.332494	-1.081187	1.298465	1.971893	0.338795	-0.527115	-4.686103	-4.673395	-4.675559	6.077312	3.958165	-1.839172	-1.351761	-0.261484	2.522747	-0.052354	-0.713897	-0.453277	1.764972	0.444537	1.842931	-0.50399	-0.036336	-0.139914	0.462822	0.50128	-0.063907	-1.577196	1.943544	5.712123	-0.424185	1.853184	0.497083	2.348767	2.661015	-1.572168	-0.05088	-0.163742	-0.096058	-0.28516	-0.986035
GENE2647X	YKL209C_aa_609-697	YKL209C ; STE6 ; Peptide-transporting ATPase involved in the export of a-factor pheromone; localizes to the Golgi apparatus, plasma membrane, and mating projection tip	1	-2.027473	-1.53671	-1.193941	-4.525664	-1.731101	-4.010025	0.837023	1.669364	1.724829	-1.154457	2.500396	-3.960224	-4.046735	-4.266949	2.405344	2.100653	0.683913	1.010343	-0.229543	-0.395038	1.089075	-0.770251	0.071192	1.097601	-0.431146	-0.471577	-0.407689	-0.570492	-0.149362	0.354143	1.411803	-0.037511	-0.360411	0.108977	2.859872	-1.166183	1.857196	1.217861	1.936369	0.862835	-1.98272	0.613483	-0.163152	-0.076141	-0.289634	-0.885844
GENE575X	YDL138W_aa_1-84	YDL138W ; RGT2 ; Plasma membrane glucose sensor that is involved in the glucose mediated signaling pathway	1	-1.304441	1.297497	1.947002	-0.863872	-2.542508	-0.670366	-2.486945	-0.498003	3.615156	0.02493	-0.049563	-3.370067	-3.363331	-3.18956	2.520186	6.407484	0.349871	-1.079168	-0.155014	-0.294019	-1.270421	4.504568	4.166979	-0.973933	-0.316016	-0.415334	-0.299072	-0.033694	-0.11616	-0.619835	0.768535	-0.031938	0.611174	-0.724325	0.736446	2.513089	-0.322571	-0.37147	1.773183	-0.919026	-1.127471	-1.618268	2.24032	-0.077909	-0.141959	0.315076
GENE618X	YDL194W_aa_1-80	YDL194W ; SNF3 ;	1	-1.945419	0.424751	0.169316	-0.353966	-2.572358	-0.69154	-0.87047	-0.69702	4.301031	0.45343	0.49934	-2.875897	-3.046347	-3.147507	-1.717472	3.172873	-0.044263	0.767582	-0.183485	-0.391662	-1.490802	1.793968	1.86461	-1.060643	-0.468752	-0.497812	-0.418558	-1.772849	-0.185009	0.259298	0.367254	-0.044277	0.771	-0.945426	3.719972	1.358442	-0.556737	-0.579536	1.049695	-0.240863	-1.971986	-0.933318	-0.1398	-0.069465	-0.522027	-0.911021
GENE3920X	YOL092W_aa_102-165	YOL092W ; YPQ1 ; A basic amino acid transmembrane transporter protein involved in basic amino acid transmembrane export from the vacuole that is an integral component of fungal-type vacuolar membrane	1	1.739685	-0.512856	1.630412	0.275908	-1.761013	1.287713	-2.121204	-1.558953	1.208273	0.36295	-0.502734	-1.415733	-1.490812	-1.498721	1.207353	5.976879	2.31658	1.570251	-0.139028	-0.205294	-0.063184	-0.526451	1.713128	-0.7219	-0.293082	-0.268097	-0.261856	-1.326372	-0.118511	1.92707	0.075454	-0.036379	0.570661	-0.608521	2.967861	-0.547021	-0.581666	-0.279791	0.855997	-0.550458	-0.123187	-1.303727	-0.082245	-0.060332	-0.379979	1.386597
GENE3325X	YMR053C_aa_492-588	YMR053C ; STB2 ; Protein whose biological role is unknown; localizes to the Sin3-type complex	1	-0.641112	-0.01521	1.299559	0.216725	-3.078002	-0.839943	-1.013385	-2.80145	-0.016625	0.887663	0.328032	-0.757755	-0.790022	-0.595177	0.571362	1.163534	-0.848786	-0.475948	-0.357208	-0.345002	-0.644257	0.809638	0.508738	0.136257	-0.389747	1.046052	-0.284272	-0.293668	-0.168247	0.678701	-1.547236	-0.046423	1.402752	-0.775348	-0.398168	0.9216	-1.706494	-0.426489	-1.129693	-1.285533	-1.703542	-0.181543	-0.114032	-0.104756	-0.292283	-0.722574
GENE858X	YDR217C_aa_1012-1064	YDR217C ; RAD9 ; Double-stranded DNA binding protein; involved in response to DNA damage; plays a role in the DNA damage checkpoint at G1 and intra-S phases; localizes in the chromatin	1	-1.999742	-0.402966	2.005189	-0.498162	-2.319336	-1.083236	-1.161816	-0.955471	-0.038078	0.338896	0.620172	-2.332429	-2.191392	-1.671325	1.515542	-0.170326	0.824681	-0.427607	-0.078409	0.751865	-0.637916	-0.008477	-1.401739	-0.496542	-0.164538	-0.290746	-0.126493	1.223296	3.440362	-1.273722	1.145921	-0.023977	0.07027	-0.526633	-0.690666	-0.749544	-0.520182	-0.276494	-0.396435	-1.429943	-0.150463	0.889404	0.028541	-0.016328	-0.471367	-0.35058
GENE2832X	YLR023C_aa_140-171	YLR023C ; IZH3 ; A protein involved in cellular zinc ion homeostasis with an unknown cellular location	1	-1.574302	-1.608668	-0.639659	-0.432273	-0.782492	-1.849041	1.128728	0.210811	0.846808	0.431761	0.330724	-0.753863	-0.644104	-0.43598	1.305838	-0.212999	1.541006	-0.1808	-0.060589	-0.079568	-0.632744	-0.337607	-0.851362	-0.403458	-0.166775	-0.222038	-0.068098	-0.015112	0.038391	-0.683339	0.054209	1.347349	-0.723741	-0.324284	-0.613973	-0.413398	-1.040262	-0.177656	-0.958345	0.454935	-1.504768	2.386285	-0.037212	1.347349	0.176592	-0.269842
GENE2836X	YLR024C_aa_1374-1425	YLR024C ; UBR2 ;	1	-0.844212	0.154833	1.09409	0.918996	-2.159337	-2.266181	-0.201082	-0.68907	2.236869	-0.275736	-0.196603	-0.718923	-0.689912	-0.544093	0.80911	0.024315	-0.17652	-0.714669	2.015314	-0.469115	-0.795775	-0.779249	-0.361261	-0.617638	-0.277603	-0.543982	-0.210516	-0.025477	-0.026238	1.212685	2.108774	-0.030095	-0.161638	-0.651185	-0.838851	-0.656514	0.537531	-0.512248	-0.919745	-0.783702	-1.719733	-0.528567	-0.199273	-0.061788	-0.090874	1.021999
GENE1138X	YEL001C_aa_1-36	YEL001C ; IRC22 ; Protein whose biological role is unknown; localizes to the endoplasmic reticulum in large scale studies	1	3.752111	-0.660483	-1.096205	-1.632779	-3.44838	0.088435	-1.554449	-2.167435	2.948877	4.375024	-0.520279	-4.882543	-4.8489	-4.043625	1.095552	-1.94783	0.205006	-0.414003	-0.256055	-0.227042	-0.672824	3.566852	-0.571539	-0.418985	-0.272805	-0.284155	-0.12429	0.132039	0.132039	-0.195457	-0.79776	0.132039	-0.492522	-0.559998	-0.849123	-0.641401	-0.424712	-0.40323	0.198881	-1.810898	-1.514449	-0.935847	-0.1425	-0.04361	-0.115806	-0.372327
GENE3273X	YML114C_aa_127-164	YML114C ; TAF8 ;	1	-1.134414	-2.804999	2.173785	-1.081462	-1.988135	0.193138	-0.701469	-1.779748	1.089913	0.261835	1.21596	-3.435813	-3.4512	-3.15855	4.199833	-0.181268	0.977593	-0.69007	-0.114372	-0.161453	-0.728655	-0.300698	-0.438825	0.810274	-0.210878	-0.322602	-0.18969	-0.518096	-0.08033	-0.877321	4.811882	-0.034242	-1.25118	-0.492088	-0.71322	-0.535297	-0.642171	-0.260995	0.151781	-1.189112	-1.360898	-1.07712	-0.094685	-0.033372	-0.211932	-0.464046
GENE4175X	YOR242C_aa_90-157	YOR242C ; SSP2 ; Spore wall protein involved in spore formation; required for Smk1p autophosphorylation	1	-1.972513	2.184781	1.611317	-2.256844	-0.943622	-1.359724	-0.901047	-0.40685	2.116272	0.661057	-1.975859	-2.426738	-2.600098	-2.357118	1.378362	-1.716621	-1.194561	0.09902	-0.291832	-0.330523	-1.314671	-0.432012	-1.588781	-0.992543	-0.448622	-0.428012	-0.327746	-0.087202	-0.144209	-0.740691	0.993691	-0.07141	1.047276	2.145772	-0.224069	-0.939478	0.556218	-0.504204	1.807625	-1.843795	-1.803245	-0.517884	-0.224378	-0.087359	-0.400476	2.757175
GENE813X	YDR170C_aa_680-740	YDR170C ; SEC7 ;	1	2.80525	-1.142584	-1.404699	-0.480403	1.69273	0.539689	-0.879371	0.15643	0.373838	1.221032	-1.841482	-2.13146	-2.120939	-2.546088	1.585206	0.154188	0.139681	-0.190313	-0.112039	-0.18416	-0.542866	-1.366545	-1.071818	-0.194407	-0.15063	-0.101906	-0.112683	0.244226	-0.022404	1.051063	-0.997048	-0.047539	-0.998656	1.887071	-0.763264	-0.258689	-0.580807	-1.060361	-0.282366	0.619951	1.015478	-0.457856	-0.109511	-0.030533	-0.12922	-0.199142
GENE939X	YDR321W_aa_1-51	YDR321W ; ASP1 ; L-asparaginase; catalyzes the hydrolysis of L-asparagine to aspartic acid and ammonia during asparagine catabolism; localizes to the cytosol	1	1.181989	-0.692624	1.035569	0.824821	2.808092	0.006342	-1.498169	1.154845	1.715536	1.681905	-2.849345	-1.473719	-1.422168	-1.360541	0.248595	1.170264	-0.400457	-0.382727	-0.101058	-0.177337	0.273584	-0.482956	-0.519522	-0.430413	-0.146688	-0.349671	-0.171781	0.404686	-0.039439	-0.177947	-1.070723	-0.028799	-0.966218	-0.479512	-0.639493	-0.444997	-1.174632	-0.240731	0.31562	-0.250505	0.972146	-1.229658	-0.081659	-0.030209	0.044206	-0.308094
GENE3634X	YNL142W_aa_452-499	YNL142W ; MEP2 ;	1	1.005879	0.661729	3.38757	-1.497932	1.521745	0.460665	-0.729702	0.810194	-0.739063	-1.168475	-0.597543	-1.324687	-1.241922	-1.113814	0.027083	-0.814687	0.835344	-0.412116	-0.086114	-0.303087	-0.876551	-0.363717	-0.697981	-0.53127	-0.120284	-0.23491	-0.109164	1.304673	1.304673	0.027493	-1.009248	1.304673	-1.234574	0.282592	0.302617	-0.423618	1.380553	-0.26618	1.14408	-0.63954	-0.858797	-0.926397	0.002462	-0.023363	0.263308	-0.328339
GENE699X	YDR049W_aa_39-69	YDR049W ; VMS1 ;	1	2.515818	-2.246241	-0.230536	-0.774903	1.900258	1.388729	-0.548757	-0.495335	0.647212	0.56608	-1.53365	-2.058554	-2.00901	-1.755983	-0.375924	-1.376985	0.781875	-0.869406	-0.06842	-0.103582	-0.646354	-0.552607	-0.168499	-0.605957	-0.082116	-0.171881	-0.207852	0.626574	0.003216	-0.665749	-0.884619	0.626574	0.24915	-0.459841	-0.389873	3.012882	-1.117159	-0.143022	-0.420497	-0.615948	-0.490712	-0.987272	-0.038537	-0.02753	0.103309	-0.41128
GENE2837X	YLR025W_aa_178-227	YLR025W ; SNF7 ; Subunit of the ESCRT III complex; involved in ubiquitin-dependent protein catabolism via the multivesicular body sorting pathway, late endosome to vacuole transport, intralumenal vesicle formation, ATP export, and the cellular response to anoxia; also localizes to the cytoplasm	1	3.804752	-1.18022	-1.558312	0.444016	2.728375	4.134934	-2.066522	-1.949315	2.924382	0.435581	-0.587243	-2.320213	-2.181987	-1.807614	1.107147	-1.627593	5.276516	-0.784498	-0.157821	-0.266342	-0.724261	-0.548914	-1.353444	-0.545848	-0.138597	-0.423546	-0.126813	0.732681	-0.020273	-1.01847	-1.111701	-0.024985	-0.106106	1.34283	0.95988	-0.492495	0.736095	-0.798085	-1.216635	-0.907145	-1.039589	-1.219496	-0.041952	-0.047167	0.08315	-0.349522
GENE2088X	YIL072W_aa_257-334	YIL072W ; HOP1 ;	1	-0.161063	-1.180272	0.339192	1.089572	0.293545	3.966204	-3.229121	1.853518	-0.506662	1.174504	-1.457717	-3.093373	-3.018954	-2.735819	2.577669	2.043035	1.395481	-0.698004	-0.261923	-0.347372	0.614578	-0.84806	-0.606712	-0.595431	-0.067853	-0.500365	-0.386141	0.38194	-0.085381	-1.509553	2.874835	0.38194	-1.532179	-0.671267	1.182912	-0.764138	-0.823567	-0.504813	-0.344135	-0.185875	2.185302	-0.743569	-0.282918	-0.074502	-0.10514	-0.571578
GENE546X	YDL102W_aa_1-98	YDL102W ; POL3 ; Subunit of the delta DNA polymerase complex; has DNA polymerase and 3'-5'-exodeoxyribonuclease activities; involved in DNA replication, Okazaki initiator RNA removal, RNA-dependent DNA biosynthesis, and maintenance of fidelity during DNA replication	1	0.519098	0.500785	0.993609	-4.053274	-0.92503	2.802802	-2.217157	2.421623	1.453388	-0.453227	0.98542	-1.768517	-1.741646	-1.649505	2.195481	0.412313	-0.523279	-0.341714	-0.067017	-0.342747	-0.762882	0.081564	0.734497	-0.654292	-0.450032	-0.467749	-0.342012	0.49641	-0.094366	-1.123897	-0.327341	-0.030564	-0.573399	0.581872	-0.671394	-0.575784	-0.75225	0.366588	-1.747552	-0.618919	3.605246	-0.962287	-0.037929	-0.061808	-0.073524	-0.545861
GENE1179X	YER006W_aa_462-520	YER006W ; NUG1 ;	1	3.219561	0.203427	-0.193098	-2.486331	-1.950646	4.582289	-1.275915	2.785322	-1.464485	2.629592	-1.11199	-3.100194	-3.057199	-2.581694	3.412299	-2.345011	2.139165	-0.391708	-0.11006	-0.092032	0.46176	-0.394876	-1.349081	0.979562	-0.115793	-0.319106	-0.029399	0.549203	-0.013755	-1.145657	-0.87591	0.549203	-0.934536	-0.157831	-0.741137	-0.344554	-0.169393	-0.233604	-0.250875	-0.983218	0.909547	3.19225	-0.016172	-0.060749	-0.32369	-0.346296
GENE4352X	YPL096W_aa_330-363	YPL096W ; PNG1 ; Peptide N-glycanase involved in protein deglycosylation during ER-associated ubiquitin-dependent protein catabolism; localizes to the nucleus and cytosol	1	3.798965	0.449559	-0.792055	-1.718333	-0.274664	1.687266	-0.873032	3.439052	-1.325448	0.871712	-0.838964	-0.27737	-0.215512	-0.143225	-0.629452	-0.460015	0.541477	-0.460661	-0.080121	-0.034367	0.553482	-0.290126	-0.422856	-0.309863	-0.079814	-0.132318	-0.144448	-0.022426	0.007421	-0.467329	-0.883177	-0.02933	-0.47305	2.048404	-0.459839	-0.312418	-0.7193	-0.09947	-0.77885	-0.201546	-0.299621	-0.51945	-0.005715	-0.027043	-0.010528	-0.270439
GENE50X	YAL041W_aa_245-274	YAL041W ; CDC24 ; Rho guanine nucleotide exchange factor for Cdc42p; involved in cellular bud site selection, septin ring organization, and regulation of mitotic exit; localizes to the nucleus, cytoplasm, incipient bud sites, and sites of polarized growth	1	0.596306	-2.409834	2.631465	-1.517626	0.314315	3.672364	-2.06393	-1.386476	1.355365	-0.609584	-0.611859	-0.969054	-0.798879	-0.017145	-0.733767	-0.01657	3.784323	-0.354757	-0.029425	-0.133566	0.50732	-0.339482	-0.076145	-0.428708	-0.085484	-0.304465	-0.088828	1.06049	0.015691	-0.648271	2.935081	1.06049	-0.706089	-0.352433	-0.410473	-0.359473	-0.196966	-0.106628	-1.098329	-1.234945	0.957105	-0.063473	0.138826	-0.046532	0.153652	-0.263069
GENE4463X	YPL216W_aa_140-173	YPL216W ; ; Protein whose biological role and cellular location are unknown	1	2.05739	-2.040691	2.467208	-0.049932	1.880191	3.158225	-2.322155	0.121611	-0.037843	-0.072433	-0.561658	-0.894078	-0.846413	-0.728048	-0.279945	-1.205444	-0.481537	-0.229746	-0.151053	-0.236594	-0.465778	-0.634103	-1.207176	1.784357	-0.191641	-0.215659	-0.080233	0.397851	0.006565	-0.918937	3.304882	0.397851	-1.076858	-0.350241	1.011194	-0.382196	-1.350443	-0.268659	-0.19121	-0.305915	0.349058	-0.761945	-0.039468	0.397851	-0.028859	-0.263002
GENE615X	YDL188C_aa_1-68	YDL188C ; PPH22 ;	1	2.308917	1.050377	-0.346606	-1.094328	0.301539	0.715635	-2.071824	-0.220312	4.589125	2.826938	-1.046942	-2.14401	-1.937888	-1.898545	1.828372	-0.512993	-1.865196	-0.003818	-0.232327	-0.034115	-0.391393	-0.488335	-1.244796	0.470773	-0.021525	-0.082745	-0.088193	2.90305	-0.066151	-0.529971	1.846825	-0.018249	-0.484169	-0.428327	-0.351344	-0.260625	-0.418477	0.009757	-0.988547	0.110775	-0.239481	-0.922369	0.079443	2.90305	0.210884	-0.30259
GENE1470X	YGL055W_aa_8-42	YGL055W ; OLE1 ; Stearoyl-CoA 9-desaturase involved in unsaturated fatty acid biosynthesis; catalyzes conversion of stearoyl-CoA to oleoyl-CoA in the presence of ferrocytochrome b5; involved in mitochondrial inheritance; integral endoplasmic reticulum membrane protein	1	2.006335	-0.063553	-0.117501	-0.777793	-0.257362	1.582678	-0.53451	0.997549	3.982909	3.693536	-1.398011	-0.235857	0.013207	0.177065	0.420267	-0.654532	0.761599	0.463622	-0.365379	-0.243664	0.083908	-0.162308	-0.623613	-0.204212	-0.079688	-0.118689	0.006724	1.90084	-0.119826	-0.114602	0.142123	1.90084	-0.263183	-0.200999	0.178958	-0.066239	-0.488315	-0.154717	-0.707731	0.352147	0.393565	0.285176	0.038439	-0.011291	0.534182	0.041503
GENE1296X	YER145C_aa_356-404	YER145C ; FTR1 ; High-affinity iron transporter of the plasma membrane involved in iron assimilation; also implicated in arsenate transport	1	1.185358	0.590183	2.380869	-1.6056	-0.603541	1.259448	-1.85251	0.630425	1.314236	-0.48611	-0.416027	-2.643296	-2.52585	-1.939706	1.729226	0.104243	0.044122	-0.307191	-0.07549	-0.223408	-0.558483	0.126848	0.09304	-0.622691	-0.075919	-0.161502	-0.118046	1.187623	-0.025089	-0.706888	-0.82448	-0.051709	-0.046494	-0.519893	-0.416122	-0.310205	-1.128993	-0.181988	-0.256064	-1.547812	0.444902	2.874426	0.020037	1.187623	0.094117	3.438333
GENE105X	YBL023C_aa_117-189	YBL023C ; MCM2 ; Chromatin- and DNA replication origin-binding component of the MCM mini-chromosome maintenance complex involved in initiation and regulation of DNA replication; also involved in pre-replicative complex assembly and double-strand break repair	1	3.275066	1.10988	1.355321	-1.792917	-1.611972	0.781961	-2.887825	-1.592465	3.945803	0.060853	1.21468	-3.976396	-3.925045	-3.618399	4.07041	3.6948	-1.731112	-0.704781	-0.080489	-0.255334	-0.176201	-0.318592	-0.206491	-0.269807	0.036305	-0.131512	0.026656	0.911822	-0.102008	-0.538058	-0.064186	0.911822	-1.44175	-0.231711	-0.21973	-0.409281	-0.704059	-0.125657	0.276103	-0.961573	-1.134484	-1.44472	0.911822	-0.05229	0.115037	-0.115638
GENE491X	YDL008W_aa_113-162	YDL008W ; APC11 ; Ubiquitin transferase that is a component of the anaphase-promoting complex involved in degradation of mitotic cyclins and transition from metaphase to anaphase during mitotic cell cycle	1	3.187853	1.981563	-1.655753	-1.557793	-1.269877	1.84887	-3.541051	-1.967479	6.093142	0.111569	0.513068	-3.351362	-3.235158	-2.8373	1.90338	3.630224	-0.922181	-0.633134	-0.142801	-0.277067	-0.565784	-0.520821	0.733797	-0.573086	-0.146461	-0.176843	-0.166307	1.430154	-0.106286	-0.007893	-1.014964	1.430154	0.925628	-0.357851	-0.358639	-0.509383	-1.085475	-0.172304	-1.082463	-1.277547	-0.965552	-1.017781	1.430154	-0.064728	0.057894	-0.368531
GENE3538X	YNL039W_aa_501-594	YNL039W ; BDP1 ; RNA polymerase III recruiting transcription factor involved in preinitiation complex assembly, open complex formation, and activation of transposon integration; subunit of the TFIIIB transcription factor complex	1	1.235446	0.204778	-0.945619	-1.53131	-2.289234	3.672527	-3.309489	-1.084507	3.130478	-0.394816	1.741385	-2.225999	-2.130459	-1.862429	0.66779	0.734797	4.233636	0.44667	-0.025705	-0.208981	-0.786441	-0.280519	0.410343	0.723895	-0.017845	-0.104938	-0.111661	2.03608	-0.01237	-1.304535	-0.112949	2.03608	0.10311	-0.607946	-0.24339	-0.765085	-1.016925	-0.112988	-0.102649	-0.992087	0.65322	0.17568	0.029009	-0.033888	0.442516	-0.474354
GENE3519X	YMR311C_aa_42-87	YMR311C ; GLC8 ;	1	1.069889	3.15357	3.322472	-2.366327	-1.345922	1.315857	-1.615532	-0.304456	1.343376	0.993871	0.096633	-1.144639	-0.937325	-1.022064	-1.465432	-1.229927	1.385649	-0.409487	-0.063526	-0.301812	4.337843	-0.591085	-1.0718	-0.507481	-0.175624	-0.205089	-0.101801	1.48319	-0.027408	-1.042012	-0.473976	1.48319	-0.862893	-0.379288	1.433766	-0.529697	1.794771	-0.413055	-1.217771	0.36255	0.201597	1.203349	0.010086	-0.122243	0.252318	-1.031021
GENE321X	YBR202W_aa_810-845	YBR202W ; MCM7 ; ATP-dependent DNA helicase component of the MCM mini-chromosome maintenance complex involved in initiation and regulation of DNA replication; binds chromatin, DNA replication origins and single-stranded DNA	1	4.685428	-0.42388	-0.349381	-3.262862	-0.091178	2.191657	-0.835168	1.838912	2.066688	0.780245	-0.383996	-4.313769	-4.260036	-4.985725	6.154573	2.095592	-1.157906	-0.306305	-0.078883	-0.185664	2.151839	-0.347385	0.191745	-0.451002	-0.167006	-0.288807	-0.071436	0.644576	-0.030879	-0.734458	-0.800219	-0.029192	-1.21756	-0.358877	5.91345	-0.355996	0.624767	-0.333082	1.95492	2.720289	0.91466	-0.793841	-0.061851	-0.026758	0.075669	-0.322676
GENE964X	YDR342C_aa_1-51	YDR342C ; HXT7 ; Glucose transporter; involved in uptake of glucose; localized to plasma membrane	1	5.33077	-0.075571	1.037408	-1.597013	1.128575	0.574133	-0.443345	-1.058383	0.385285	0.646463	-1.409355	-3.095459	-2.976199	-3.071109	4.267694	0.491092	-0.729648	-0.118677	-0.042174	-0.111118	-0.746573	-0.322714	-0.418933	-0.446097	-0.036232	-0.150748	-0.065511	-0.032461	0.041918	0.745211	-0.947808	1.292571	-0.977791	-0.445139	2.063001	-0.328909	-0.779314	-0.180508	-1.263168	3.261232	1.164637	0.377499	0.072267	-0.038614	0.224585	-0.301214
GENE1947X	YHR092C_aa_1-55	YHR092C ; HXT4 ;	1	3.022905	-0.220828	1.042077	-2.253024	0.769952	0.629012	-0.221448	-0.588495	-0.049555	-0.395987	-0.171651	-3.991176	-3.837309	-3.983408	6.089166	0.431804	0.660015	-0.108266	-0.111398	-0.104003	-0.167141	-0.249759	-0.426654	-0.504802	-0.071011	-0.151711	-0.10488	1.79394	-0.035726	0.925517	-1.176076	1.79394	-0.609812	-0.30777	2.769014	-0.378119	-0.318195	-0.129356	-0.7016	3.588889	1.180411	0.613081	-0.011516	1.79394	0.137584	-0.280302
GENE912X	YDR289C_aa_357-404	YDR289C ; RTT103 ;	1	3.705032	0.787846	-0.914494	0.079797	1.548785	0.115907	-1.981455	2.778662	0.885358	4.143819	-2.436447	-3.368262	-2.963404	-3.087707	5.503819	3.542927	1.669309	0.216762	-0.040359	-0.21048	0.817145	-0.290568	-0.513491	-0.438091	0.08339	-0.131418	-0.017113	1.780224	0.177751	1.717355	-0.675097	1.780224	-0.743682	-0.364475	0.050439	-0.118198	-0.20989	-0.024921	-1.14177	2.125639	-1.074682	-0.684803	0.160258	1.780224	0.335635	-0.338836
GENE3321X	YMR048W_aa_1-40	YMR048W ; CSM3 ;	1	3.488022	3.276878	-0.975105	-0.649157	1.936441	-0.961434	-2.638447	2.379394	0.642206	1.496975	-3.550111	-4.420247	-4.318207	-3.692185	6.20757	2.080291	-2.294162	-0.272382	-0.146175	-0.148553	-0.681906	0.743434	-0.936846	-0.456252	-0.215267	-0.331155	-0.107343	0.564134	-0.121663	-1.025843	-0.908704	-0.028184	-0.931169	1.339175	-0.640086	-0.415531	-1.137554	-0.280396	-1.184106	-1.657189	-0.185628	-0.917471	-0.074092	-0.024735	-0.036568	-0.360225
GENE2015X	YHR170W_aa_474-518	YHR170W ; NMD3 ; Cytosolic ribosomal large subunit binding protein involved in ribosomal large subunit export from nucleus; localizes to preribosomal large subunit precursor in high-throughput studies	1	4.493074	0.750916	-0.14677	-2.552574	1.247766	1.592557	-3.545702	-0.180839	-2.786091	0.508876	1.225295	-6.079259	-5.959418	-5.59158	7.599365	1.521092	0.442726	0.024852	-0.057328	-0.157505	-0.297023	-0.203853	-0.52262	1.182308	-0.009649	0.31699	0.023373	1.277585	-0.075789	-0.638567	-0.498856	1.277585	-0.476302	-0.256888	-0.220197	-0.214146	-1.009061	-0.191041	-1.17613	-0.222875	0.646529	-0.849287	0.077911	1.277585	0.29191	-0.082826
GENE4181X	YOR259C_aa_1-49	YOR259C ; RPT4 ; Putative ATPase involved in proteasome regulatory particle assembly; role in ubiquitin-dependent ERAD pathway, nucleotide-excision repair, positive regulation of RNA polymerase II elongation and transcriptional preinitiation complex assembly; subunit of proteasome regulatory particle, base subcomplex; localizes to nucleus	1	8.221577	0.560705	-2.305107	1.236675	3.063497	3.910202	-4.011142	-1.364351	-1.810478	1.182022	-1.98772	-5.01373	-4.936983	-4.788413	6.277003	5.990598	3.299602	-0.544625	-0.066924	-0.13401	-0.831859	-0.426505	-1.449489	-0.595115	-0.151155	-0.203858	-0.159182	0.453948	-0.035645	-0.721222	-0.968465	0.453948	-0.8377	-0.457915	0.703925	-0.41884	-1.110082	-0.199597	-2.108763	0.316045	-1.441894	0.673867	-0.062263	-0.040148	0.038228	-0.609526
GENE3957X	YOL144W_aa_372-405	YOL144W ; NOP8 ;	1	1.571435	-1.989159	-0.546414	-2.128821	1.16688	2.931135	-2.817034	-1.083461	-0.461794	-1.507186	1.236873	-4.339379	-4.185762	-3.736583	6.247158	0.142676	2.132182	-0.179716	-0.050336	-0.164331	-0.482391	-0.436136	-1.199124	-0.429396	-0.058763	-0.177132	-0.12455	1.390548	0.021999	-0.635755	-0.84725	1.390548	0.025144	-0.300011	1.10669	-0.406063	-0.934161	-0.250532	-1.676284	-0.653643	-0.229316	1.109171	0.049422	-0.020523	0.360694	0.506634
GENE4097X	YOR145C_aa_1-85	YOR145C ; PNO1 ;	1	3.563829	2.496475	-1.85576	-2.811848	-2.001204	1.60612	-2.47769	0.475317	2.640709	1.042164	2.199204	-4.364695	-4.286692	-4.086823	3.530514	-1.839261	0.2764	0.676118	0.010747	-0.214059	-0.891336	-0.524346	-0.535467	-0.719409	-0.131992	-0.2174	-0.217815	0.571179	-0.040891	-1.272421	-1.009149	0.571179	2.746169	0.299584	0.522819	-0.369775	0.878021	-0.283811	-2.191665	-0.45116	-0.766195	0.169045	-0.048349	-0.023773	0.065892	1.551648
GENE3501X	YMR285C_aa_1-30	YMR285C ; NGL2 ;	1	-0.01288	-1.13821	-2.04051	-2.029908	0.667656	0.644695	-2.332591	1.429194	-1.316988	-0.698146	1.271543	-2.262296	-2.189167	-2.5333	0.401407	-1.493657	0.597469	-0.41273	-0.086182	-0.188959	-0.568954	-0.606569	-0.994559	-0.43946	-0.109243	-0.286904	-0.134364	0.525098	-0.023759	-0.967596	-0.24624	0.525098	-1.052189	-0.411495	4.241141	-0.520117	0.247372	-0.274436	0.963292	1.672944	0.575746	-0.052901	-0.025213	-0.051168	0.094733	-0.348028
GENE4011X	YOR049C_aa_288-331	YOR049C ; RSB1 ;	1	0.046554	0.062565	-0.994537	-1.576593	0.716488	-1.137998	-1.447332	0.69202	0.409447	-1.040565	2.034298	-2.888642	-2.865733	-2.797128	2.365108	-1.890744	-0.358969	-0.541402	-0.08527	-0.1366	-0.709866	-0.431614	-1.454331	-0.672454	-0.210724	-0.251622	-0.172727	0.078148	-0.059879	-0.730256	-1.042904	0.078148	-0.854533	-0.419717	0.257705	-0.452801	0.161329	-0.203834	1.015122	-0.207956	-1.753183	-1.089015	-0.037646	-0.054364	-0.097965	-0.512409
GENE1083X	YDR469W_aa_57-108	YDR469W ; SDC1 ;	1	1.416333	2.84942	-1.858621	-0.942473	1.869192	0.751944	-0.012238	2.840481	-0.914389	1.900492	-2.286698	-3.137637	-2.974661	-3.12532	2.464207	0.243376	2.680539	-0.644013	-0.125837	-0.216239	0.105487	-0.65034	-1.993569	-0.640213	-0.151447	-0.289934	-0.232685	1.076852	-0.045632	-1.065563	-0.910298	-0.021469	-1.391973	-0.486779	4.473605	0.606171	-1.011479	-0.309143	1.030189	1.869452	-0.243213	7.681994	-0.013624	-0.011303	0.258125	-0.450257
GENE2129X	YIL126W_aa_1-50	YIL126W ; STH1 ;	1	2.383803	0.398532	-1.957517	-0.772926	1.296562	0.008323	-3.095768	2.375028	-0.501881	2.229009	-2.667666	-3.572762	-3.447328	-3.197735	1.922678	-1.988235	4.275733	-0.488178	-0.131642	-0.339468	-0.748406	-0.475656	-1.190399	-0.529604	-0.162289	-0.306149	-0.238105	1.012927	-0.001062	-1.152258	-0.648232	1.012927	-1.17349	0.837819	0.114421	-0.624998	-0.63508	3.247284	0.237239	-0.431235	-0.715528	3.65039	-0.017399	-0.056015	0.112915	-0.413146
GENE4139X	YOR194C_aa_58-238	YOR194C ; TOA1 ;	1	1.727322	3.322147	-0.739624	3.183263	0.41081	3.93548	-2.438231	-0.926775	1.59102	3.824503	-2.6925	-3.774077	-3.434475	-3.114238	4.94011	-2.378406	1.31579	-0.546147	0.031684	-0.514664	-0.711187	-0.62616	-1.338862	-0.873232	0.011076	2.184537	-0.266962	0.07336	0.041096	-0.365353	-1.13052	-0.050211	-1.072513	0.914911	1.276989	-0.457398	-0.808271	-0.411773	-0.368264	-1.08346	0.759135	0.87298	0.099124	0.020839	0.310926	-0.409939
GENE4642X	YPR187W_aa_1-66	YPR187W ; RPO26 ; Subunit of DNA-directed RNA polymerase I, III and II core complexes; involved in transcription by RNA polymerase I, II, III and transfer RNA (tRNA) transcription by RNA polymerase III; contributes to RNA-directed 5'-3' RNA polymerase activity	1	0.874834	2.793643	1.032401	2.926895	0.531897	1.791905	-5.632532	-1.329961	-0.595868	0.691442	-0.255342	-3.695674	-3.738239	-3.499537	3.549876	-0.732209	-0.184379	-0.628112	-0.093817	-0.138003	-0.625642	-0.594218	-1.68246	-0.837698	-0.243418	-0.176778	-0.134747	-1.096372	-0.152272	-0.626582	0.256829	-0.034734	-0.728689	0.7899	-0.555907	-0.535946	-0.953666	-0.215949	0.991744	-1.526083	-1.326675	5.887966	-0.097466	-1.096372	-0.198618	-0.410293
GENE938X	YDR320C_aa_235-366	YDR320C ; SWA2 ;	1	-1.211997	-1.995486	-0.035442	-0.295834	6.119566	-0.598157	1.760037	-0.332257	1.522051	-0.230439	-1.527614	-4.340726	-4.35718	-4.608869	6.099516	6.732025	-0.364623	-1.203464	-0.214146	-0.538426	0.390373	0.103093	-1.095172	-0.081806	4.386393	1.069519	2.303741	-0.026188	-0.130495	-0.119452	-0.278803	-0.045218	-1.099457	-1.039217	0.044822	0.550698	-0.709279	3.950852	-1.05419	6.253331	-0.8978	-0.113887	-0.175528	-0.071457	-0.22342	1.928211
GENE1223X	YER054C_aa_96-176	YER054C ; GIP2 ;	1	-0.37804	1.793027	-1.232742	0.283444	3.535135	-2.014182	-1.043353	-1.963037	5.522559	-0.694578	-0.327776	-5.033956	-4.698185	-4.753923	6.732724	4.202626	-1.430619	-0.247966	-0.145918	-0.303395	1.671131	-0.114287	-0.762157	-0.53938	-0.177305	-0.36099	-0.203258	1.202413	0.049334	0.909599	1.93486	-0.026764	-0.72309	-0.566802	0.670351	-0.546051	1.110436	1.200068	0.542286	2.453344	-0.753429	2.752343	0.026356	-0.078225	0.267063	-0.45392
GENE2915X	YLR135W_aa_331-627	YLR135W ; SLX4 ;	1	-1.351317	-0.326818	-0.327398	-3.41461	3.374638	-0.317762	-3.075371	0.819379	6.117402	-1.434197	-1.509804	-6.207627	-5.931763	-5.931736	10.203065	6.115981	-2.17991	-0.81826	-0.233838	1.304432	3.923245	-0.069872	0.254565	1.24212	-0.548791	0.88274	-0.554738	0.043222	-0.210542	2.009262	2.43073	-0.036825	-0.285054	0.463672	2.271721	-0.820498	-2.202172	-0.538158	1.838033	2.718231	2.94788	1.349533	2.302291	-0.136498	0.034509	-0.410133
GENE88X	YBL007C_aa_133-254	YBL007C ; SLA1 ; Endocytic adaptor protein that interacts with ubiquitin; involved in endocytosis and actin cortical patch assembly; inhibits Arp2/3-complex mediated actin nucleation; shuttles between the nucleus and actin cortical patches	1	7.809471	0.292769	-0.76737	-3.848913	6.236317	-1.490425	-5.029741	0.28799	6.25517	2.808523	1.361828	-5.697009	-5.860521	-5.598334	6.378775	16.689111	-0.754182	-1.511933	-0.172574	-0.30531	-0.728887	-1.040877	-1.741418	-1.021686	-0.428301	-0.494983	-0.358038	-0.669016	-0.145933	-0.211246	-2.605664	-0.040047	-1.494803	0.086598	-0.421468	-1.06492	-1.736339	1.303896	0.44742	-1.788024	-1.92291	0.223114	-0.161617	-0.100892	-0.367196	-0.954489
GENE392X	YCL011C_aa_299-343	YCL011C ; GBP2 ;	1	1.158549	0.410316	0.367878	-3.445418	3.142625	0.861141	-2.953334	0.422668	-0.533638	-1.796102	0.903184	-4.856751	-4.869446	-4.599627	6.556903	2.578069	-0.445311	-0.83257	-0.18758	-0.207386	-0.825336	-0.753057	-0.799713	-0.587549	-0.237762	-0.285682	-0.181236	-0.02289	-0.101814	0.04624	-0.442906	-0.031896	-0.6517	-0.548889	1.724618	-0.593001	-1.527087	2.676431	-0.585642	-0.273222	-1.377495	-0.425934	-0.073084	-0.071106	-0.111518	-0.600879
GENE3522X	YNL004W_aa_340-370	YNL004W ; HRB1 ;	1	1.541288	2.287144	-1.03598	-0.146121	5.457262	0.362161	-2.709381	0.583688	-0.366168	-1.532262	-0.60952	-4.879546	-5.110718	-5.289341	7.073794	1.226494	-0.169538	-1.128567	-0.157082	-0.259887	-1.013464	-0.658424	-2.012227	-0.663245	-0.347555	-0.365384	-0.224984	-2.592506	-0.150332	-0.047775	-1.536202	-0.060736	-1.468231	-0.642457	1.895081	-0.662531	-1.575912	3.10423	-0.75373	0.375687	-0.664982	-1.211288	-0.186544	-0.066661	-0.598736	-0.735713
GENE2858X	YLR057W_aa_44-93	YLR057W ; MNL2 ;	1	2.932245	-0.158438	3.058973	0.335266	3.74294	-0.679409	-1.623229	-1.313287	-1.295443	-0.916431	-0.348944	-3.711283	-3.793773	-3.703941	3.989092	-0.307232	-0.3163	-0.825171	-0.133617	-0.303883	1.294503	-0.752182	-0.328409	1.076838	-0.308612	-0.566896	-0.233504	-0.135439	-0.101335	0.030156	-1.83793	-0.033584	-0.872952	0.990091	2.627779	-0.62802	-1.694888	-0.379328	-0.492035	0.036249	-2.073687	2.108419	-0.10569	-0.053341	-0.182332	-0.57655
GENE74X	YAR014C_aa_461-513	YAR014C ; BUD14 ;	1	0.118118	-0.538145	0.276786	-0.627542	3.381208	0.201963	-2.806148	0.014001	0.879995	-2.454302	1.352676	-4.386323	-4.55359	-4.890029	-0.303868	-0.970128	-1.509875	-1.208206	-0.145439	-0.275461	-0.033476	-0.748913	-1.201034	-0.816211	-0.337169	3.54189	-0.235031	-0.975623	-0.135768	-1.13868	-1.691634	-0.058941	-1.075368	3.158446	1.727118	-0.723362	-1.12155	-0.390074	1.755752	1.492921	-0.732017	-0.785719	-0.152208	-0.05479	-0.411945	-0.681164
GENE4638X	YPR175W_aa_96-160	YPR175W ; DPB2 ; Subunit of the DNA polymerase epsilon complex; involved in maintenance of fidelity during DNA replication, error prone translesion synthesis, heterochromatin organization that contributes to chromatin silencing; also localizes to the cytoplasm	1	0.410703	-1.766891	-2.794135	-0.769913	2.21817	1.687972	-0.811124	-0.20108	5.435974	-0.892929	1.421883	-5.90533	-6.076737	-6.224038	2.699249	3.31821	-2.487705	0.682604	-0.197067	-0.335561	3.100568	-0.944775	-0.101339	-0.97298	-0.533481	-0.402219	-0.325485	-1.702937	-0.141862	0.661483	-1.8695	-0.117727	-0.611741	2.080491	-0.54555	-0.87574	-0.472672	-0.521478	5.693225	2.169421	1.013315	-0.820115	-0.171955	-0.067355	-0.444057	-0.777536
GENE542X	YDL095W_aa_747-783	YDL095W ; PMT1 ;	1	4.85245	0.567802	-1.176051	-1.789364	3.73106	0.8025	-5.044438	-0.133063	0.220833	-0.314108	0.053689	-3.837298	-3.977436	-4.131886	1.933211	-0.584494	0.191702	-1.142752	-0.121588	-0.233485	2.00142	-0.697408	-0.53125	-0.686927	-0.365856	3.154332	-0.196221	-1.50221	-0.148666	1.653204	0.871113	-0.041394	0.288205	-0.622503	1.281334	-0.666612	-0.950703	-0.383853	-1.868315	0.663622	0.007514	0.250788	-0.181337	-0.058581	-0.560119	-0.652019
GENE1417X	YFR032C_aa_231-289	YFR032C ; RRT5 ; Protein whose biological role is unknown; localizes to the prospore membrane in a large-scale study	1	9.501421	-0.997828	-1.364224	-1.977638	4.710385	9.031195	-7.839259	-0.842054	-0.671355	-0.148391	-2.581052	-3.04644	-3.359492	-2.844748	3.020302	2.671047	4.654117	-0.397783	-0.200962	-0.351707	-1.564091	-0.928105	-1.675693	-0.928005	-0.476235	4.848497	4.279593	-2.036607	-0.199913	-0.744346	-2.180018	-2.036607	-0.437495	-0.844354	-0.438533	-0.849225	0.785465	-0.565343	-1.942407	-2.714933	2.912771	-0.082557	-0.236549	-0.075844	-0.841212	-0.851716
GENE1167X	YEL051W_aa_205-256	YEL051W ; VMA8 ;	1	6.896373	-0.274868	-2.051139	-2.177395	-0.703643	2.728523	-4.343444	-0.334037	-0.102153	-0.589698	2.173395	-3.320857	-3.522569	-3.161152	1.755215	-0.532689	3.164129	-1.385693	-0.201622	-0.238916	-0.994261	-0.604254	-0.209561	-0.737255	-0.459349	-0.311377	-0.200093	-3.979824	-0.157844	-0.503724	-1.377449	-3.979824	-1.179029	1.639722	-0.969315	0.233813	-1.621633	-0.408967	-1.000025	-2.485918	-0.068318	0.680895	-3.979824	-0.053842	-0.911601	-0.618078
GENE81X	YAR042W_aa_627-797	YAR042W ; SWH1 ; Sterol transporter involved in endocytosis, exocytosis, and maintenance of cell polarity; localizes to various sites throughout the endomembrane system such as the nuclear envelope, nucleus-vacuolar junction, endoplasmic reticulum, Golgi, and early endosomes	1	10.481661	-0.101029	-2.300579	-5.680566	-1.97325	3.633805	-4.930599	2.565756	1.741764	1.055029	1.734073	-5.673804	-6.345982	-6.473372	5.693129	-3.018879	1.925657	-1.046495	-0.379655	5.157324	-1.448845	-1.069399	-2.192114	0.885807	2.985866	2.842889	-0.86814	1.830797	-0.316732	0.811379	-1.505912	-0.100918	1.542024	-1.547734	-0.120167	1.781695	-2.319095	2.291968	3.167264	0.229828	-1.161409	1.571578	-0.530985	-0.142935	-1.828517	-1.623377
GENE495X	YDL019C_aa_656-895	YDL019C ; OSH2 ; Sterol transporter involved in endocytosis, exocytosis, and maintenance of cell polarity; localizes to the nuclear envelope, endoplasmic reticulum, plasma membrane, and bud neck	1	3.655001	0.387202	-1.777418	-5.224872	-1.104313	-0.700585	-2.168164	0.562781	2.740439	-0.566188	3.525536	-6.505634	-6.519712	-6.361204	8.235189	-3.322008	5.024548	0.033136	-0.276107	3.401484	-0.492536	-0.915834	-1.190088	2.271686	1.670805	0.665115	-0.695129	1.778624	-0.186683	0.317468	-0.601782	-0.080653	1.529637	-0.537901	-0.130402	1.442912	-1.101626	0.565814	2.046911	-1.708131	-0.02777	1.279633	-0.183639	-0.115049	-0.335841	-1.344687
GENE1077X	YDR464W_aa_889-1164	YDR464W ; SPP41 ;	1	1.695193	-2.192352	0.541188	-2.116547	4.089038	-1.757809	-2.724616	2.478525	-2.06437	-1.418152	0.54518	-3.598653	-3.566802	-3.53212	0.853656	-3.695568	1.770583	-1.300977	-0.244198	0.344263	2.554497	-0.907689	-1.794858	1.407529	-0.630052	0.626462	1.007182	-0.005742	-0.133944	2.094712	-1.782419	-0.081457	0.071676	0.944283	0.198649	-1.590535	-1.251117	1.956067	0.020534	1.401326	-0.549602	10.356872	-0.164135	-0.143585	-0.15785	-0.18691
GENE479X	YCR088W_aa_143-532	YCR088W ; ABP1 ; Actin-binding protein that activates actin nucleation mediated by the Arp2/Arp3 complex; required for the localization of protein kinases Ark1p and Prk1p and polyphosphatidylinositol phosphatase Inp52p to actin cortical patches; inhibits actin filament elongation at the barbed-end; localizes to actin cortical patches and in high-throughput studies to shmoo tips	1	8.281832	-4.634573	-3.757665	-6.888853	12.051271	1.561953	-3.686188	0.790797	11.481756	2.766484	2.987776	-5.27586	-5.233423	-5.235673	2.169871	-4.335087	7.491939	-2.221217	-0.156785	-0.679788	-0.120474	-1.57786	-3.688986	-1.834354	-0.732302	-0.905872	-0.385157	-0.000626	-0.312741	-1.556657	-0.165002	-0.100475	-1.591285	0.558108	2.460596	-0.130833	0.858182	-0.564776	-1.056064	2.074049	-2.162892	2.307278	-0.18196	-0.099339	-0.248607	0.422754
GENE2228X	YJL020C_aa_61-911	YJL020C ; BBC1 ; Myosin binding protein that is involved in the organization of the actin cytoskeleton; inhibits Arp2/3-complex mediated actin nucleation; localizes to actin cortical patches	1	12.907326	-0.812907	4.56531	-13.025485	24.676862	-2.882332	-5.765028	-0.188724	11.1098	-5.247033	-3.249481	-9.501828	-9.103195	-9.103195	16.665017	-0.391989	13.696852	0.838793	-0.297535	0.470099	-0.287779	-1.681822	-3.876864	-0.263254	2.694101	-1.52433	2.454477	-0.016316	-0.136254	-2.525515	-2.968649	-0.091423	-4.050739	-0.112051	2.985361	-1.786678	0.838712	0.345523	1.34878	-1.090078	-3.238667	1.28051	-0.151502	-0.234556	0.020136	0.477652
GENE1467X	YGL049C_aa_1-564	YGL049C ; TIF4632 ;	1	13.70464	4.135327	-2.269546	-4.971458	8.41135	2.275235	-7.930281	1.619924	1.903585	2.522347	-0.153229	-6.034557	-6.411767	-6.412555	-4.336032	-2.085876	12.251118	-1.717303	-0.426072	-0.900305	-0.847304	1.133306	-2.303724	-0.834084	2.137241	-0.683474	-0.216369	-0.277368	-0.367579	-1.991094	-4.237437	-0.131995	-1.26487	0.940025	1.004883	0.812369	-2.13848	0.116186	0.236143	2.099656	-1.824012	5.757289	-0.443006	-0.152778	0.960072	-2.125153
GENE1738X	YGR162W_aa_1-573	YGR162W ; TIF4631 ; Translation initiation factor involved in translational initiation, stress granule assembly, and ribosomal large subunit biogenesis; subunit of the eukaryotic translation initiation factor 4F complex; localizes to the cytoplasm, cytoplasmic stress granule, and cytoplasmic mRNA processing body	1	16.260966	2.360735	-4.027744	-3.011647	7.326737	1.708965	-5.907189	0.710801	0.783632	3.514433	0.121507	-5.920113	-5.913584	-5.885721	-3.751345	-0.870708	15.530283	-1.527043	-0.253876	-0.950537	-1.422483	0.897366	-2.969425	1.386685	-0.719135	-1.090126	-0.974052	-0.029405	-0.180227	-1.18043	-2.855317	-0.087843	-3.149185	0.414952	1.578355	0.252913	-3.005298	-0.36684	-0.058188	2.759683	-2.584851	9.101925	-0.201216	-0.151689	0.3594	-1.854206
GENE818X	YDR171W_aa_159-211	YDR171W ; HSP42 ; Putative chaperone that binds to unfolded proteins; involved in cytoskeletal organization; localizes to the cytoskeleton and colocalizes with the chaperonin-containing T-complex	1	6.743426	1.125257	-3.390023	-6.750708	3.788344	5.560689	-5.444978	-1.562172	1.496045	0.914757	4.978552	-6.361318	-6.666113	-6.435147	7.824972	-1.632372	8.91641	-0.685896	-0.221432	-0.31189	-0.465109	-0.847965	-2.793619	1.001194	3.844226	-0.396724	-0.382322	-4.733337	-0.227318	-1.325427	-1.280949	-0.064986	-1.045426	1.285281	3.457354	-0.905546	-0.801973	-0.48614	2.11617	-1.643516	-0.925358	1.804294	-0.224272	-0.092045	-1.097949	-0.886204
GENE1278X	YER120W_aa_133-226	YER120W ; SCS2 ; Phosphatidylinositol- and FFAT-motif binding protein involved in endoplasmic reticulum (ER) inheritance, ER polarization and ER membrane organization; regulates nuclear import of transcription factors and intracellular lipid transport; also involved in phospholipid biosynthesis and telomeric chromatin silencing; localizes to the nuclear envelope, nucleus-vacuolar junctions, the E…	1	6.526704	-2.216559	-1.904963	-3.987238	4.002867	1.683398	-4.016372	2.308959	-1.550953	-0.2141	1.667772	-5.343562	-5.292485	-4.708001	7.05908	-3.88466	10.912842	-0.420897	-0.178241	-0.474104	-1.518935	-0.872398	-2.589221	-0.210504	-0.303892	-0.580341	-0.385525	0.270627	-0.073091	-1.128257	-0.761661	-0.042068	-1.77015	1.355655	-0.674868	-0.823619	0.261239	-0.570235	0.443742	-2.7644	0.019726	8.392152	-0.084843	-0.024032	-0.030589	-0.835713
GENE4015X	YOR056C_aa_127-221	YOR056C ; NOB1 ;	1	4.867092	-1.742853	-1.345812	-4.804019	-0.269406	1.974439	-4.412409	2.215795	2.899359	0.465894	5.028962	-7.990405	-8.062645	-8.032961	3.134432	-1.5513	7.798663	0.76757	-0.15912	-0.294378	1.236471	-0.781013	-2.223171	-0.290499	-0.32903	-0.348286	-0.350441	-0.078444	-0.177542	0.587351	-1.737916	-0.050065	-1.353075	-0.610043	-1.02905	-0.776309	-0.442008	-0.390388	-0.071983	0.311605	1.840481	2.736751	-0.1911	-0.046686	-0.326545	-0.843357
GENE1719X	YGR130C_aa_1-424	YGR130C ; ; Protein whose biological role is unknown; localizes to the eisosome and colocalizes with membrane raft; localizes to cytoplasm in different large-scale studies	1	10.132113	-0.495415	-2.043059	-8.812087	1.700755	-0.702061	-4.454217	3.420134	7.420316	1.176088	3.928941	-6.502714	-6.310302	-6.310402	7.505428	-2.127954	4.488953	-0.470238	-0.172854	-0.771674	-0.659503	-0.629799	-2.676235	0.066164	-0.22205	-0.465221	-0.894549	0.066113	-0.158172	-0.640349	0.686529	-0.059863	-1.234537	-0.312496	1.085227	-0.82938	-2.74808	-0.709981	3.904325	-1.306673	-0.358547	-0.112729	-0.212333	-0.129416	-0.012142	-0.376003
GENE3101X	YLR399C_aa_1-146	YLR399C ; BDF1 ; Protein that binds core promoter region; subunit of the Swr1 chromatin remodeling complex; involved in transcription, chromatin remodeling, chromatin silencing and DNA repair	1	7.820212	3.571491	-0.752113	-1.819938	2.672711	0.744631	-5.59573	-0.432855	-1.14225	1.069952	0.734931	-5.992682	-5.776642	-5.778134	9.591818	-2.25159	4.833366	-0.155161	-0.104302	-0.390947	-1.920052	-0.18228	-2.608897	0.931226	-0.245431	-0.460702	-0.322579	0.050706	-0.0458	0.263632	-0.832896	-0.069236	-1.724819	-0.809899	1.288718	0.932709	-1.820648	-0.497314	-1.397182	0.310305	-1.088755	8.179408	-0.002663	-0.092937	0.278771	-0.852123
GENE1229X	YER063W_aa_40-128	YER063W ; THO1 ;	1	18.621267	-2.194797	-3.034497	-4.851496	4.676794	0.30627	-4.533699	3.349777	-2.44719	-0.587254	-1.603977	-4.731289	-4.588617	-4.616863	6.74752	-2.429466	10.601237	-0.923615	-0.128497	-0.232684	-0.533435	-0.642794	-2.096091	-0.049115	-0.155312	-0.332527	-0.27171	0.688248	-0.063149	-1.239541	-0.479208	-0.270832	-1.543724	-0.640234	1.297805	-0.608559	-1.397017	-0.404024	0.016877	1.121833	-1.363011	1.921762	-0.090842	-0.06469	0.050492	-0.612996
GENE3865X	YOL027C_aa_421-573	YOL027C ; MDM38 ; Ribosome binding protein that positively regulates mitochondrial translation with Mba1p; involved in cellular potassium ion homeostasis by transporting potassium ions with Rbk1p and YDL183Cp; plays a role in biogenesis of both cytochrome bc(1) and cytochrome c oxidase complexes; localized to mitochondrial inner membrane	1	8.356908	-3.261181	-1.659031	-6.058977	3.998528	-0.951581	-3.27548	5.410739	-0.086115	1.702805	2.827384	-4.292982	-4.090802	-4.269617	5.481464	-3.356308	10.559949	-1.030468	0.00285	-0.303068	0.232989	-0.7718	-0.173028	-0.506992	-0.198717	-0.375188	-0.240921	0.039789	0.006359	-0.350066	-1.56242	-0.054396	-1.873073	-0.689837	3.33087	-0.662391	0.18964	-0.411814	-0.649491	2.14334	-0.527116	3.470833	-0.00377	-0.063038	0.319484	-0.517603
GENE122X	YBL047C_aa_776-1284	YBL047C ; EDE1 ; Involved in the organization of endocytic sites and in the regulation of cytokinesis; binds to ubiquitin; localizes to actin cortical patches, the bud neck, the bud tip, the cytoplasm and the shmoo tip	1	6.900447	0.781106	0.477607	-1.743596	0.633525	3.564973	-4.424039	4.654358	1.583963	0.305219	-0.910328	-9.42913	-9.001679	-8.973888	15.2241	0.462101	2.09904	-1.359198	-0.239205	-0.712221	-2.404423	-0.938532	-4.083176	-0.013604	-0.670909	-0.86282	1.61102	-0.019238	0.91686	-1.828134	0.128423	-0.13152	-2.951341	-0.644865	3.139757	-1.555295	-2.188494	-0.848677	3.421597	0.753294	0.25521	-1.259587	-0.053122	-0.161366	0.224699	-1.100124
GENE2714X	YKR058W_aa_313-616	YKR058W ; GLG1 ;	1	3.188998	-3.810432	-0.461716	-0.824335	10.315024	0.831881	-3.722023	1.480897	0.531522	-1.501576	-1.119873	-8.273375	-7.560763	-7.511821	19.867021	0.77411	4.488485	-0.349914	-0.100039	-0.413472	1.131728	-0.953058	-2.820694	1.097065	-0.200372	0.612404	-0.359423	0.325483	0.093328	-0.458876	-2.025364	-0.018857	-1.04872	-0.849405	1.747403	-0.849925	-1.62042	0.43808	-0.779754	3.118955	-1.702088	-0.29118	-0.023235	-0.162177	-0.02649	-0.963367
GENE4082X	YOR132W_aa_1-102	YOR132W ; VPS17 ; Endosomal phosphatidylinositol-3-phosphate binding retromer complex subunit involved in retrograde transport of membrane-bounded vesicles from endosomes back to the trans-Golgi network where they are recycled for further rounds of transport	1	4.909659	-0.389272	-0.125659	-0.442466	3.885245	1.550387	-2.335439	2.201471	1.496819	-0.16673	-0.946596	-6.146618	-5.92916	-5.350775	8.751821	3.533289	0.553635	-0.61783	-0.158145	-0.266372	-1.250554	-0.80585	-1.619811	0.244937	1.312629	-0.396119	-0.279801	0.958193	-0.03164	-0.89171	-0.780137	-0.015723	-1.68503	0.461937	0.008635	-0.715081	-1.592177	-0.309626	-0.833606	-0.647551	0.836797	-0.90657	-0.031335	-0.022278	0.237212	-0.59274
GENE3608X	YNL113W_aa_1-37	YNL113W ; RPC19 ;	1	3.651079	-1.649836	0.698759	-2.344966	1.358802	0.829246	-1.377635	0.9347	0.704196	-0.96497	-1.269492	-4.599801	-4.481202	-4.167885	6.195398	0.729529	1.433021	-0.703745	0.023168	-0.160313	-0.686157	-0.269884	-1.127015	-0.638276	0.04908	-0.171309	-0.130263	1.798093	-0.007652	-0.650156	-0.475781	-0.041345	-1.294375	-0.402409	0.461992	-0.344861	-1.07002	-0.223403	-1.72793	-0.697516	-0.283036	0.306301	0.011763	-0.022028	0.258033	1.812823
GENE2669X	YKR020W_aa_37-80	YKR020W ; VPS51 ;	1	2.962633	2.134711	-0.009659	-1.458916	2.283965	-0.39971	-0.576965	1.41468	3.201284	-0.2548	-0.842709	-3.342159	-3.039547	-3.025737	3.172081	-0.590209	3.012064	1.023135	-0.001257	-0.153541	-0.525478	-0.436713	-0.916014	0.887511	-0.042818	-0.208568	-0.130076	1.879698	-0.033137	-0.689899	-0.755397	-0.019154	-0.18853	1.515019	0.967736	-0.357085	-1.121521	-0.127481	-0.550797	1.556191	-0.578804	-0.356332	0.06302	-0.040412	0.580489	-0.306096
GENE1536X	YGL133W_aa_272-392	YGL133W ; ITC1 ;	1	1.262087	-2.715207	0.088072	0.195867	1.409228	3.47293	-3.796584	0.970474	4.686791	4.298716	0.555149	-3.17771	-3.137516	-3.298177	2.853188	-0.804034	2.02454	4.079635	-0.153511	-0.325676	-1.631506	-0.870281	-2.786273	-0.470702	-0.307088	1.087552	-0.364366	-0.025063	-0.017733	0.374997	-1.392029	-0.039825	-1.516726	-0.767676	2.993317	0.063526	-1.898263	-0.517874	0.826999	0.95232	-1.923324	1.661394	-0.084634	-0.071971	0.050909	-0.953311
GENE4464X	YPL216W_aa_263-335	YPL216W ; ; Protein whose biological role and cellular location are unknown	1	1.066907	-1.770628	1.259167	-1.532315	1.322967	2.027726	-1.844939	1.575673	3.942202	1.219935	1.605464	-3.263455	-3.449063	-3.681053	1.749261	0.934984	1.658695	7.831905	-0.204775	-0.359346	-0.650666	-1.336249	-1.402265	-0.876252	-0.410633	-0.507272	-0.289348	-1.117677	-0.172086	-1.083596	-0.001239	-0.051699	-1.536085	0.552189	3.550182	1.400266	-2.369586	-0.599765	1.03302	1.736658	-1.341911	0.856284	-0.174033	-0.06618	-0.364247	-0.790921
GENE1237X	YER070W_aa_751-867	YER070W ; RNR1 ; Subunit of the ribonucleoside-diphosphate reductase complex; nucleotide-binding protein that contributes to the ribonucleoside-diphosphate reductase activity of the complex; involved in deoxyribonucleotide biosynthesis and localizes to the cytoplasm	1	6.556314	-3.496443	-2.92343	-3.861749	3.30799	-2.11083	1.453065	0.401458	-1.256764	0.056737	0.505684	-2.430089	-2.465793	-2.715299	2.318	-1.710805	0.909696	-1.037278	-0.09633	1.821721	0.519004	-0.130919	-2.051378	0.126352	-0.327734	-0.486955	-0.191395	-0.289963	-0.107535	-0.625915	-1.296038	-0.173457	-1.950564	-1.081176	6.820658	-0.65927	-0.865876	0.751511	0.345334	3.999955	-1.237996	4.234248	-0.090646	-0.075483	-0.167628	-0.643664
GENE2084X	YIL066C_aa_751-851	YIL066C ; RNR3 ;	1	2.658353	-2.367284	-1.868797	-3.558089	1.645447	-2.431858	1.391109	2.930681	-2.476209	-0.323007	-0.24626	-2.139151	-2.253245	-2.653181	1.899603	-0.940465	1.44852	-1.272656	-0.094218	-0.412167	-0.679627	-0.107734	-1.021885	-0.900492	-0.343078	-0.452356	-0.285612	-0.813524	-0.1522	1.182658	-1.402385	-0.813524	-1.653485	-0.769381	5.492472	-0.77985	-0.270691	-0.57881	1.405506	3.080525	-0.641979	4.107087	-0.252931	-0.094926	-0.387086	-0.666205
GENE1636X	YGR013W_aa_508-544	YGR013W ; SNU71 ;	1	2.851367	-2.424139	-2.269214	-3.887471	3.075431	-1.311266	-0.148934	3.941724	1.160322	-0.048793	1.40856	-5.325249	-5.306441	-5.256315	6.885753	1.009028	1.278233	-0.700199	-0.108438	-0.200495	-0.790221	-1.164875	-0.510698	-0.600201	-0.211802	-0.228654	6.808751	-0.172548	-0.059175	0.075702	-1.336264	-0.03285	-0.426383	-0.44322	3.740828	-0.608583	-1.413365	-0.259786	4.29992	1.749814	-1.280517	-1.102863	-0.089571	-0.064566	-0.140922	-0.518707
GENE1148X	YEL022W_aa_233-323	YEL022W ; GEA2 ;	1	-0.219646	-2.048586	-0.905928	-2.074185	-0.653352	-0.126468	-0.602607	3.856288	-0.597362	-1.456853	2.16467	-5.483375	-5.255377	-5.062853	6.949214	-1.651594	3.346605	-0.678699	-0.331923	-0.322861	2.120512	-0.705578	-2.156144	0.236375	-0.186518	-0.602806	5.446421	1.477975	-0.086114	-1.134434	-1.477729	1.477975	-0.881971	-0.996837	0.91898	-0.867044	1.92811	-0.432187	3.755975	1.916273	0.742975	-0.30604	-0.002063	-0.041394	0.187988	-0.62318
GENE2477X	YKL008C_aa_388-418	YKL008C ; LAC1 ; Sphingosine N-acyltransferase subunit of acyl-CoA ceramide synthase complex involved in replicative cell aging and ceramide biosynthesis; localizes to endoplasmic reticulum and in high-throughput studies localizes with nuclear periphery, is putatively integral to membrane	1	-1.305099	-2.440725	-0.38701	-2.284746	0.192955	0.571323	-0.324759	3.631586	2.552594	-1.469015	3.344515	-5.261497	-5.272325	-5.622725	5.277471	-1.250035	2.749027	-0.823128	-0.063184	-0.072617	3.095457	-0.383696	-0.637992	-0.535638	-0.187389	-0.180643	-0.119495	0.001693	-0.080167	0.84501	-0.893878	0.001693	-0.701546	-0.315035	3.269765	-0.451531	-0.614821	-0.193784	2.168673	3.552076	-1.271577	1.64302	-0.044441	-0.031604	-0.08118	-0.35334
GENE1998X	YHR154W_aa_476-834	YHR154W ; RTT107 ;	1	-0.603958	-2.98517	0.665496	-1.994536	1.031163	0.235032	-2.456619	4.487088	2.560687	-0.144538	0.743708	-4.952666	-4.640186	-4.67698	3.506238	-2.781397	5.050907	1.477205	-0.268064	-0.769411	-1.098824	-1.467652	-1.637422	0.68932	-0.544604	-0.803451	-1.339692	0.171423	5.222874	0.267636	1.439736	-0.08994	0.229521	-0.245509	6.663863	-0.186267	-1.70463	-0.872922	1.610501	5.416646	1.865232	1.658862	-0.033988	-0.147122	0.226222	-0.285911
GENE1580X	YGL192W_aa_112-158	YGL192W ; IME4 ;	1	1.581369	-1.598427	-0.617466	0.289015	0.512617	-0.121844	-1.269915	0.33738	-1.103303	-1.378223	1.29703	-2.545144	-2.353902	-2.415613	0.698011	1.578034	0.333746	-0.336056	-0.075173	-0.364932	0.361535	-1.109326	-1.558734	1.130518	-0.09242	-0.229903	-0.196718	1.365583	0.068745	1.997501	-0.628598	-0.02215	-0.578303	0.752881	1.672626	-0.728687	-0.318003	-0.303659	1.579447	1.116448	-1.367066	0.653868	0.015343	-0.062363	0.255242	-0.372928
GENE467X	YCR066W_aa_406-487	YCR066W ; RAD18 ; DNA-binding subunit of the Rad6-Rad18 ubiquitin ligase complex involved in postreplication DNA repair and translesion synthesis	1	-1.761718	-1.070478	-2.006204	-0.024438	-0.477294	1.537043	-2.088213	0.73477	-1.465901	-1.761911	1.670514	-3.966389	-3.557527	-3.129713	3.992764	-1.138603	2.587511	-0.319021	-0.044711	-0.222763	-0.98685	-0.662053	-1.690496	0.292438	-0.095228	2.007347	-0.27198	0.071457	0.101678	1.61614	0.318236	-0.02651	-0.831027	0.457363	1.724987	-0.54118	-1.29007	-0.249218	1.594318	-0.748802	0.793275	0.093325	0.02839	-0.084094	0.544588	-0.503148
GENE3434X	YMR204C_aa_272-306	YMR204C ; INP1 ;	1	-0.854108	-1.494302	-1.027458	-0.623392	1.093857	-0.294892	-0.068421	0.851335	0.306639	0.476759	1.028373	-2.960649	-2.643207	-2.736423	4.080336	-0.462131	0.5901	0.22814	-0.150458	-0.128343	-0.226938	-0.298498	-0.235349	-0.280735	0.08782	5.800233	0.027599	2.590045	0.207484	-0.490128	0.682118	-0.056265	-0.56521	-0.141571	2.709542	-0.185963	0.093657	-0.101793	0.786636	2.388228	-0.732939	-0.654048	0.080926	-0.024744	0.300047	-0.1044
GENE103X	YBL022C_aa_843-891	YBL022C ; PIM1 ;	1	0.716264	-1.734467	-2.31038	-1.537541	-0.894893	-1.87054	0.108709	2.011986	-1.902617	-1.158021	3.729687	-2.96045	-2.989017	-3.103602	2.927737	-3.36946	1.597531	-0.971369	-0.091617	-0.175883	-0.605748	-0.547486	-1.760989	2.628539	-0.25559	-0.299402	-0.225845	-0.360745	-0.099015	0.274908	-1.272283	-0.360745	-1.123973	0.94877	0.263832	-0.564345	1.258202	-0.282919	0.083378	0.468389	-0.135146	3.259038	-0.107764	-0.036272	-0.171176	-0.601746
GENE1150X	YEL022W_aa_1407-1459	YEL022W ; GEA2 ;	1	2.667111	-1.673998	-1.081587	-2.377624	1.541305	-0.055605	-0.299	1.326959	-0.896535	-1.254308	0.848953	-5.077311	-4.830508	-5.0637	3.692829	-2.350522	1.345792	-0.238586	-0.109121	-0.180938	-0.852328	-0.507727	-1.440864	0.50771	-0.08432	-0.18648	-0.082592	0.029635	0.095031	0.302722	-1.056003	-0.0163	-1.151707	-0.415212	1.508336	-0.392072	-1.620223	-0.220116	1.751819	3.019508	-1.226324	0.611789	0.072353	-0.037105	0.427971	-0.54615
GENE4457X	YPL212C_aa_497-544	YPL212C ; PUS1 ;	1	5.576838	-1.041325	-2.29999	-0.686161	0.670771	-0.70916	-2.326945	3.703887	-1.15502	-0.934689	0.607475	-4.374429	-4.234006	-4.232543	3.14024	-2.661814	7.87923	-1.168473	-0.075038	-0.105684	0.19134	-0.428799	-1.62785	0.644962	-0.001262	-0.282643	-0.233957	0.014491	0.093535	-0.688016	-0.790167	1.199363	-1.117273	1.370202	1.85755	-0.512313	-1.190244	-0.152937	2.369418	1.122381	0.424012	2.811137	0.105135	-0.028433	0.301614	-0.345298
GENE2636X	YKL195W_aa_349-403	YKL195W ; MIA40 ;	1	5.531572	-2.12243	-1.055993	-1.621404	0.015837	0.654718	-0.817441	-1.271644	-0.742821	-0.662719	1.941196	-4.267708	-4.147265	-3.921302	6.276564	-2.555605	2.38795	-0.539345	-0.030656	-0.159125	0.737121	-0.443376	-1.87861	2.837883	-0.057982	-0.355173	-0.203976	-0.008285	-0.000822	0.053889	0.692269	1.370273	-1.199792	-0.471773	0.352536	-0.594084	-1.547031	-0.290886	0.952205	-0.070016	-0.255825	9.077666	0.067586	-0.03093	0.455265	0.725947
GENE528X	YDL074C_aa_196-262	YDL074C ; BRE1 ; Ubiquitin protein ligase (E2,E3); involved in double strand break repair via homologous recombination, histone ubiquitination, DNA damage checkpoint, chromatin silencing and transcription from RNA Pol II promoter; localizes to the the nuclear chromatin	1	2.013113	-0.25097	-0.613244	0.517968	-1.443423	0.758725	-1.598253	0.716746	-3.255037	0.354433	2.03927	-4.81511	-4.619795	-4.76858	6.030688	-2.682398	5.116324	-0.854432	-0.12328	-0.415931	0.867051	-0.980133	-1.797212	1.098416	-0.143629	-0.266585	-0.318511	0.668515	-0.05144	-1.349882	-1.536407	-0.038317	-0.237876	0.819247	-0.62763	-0.792707	-1.769287	-0.372645	0.704513	1.529208	-0.547643	6.771292	-0.060378	-0.062728	-0.062958	-0.582592
GENE1420X	YFR037C_aa_1-72	YFR037C ; RSC8 ; Subunit of RSC chromatin remodeling complex, slides along DNA affecting nucleosome positioning, transcription regulation, and DNA double-strand break repair via nonhomologous end joining	1	1.281898	-0.30498	0.754256	-2.462882	1.811433	3.818038	-2.764832	1.881002	-0.032105	0.059603	-0.300307	-5.594189	-5.473592	-5.540436	8.702065	-1.570454	0.113529	-0.469988	-0.115068	-0.198441	-0.745181	-0.62912	-0.752302	0.704352	-0.201629	-0.337237	-0.287392	0.833604	-0.059545	-0.439068	-1.107369	-0.038469	-1.406678	0.673667	0.624069	-0.520756	-1.378408	-0.394958	0.632764	0.574419	-2.016463	1.296128	-0.032808	-0.04456	0.205115	-0.417795
GENE1813X	YGR270W_aa_1117-1320	YGR270W ; YTA7 ;	1	0.735296	0.031982	-0.890447	-1.662413	1.68961	2.222394	-4.066953	1.600791	-3.518382	1.017058	0.701034	-8.027066	-7.838851	-7.635956	13.756618	-2.841609	5.517048	-1.286559	-0.200318	-0.53262	-1.314651	-1.251077	-1.154414	1.891706	-0.395646	-0.656449	-0.534257	0.046849	-0.049866	-0.843633	-1.389163	-0.062075	-1.011945	1.170443	1.54651	-0.429917	-0.719088	-0.621495	1.867291	0.539481	-0.345803	1.448219	-0.163673	-0.088012	-0.056446	-0.246715
GENE2865X	YLR074C_aa_133-166	YLR074C ; BUD20 ;	1	4.40888	-0.19312	-0.887604	-0.493378	-0.836892	2.124843	-3.208548	1.407003	-1.472228	-0.511138	0.1023	-5.429539	-5.372059	-4.951491	7.434306	-0.397327	1.161785	-0.21578	0.004186	-0.089957	-0.493484	-0.37301	-1.262173	-0.355143	-0.03411	-0.250202	-0.080897	0.613593	0.613593	0.360817	-1.285503	0.613593	-0.652524	-0.411225	-0.599095	-0.276837	-0.937225	-0.199332	2.337924	-0.400485	-0.506068	-0.659921	-0.015952	-0.021441	0.088854	-0.240685
GENE4611X	YPR129W_aa_216-261	YPR129W ; SCD6 ;	1	3.894527	-0.788372	0.39369	-1.134317	0.426609	-0.010241	-0.753249	0.559414	0.824333	0.678082	0.671037	-4.330235	-4.247615	-3.85621	6.414247	-0.313493	1.959818	-0.591136	-0.144135	-0.070726	-0.439117	-0.363865	-1.050435	-0.584368	-0.091802	-0.111921	-0.139308	0.669885	-0.030475	-0.542304	-0.595717	-0.029143	-0.819284	-0.204829	-0.394747	-0.338281	-0.907805	-0.115417	0.893315	-0.770049	-0.916096	-0.863618	0.027785	-0.026672	0.102552	-0.334229
GENE4217X	YOR308C_aa_387-440	YOR308C ; SNU66 ;	1	1.902419	0.16063	-1.248244	1.168008	1.059702	-1.243539	-2.050549	1.204693	-1.68666	-1.368665	-0.025665	-3.506091	-3.382517	-3.129369	3.85047	-2.42822	2.990455	-0.750811	-0.100538	-0.195718	0.128051	-0.609516	-2.027366	-0.777936	-0.143526	-0.337332	-0.193998	-0.00626	-0.059104	1.059869	-0.312195	0.887968	-0.793033	3.811351	0.510851	-0.610842	-1.172282	2.913999	-0.219842	-0.107773	-0.72808	-0.023845	-0.035663	-0.057007	0.189816	0.421779
GENE4402X	YPL157W_aa_270-315	YPL157W ; TGS1 ;	1	0.455577	-0.008941	-1.18827	0.613	0.361253	-1.135945	-0.674593	0.331106	-0.101002	-0.616562	1.003914	-4.91307	-4.635331	-4.125596	6.557817	-0.583659	1.227417	-0.658992	-0.1076	-0.154658	0.490974	-0.49683	-1.522269	-0.62979	-0.076643	-0.251703	-0.12453	1.471785	0.003859	1.518174	0.543678	1.471785	0.667464	-0.379716	-0.321838	-0.466547	-0.537943	-0.148254	2.709802	-0.801561	-0.918918	0.522163	0.005294	-0.012009	0.401456	-0.46804
GENE1127X	YDR515W_aa_408-447	YDR515W ; SLF1 ;	1	1.490984	-0.607104	-0.6775	-0.304715	5.36393	3.139544	-1.22434	-0.352175	0.753116	-1.238787	-1.544724	-3.263686	-3.249855	-2.886929	1.257392	0.269812	3.149361	-0.678993	-0.10976	-0.162459	-0.707	0.818811	-1.482168	-0.538819	-0.234965	-0.197741	-0.159801	0.137664	-0.033818	-0.740847	-1.272436	0.137664	-1.073619	2.003895	-0.646837	-0.430103	-0.362798	4.111127	0.912675	-0.67619	-0.762125	2.340463	-0.052918	-0.029832	-0.123391	-0.4596
GENE407X	YCL037C_aa_400-434	YCL037C ; SRO9 ; RNA-binding protein involved in cytoplasmic translation; localizes to polysomes and cytoplasmic stress granules	1	4.350814	-2.335135	2.815132	-2.787559	4.202146	4.392458	-0.685759	2.147759	0.53268	-0.324336	-2.331907	-4.486636	-4.366114	-4.027167	5.503013	0.678957	8.632611	-0.531971	-0.102791	-0.180295	-0.653499	-0.541563	-1.596176	0.647157	-0.159931	-0.267337	-0.144638	0.495591	-0.08424	-0.994919	-1.002842	0.495591	-1.292694	-0.480459	-0.611488	-0.494053	0.650524	-0.298123	1.994879	-0.483475	0.855647	-0.538238	-0.064166	-0.025628	0.053026	-0.397046
GENE3809X	YNR006W_aa_434-622	YNR006W ; VPS27 ; Subunit of ESCRT-0 complex capable of binding ubiquitin and phosphatidylinositol-3-phosphate; involved in protein targeting to vacuole and late endosome to vacuole transport; role in protein retention in Golgi apparatus and ATP export; localizes to endosome	1	3.543193	-5.736581	1.883965	-1.000377	8.905831	16.793721	-5.832831	1.411588	0.620406	3.506824	-7.437885	-6.83519	-6.89715	-6.912917	9.245357	2.790959	14.313105	-1.484871	0.807206	-0.638615	-1.151913	-1.472168	-2.687413	1.736083	-0.527334	-0.695522	-0.465153	-0.076415	-0.179897	-1.195495	-2.276517	-0.188662	-2.650211	0.544067	1.261348	-1.267507	-1.331047	-0.825933	-0.828831	1.463275	2.868696	1.480485	-0.198144	-0.120953	-0.402888	0.315547
GENE3527X	YNL016W_aa_1-70	YNL016W ; PUB1 ; Protein that binds to poly(U) RNA and mRNA; involved in nonsense-mediated mRNA decay, regulation of mRNA stability, and stress granule assembly; localizes to the nucleus and cytoplasm, and to both cytoplasmic stress granules and mRNA processing bodies	1	5.157294	-1.302055	-1.295495	-3.189073	2.442019	6.483116	-0.764494	2.268723	0.361206	-2.193109	-1.102611	-7.639554	-7.502447	-7.838593	13.737163	2.074717	12.70038	-0.66485	-0.117648	-0.227881	-0.088035	-0.610545	-1.829741	-0.712759	-0.224726	1.380464	-0.157515	0.373842	-0.079988	1.242679	-1.361169	0.373842	-1.266379	-0.585401	4.381961	-0.549357	-0.91307	-0.427025	0.773925	3.059274	2.441408	-0.488692	-0.05382	-0.067464	0.046815	-0.532308
GENE456X	YCR052W_aa_129-180	YCR052W ; RSC6 ; Subunit of RSC chromatin remodeling complex, slides along DNA affecting nucleosome positioning and transcription regulation	1	-0.027232	0.629268	-1.594099	1.011079	2.726291	3.080883	-3.208139	0.746986	5.001104	1.377028	0.702053	-6.58229	-6.460093	-5.756553	1.57382	-1.038756	-1.232794	0.039978	-0.171535	-0.557503	-0.847825	-0.71042	-2.240733	-0.732086	-0.177774	-0.265426	-0.263675	0.772474	0.001992	-1.302723	-1.003102	-0.050417	-1.404028	0.818031	-0.725871	-0.651895	-1.840591	-0.546514	0.537647	-1.951628	-0.19226	0.394897	-0.0418	-0.071351	0.080949	-0.559161
GENE4510X	YPL270W_aa_691-749	YPL270W ; MDL2 ; An integral membrane ATPase that transports oligopeptides; involved in a cell's response to hydrogen peroxide, transmembrane transport, and export of opligopeptides from mitochondria; localizes to the mitochondrial inner membrane and vacuolar membrane	1	0.558042	-1.882606	1.059586	0.716923	3.64147	2.089242	-1.739071	-0.572662	0.562785	-0.78621	0.609581	-5.068382	-4.738591	-5.014566	5.483455	-0.152611	2.403924	0.415188	-0.114763	-0.166155	-0.659733	-0.54144	-1.300751	0.397733	-0.058259	-0.223977	-0.190721	1.475446	0.051716	-0.756951	-1.126326	-0.031577	-1.172247	1.129985	-0.403379	-0.490935	-0.847311	-0.154132	-0.539398	2.489856	0.584472	0.653793	0.067953	-0.018443	0.442885	-0.455148
GENE4186X	YOR267C_aa_483-688	YOR267C ; HRK1 ;	1	2.907255	-2.130258	7.241588	1.583877	5.989571	4.601287	-3.710324	3.13222	-0.273423	1.194059	-1.683082	-3.80372	-3.225251	-3.247563	-1.883255	-1.598461	4.829752	0.359554	-0.09571	-0.421886	0.455025	-1.204521	-2.179393	1.649964	-0.161618	-0.546272	-0.465964	1.647412	0.040534	-1.828008	-2.598812	-0.023294	-1.977886	-0.831091	6.682844	-0.992217	-0.413054	-0.546645	-0.386866	4.409763	0.560623	0.09135	-0.090327	-0.072293	0.602621	-0.457292
GENE1753X	YGR184C_aa_253-304	YGR184C ; UBR1 ; E3 ubiquitin ligase; N-recognin of the UBR1-RAD6 ubiquitin ligase complex involved in the polyubiquitination step of N-end rule mediated substrate catabolism; involved in ER-associated protein degradation (ERAD); involved in ubiquitin-dependent degradation of misfolded cytoplasmic proteins and ribosome associated degradation (RAD) of aberrant nascent polypeptides; localizes to th…	1	1.701015	-1.49124	-1.431539	-0.604075	-0.725606	0.310568	-1.115449	1.34305	0.823666	-1.484699	-0.528159	-2.835936	-2.73006	-2.867822	0.214994	0.457422	0.09437	-0.607725	-0.227662	-0.17907	0.302572	0.322563	0.927569	0.827668	-0.240628	-0.185264	-0.225821	0.760958	0.005857	0.050516	0.499816	-0.025436	-1.291219	-0.311464	1.687693	-0.402945	-1.189975	-0.224099	1.861148	3.793696	-0.434963	-0.758756	-0.017039	-0.057176	0.151397	-0.369221
GENE3171X	YML007W_aa_534-584	YML007W ; YAP1 ; Sequence-specific DNA-binding transcription factor involved in the regulation of transcription in response to various stresses and cellular insults; shuttles between nucleus and cytoplasm	1	2.59857	-1.158317	-1.561849	2.78575	0.99271	0.068934	-0.321138	1.944164	0.805165	1.409589	-1.8019	-2.780743	-2.555329	-2.329134	2.796666	-2.15796	-0.825172	-0.346064	-0.098285	-0.144762	0.36078	-0.575813	-1.505563	-0.546435	-0.135764	-0.273151	-0.142359	0.815546	0.041573	-0.915332	-1.445721	-0.037776	-1.042355	-0.444921	1.561912	-0.481176	0.262557	-0.207012	-0.85063	1.196232	0.25952	0.279914	0.00558	-0.053482	0.222235	-0.369125
GENE3243X	YML091C_aa_135-183	YML091C ; RPM2 ;	1	2.437431	-2.683003	-1.272002	1.473588	1.374317	3.742906	-2.221277	0.411802	0.875494	1.436998	-1.353264	-3.65274	-3.508519	-3.786178	3.244102	0.459793	-0.236883	-0.440459	-0.1423	-0.253075	-0.794842	-0.66383	-1.337496	-0.595942	-0.208307	-0.305327	-0.214439	0.571763	0.571763	0.004625	0.424298	-0.02546	-0.756149	-0.442885	1.410247	0.858384	-0.946928	-0.321748	0.313838	1.758176	1.123385	0.454805	-0.11589	-0.036049	0.009128	-0.429545
GENE1449X	YGL017W_aa_341-370	YGL017W ; ATE1 ;	1	1.772897	-1.436844	0.346997	-0.935366	3.598242	-2.904127	-2.131911	-0.142309	1.370651	-1.921375	2.861672	-3.461399	-3.520359	-3.532473	5.039119	2.463671	-1.837177	-0.648349	-0.288325	-0.179462	1.143176	1.815934	1.788167	-0.526842	-0.250768	-0.240671	-0.185101	-0.043041	-0.115723	-1.013435	0.517407	-0.034459	0.137285	0.316028	1.115328	-0.452018	-0.281636	-0.268313	0.991268	0.212691	-1.934604	-0.66438	-0.073638	-0.037309	-0.206649	-0.401106
GENE866X	YDR227W_aa_1110-1173	YDR227W ; SIR4 ; Subunit of the chromatin silencing complex that binds to double-stranded DNA and nucleosomes; involved in chromatin silencing and tethering telomeres at the nuclear periphery; localizes to the telomeric region of nuclear chromosomes and to nuclear telomeric heterochromatin	1	1.142097	-0.614752	-1.100484	-1.806044	2.103118	-1.828441	-1.596548	1.685085	-0.761758	-1.937196	1.966536	-3.349649	-3.199788	-3.53742	5.357231	-0.371377	1.635677	-0.876637	-0.163167	-0.283605	-0.332621	-0.832016	-0.560218	2.205298	-0.246889	-0.343744	-0.213952	0.001977	-0.086354	-1.306332	-0.822862	-0.023221	-0.782134	-0.565197	1.908598	1.339513	0.628345	-0.444591	-0.23304	3.476907	-2.274874	0.595555	-0.044299	-0.014831	0.017309	1.122304
GENE3330X	YMR067C_aa_159-216	YMR067C ; UBX4 ;	1	0.563616	-2.638588	-0.6375	-3.095142	0.928589	1.433036	-0.599029	2.737727	-0.461544	-0.892457	2.201065	-2.4853	-2.599793	-2.728161	4.939612	-1.612246	1.022717	-0.999345	-0.142866	-0.638446	2.74999	-1.640116	0.962318	-0.665602	-0.313514	-0.421622	-0.259836	-1.169458	-0.111008	-1.504612	-1.341785	-0.037179	-0.219923	-0.80976	0.685886	1.031772	1.582621	-0.560993	0.474363	0.960767	-1.092047	0.292203	-0.13024	-0.075816	-0.310094	2.715786
GENE2541X	YKL075C_aa_148-177	YKL075C ; ;	1	0.327961	0.512467	-0.760881	-0.881754	-0.407134	-1.23329	0.28603	-0.925388	0.496833	-0.892137	3.960276	-3.607881	-3.542416	-3.121138	7.846086	-1.803965	-0.303264	-0.443324	-0.084487	-0.093259	-0.795408	-0.464607	-1.335132	-0.462891	-0.165135	-0.21457	-0.082387	0.553398	-0.030087	-0.777177	-1.073445	-0.029105	0.874443	-0.469171	-0.577622	-0.487718	-0.614137	-0.222811	0.004939	-0.956919	-1.461336	2.256543	-0.053152	-0.041183	-0.001762	-0.365405
GENE1791X	YGR238C_aa_478-600	YGR238C ; KEL2 ;	1	1.941634	2.860751	-0.039694	-6.780671	6.578447	-0.28643	-0.829757	1.712738	-2.804735	-1.721117	1.013512	-4.220625	-5.737526	-5.936054	8.564212	-0.17581	0.07766	-4.793328	-0.600929	0.009968	4.491931	-1.644364	1.058957	-1.453468	3.107803	0.147709	-0.806449	-0.421416	-0.680929	0.088951	-2.641619	-0.130523	-2.117447	-2.038631	4.588927	-0.25687	-0.181781	-1.304616	2.395797	8.583383	0.105579	-1.246748	-0.55789	-0.184859	-2.450968	-0.052849
GENE2790X	YLL021W_aa_121-400	YLL021W ; SPA2 ; MAP-kinase scaffold protein and polarisome subunit involved in regulation of protein localization, establishment of cell polarity, bipolar bud site selection, apical bud growth, pseudohyphal growth, and regulation of mating projection growth initiation and termination; positively regulates actin cytoskeleton reorganization as part of the cellular response to hypertonicity and aci…	1	-0.308061	-2.616352	1.402035	-1.213496	-0.607516	-0.830849	-0.78726	1.612493	0.248334	-0.133795	2.660224	-5.588851	-6.305033	-6.284581	8.771102	-3.033083	-0.312157	-3.255738	-0.454189	0.045441	1.29036	-0.661098	-1.731625	-1.464077	0.466966	2.563551	-0.778326	-0.366538	-0.466867	-0.085343	-0.861366	-0.128694	0.890944	-0.506928	-0.348618	-0.990906	1.745103	0.454161	3.073201	4.318308	0.435517	1.538348	-0.552303	-0.175478	-1.517042	-0.48704
GENE2791X	YLL021W_aa_523-1308	YLL021W ; SPA2 ; MAP-kinase scaffold protein and polarisome subunit involved in regulation of protein localization, establishment of cell polarity, bipolar bud site selection, apical bud growth, pseudohyphal growth, and regulation of mating projection growth initiation and termination; positively regulates actin cytoskeleton reorganization as part of the cellular response to hypertonicity and aci…	1	0.775751	1.159131	-1.714681	-3.008248	6.575693	-8.74112	2.494201	3.640345	8.502166	-0.951299	-0.70678	-6.779093	-6.845369	-6.845258	11.491764	-6.334221	4.583759	-3.328692	-0.440951	-0.012003	9.847805	0.142001	-3.412693	1.157584	0.531179	6.058196	-1.148196	-0.102582	-0.507408	-0.313278	-1.719504	-0.100295	-1.979944	1.824138	4.504703	-2.037404	-0.575543	-0.138545	2.53271	14.090973	-4.556478	4.815632	-0.364167	-0.27153	2.385172	-0.264054
GENE1442X	YGL009C_aa_487-543	YGL009C ; LEU1 ; Isopropylmalate isomerase involved in leucine biosynthesis; catalyzes the conversion of 2-isopropylmalate to 3-isopropylmalate; localizes to the cytosol	1	2.598964	-1.428308	0.107621	-3.230765	1.191425	0.412561	-0.600193	-0.5783	2.113517	-1.111049	1.542206	-2.923992	-2.956006	-2.881393	2.54477	-2.2101	0.421753	-0.714887	-0.1076	-0.190291	2.244046	-0.454809	-1.618511	-0.538239	-0.27212	-0.566831	-0.175163	-0.853914	-0.132733	-0.866724	-0.204	-0.853914	0.252091	-0.543537	-0.064436	0.845119	4.173461	-0.319849	0.87619	-0.42215	-0.406676	0.09973	-0.075023	-0.042426	-0.321509	0.951912
GENE4192X	YOR280C_aa_233-263	YOR280C ; FSH3 ; Protein whose biological role and cellular location are unknown	1	0.058639	-0.085703	-1.552273	-1.433323	0.739573	1.378921	-0.712709	-0.072431	0.652937	-0.769804	1.67855	-2.796941	-2.819979	-2.567408	3.370516	-2.042211	-1.357757	0.938525	-0.146339	-0.165103	-0.540046	-0.53517	-1.379452	-0.391472	-0.234506	-0.207693	-0.125239	-0.25241	-0.06266	-0.164083	-0.92913	-0.25241	0.092733	-0.325507	1.393607	-0.483058	-0.283198	-0.220202	-0.132654	-0.381486	-0.912113	-0.488577	-0.065711	-0.033221	-0.134872	-0.375086
GENE1428X	YFR040W_aa_857-941	YFR040W ; SAP155 ;	1	-2.195466	1.469823	-1.152106	2.371079	-0.241468	0.841255	-0.482729	-1.194284	1.030153	0.760548	0.035217	-3.196454	-3.002138	-2.976827	3.301582	2.966731	1.085123	2.297688	-0.06952	-0.333443	-0.640757	-0.576052	-0.252527	-0.603457	-0.08272	-0.487939	-0.196381	1.28413	0.077161	-1.502336	-0.161056	-0.07213	-0.526208	2.663877	2.113251	0.056902	-1.583851	-0.306405	-0.59683	0.685689	1.120449	-1.17914	0.012915	-0.03927	0.19608	-0.29888
GENE1612X	YGL229C_aa_746-818	YGL229C ; SAP4 ;	1	-2.317894	4.705812	-1.377891	1.870629	0.2976	1.142034	-0.991917	-1.246981	0.646759	1.975988	-1.91481	-3.420545	-3.259967	-2.963913	3.767375	-0.291632	0.950176	0.445102	-0.144539	-0.284025	-0.847578	1.440447	0.850675	-0.734184	-0.228444	-0.394151	-0.214413	0.410372	-0.082676	-0.912019	-0.684608	-0.026058	-1.542517	-0.640154	0.33924	-0.617619	-1.283936	-0.319249	-0.425178	-1.056576	2.707766	-1.329965	-0.033343	-0.020565	0.011615	-0.912685
GENE1558X	YGL160W_aa_450-511	YGL160W ; AIM14 ; NADPH oxidase that generates superoxide; regulates actin cytoskeleton organization; has a role in apoptosis; localized to the perinuclear endoplasmic reticulum	1	-0.479335	1.192774	-0.640321	0.133624	-0.427212	-0.098388	-0.117662	0.273744	5.862501	-0.352234	-0.382554	-4.762409	-4.520481	-4.482585	4.441894	0.631825	-0.80878	-0.157969	-0.1757	-0.170544	0.263524	-0.586703	-0.387769	0.4131	-0.187193	-0.229143	-0.151343	1.100987	0.020382	-0.926629	1.090898	-0.034451	-1.242598	-0.469685	1.525626	-0.471433	-0.208225	-0.227572	0.544027	1.818545	-1.239529	-1.324731	0.007849	-0.002496	0.175122	-0.35832
GENE1740X	YGR166W_aa_128-197	YGR166W ; TRS65 ; Subunit of TRAPPII that contributes to Rab family guanyl-nucleotide exchange factor activity; involved in assembly of the TRAPPII complex and intra-Golgi vesicle-mediated transport; localizes to the trans-Golgi network	1	1.105861	1.130975	-1.72801	0.06864	0.683781	-0.167011	1.555107	1.611433	4.013125	-0.902477	-1.308692	-3.160579	-2.817038	-2.783977	3.401086	1.967553	1.248159	0.541307	-0.103879	3.505647	1.836344	-0.596482	-1.692653	-0.493739	0.002221	-0.168651	-0.136355	1.507463	0.063178	-0.75313	0.592726	-0.090537	-1.194376	-0.416045	1.559668	-0.479183	-0.065497	-0.169859	1.859581	2.186942	-0.679408	-1.109627	0.028114	-0.028459	0.48874	-0.6396
GENE1053X	YDR443C_aa_305-818	YDR443C ; SSN2 ;	1	-3.071903	4.023876	-1.885783	3.912084	2.137857	-1.961146	-0.591419	1.67195	5.369813	3.289079	-3.982472	-6.014535	-5.920497	-5.920497	7.70346	-0.090533	-1.656777	-0.550441	-0.259629	-0.692332	2.934255	-1.801673	-0.428245	-0.684534	-0.814532	-0.816197	-0.752799	-0.022307	3.384115	-0.997043	-0.031893	-0.090604	-2.909092	0.038946	2.422461	-0.426856	-0.849099	-1.091243	-0.173442	2.911286	-2.700149	0.744349	-0.138048	-0.143156	-0.649793	1.135352
GENE1187X	YER016W_aa_281-344	YER016W ; BIM1 ; Microtubule plus-end binding protein involved in microtubule depolymerization, microtubule nucleation, mitotic sister chromatid cohesion and mitotic spindle orientation checkpoint; also localizes to the spindle pole body	1	-0.61263	2.893751	1.65784	4.251651	1.109607	0.020099	-3.557824	-0.017234	0.725431	0.757553	-2.047201	-4.587231	-4.309086	-3.787019	6.452442	3.886896	0.486635	-0.32381	-0.067816	-0.25601	-0.670284	-0.563763	-0.430344	-0.692747	-0.064318	-0.324774	-0.139955	1.353236	-0.030236	-0.990903	-0.512728	-0.018614	-1.538478	-0.553656	-0.46745	-0.468556	-0.388085	-0.2701	1.330229	-1.230512	-0.606312	-1.183058	0.020942	-0.059179	0.339348	-0.492784
GENE1644X	YGR023W_aa_431-486	YGR023W ; MTL1 ;	1	-1.945882	1.196205	1.904194	3.260203	0.666281	-2.551429	-2.178531	-0.161352	4.980671	0.21226	-1.159761	-3.667421	-3.4285	-3.659049	4.715704	4.226246	-1.702619	-0.040104	-0.072537	-0.090413	-0.564314	-0.514728	0.543633	-0.522839	-0.16202	2.614957	-0.153221	0.025953	-0.039054	-0.76259	-0.080745	-0.034544	-0.879527	-0.350916	1.810799	-0.373861	-0.565489	-0.14718	-0.781052	2.123402	-0.951205	-0.905444	-0.024392	-0.038201	0.245901	1.149815
GENE3683X	YNL201C_aa_506-562	YNL201C ; PSY2 ;	1	-2.237339	3.024918	-0.907319	3.775395	-1.524238	-1.17715	0.023671	-1.635947	0.894699	0.789669	-0.688582	-3.562592	-3.347736	-2.955993	4.147325	2.189275	-1.918981	1.373179	-0.113683	-0.108226	0.407699	-0.45868	0.224436	-0.525829	-0.186	-0.153553	-0.100465	1.27915	-0.105481	-0.759487	-1.472069	1.27915	-0.774703	1.003135	2.689866	-0.406498	-0.453069	-0.133867	1.340194	-0.180427	-0.803776	-0.959969	0.014101	-0.026932	2.697117	-0.354734
GENE136X	YBL056W_aa_307-468	YBL056W ; PTC3 ;	1	2.333341	3.911986	0.223001	0.007308	0.323793	-1.15471	-2.919994	-1.146398	6.352818	3.952009	1.448248	-4.996502	-4.82471	-4.762038	4.962926	2.342433	0.324757	-1.353028	-0.065645	-0.327239	0.585913	-0.703153	-2.019672	-0.955005	-0.337483	-0.469927	-0.407381	-0.019632	-0.068967	-0.205741	-0.737609	-0.046049	1.172826	-1.008412	0.439259	-0.983116	-1.514513	-0.587083	0.72731	0.229058	-0.105628	-1.912909	-0.032136	-0.06526	-0.087583	0.014608
GENE1250X	YER089C_aa_307-464	YER089C ; PTC2 ;	1	3.397145	5.360601	1.572524	-0.139882	-1.648446	-1.962842	-1.644014	-2.863146	8.283539	6.271383	0.391009	-5.875863	-5.678245	-5.261426	7.157753	9.980864	-0.463657	-0.645574	-0.131329	-0.296164	-0.822768	-0.100702	-1.791943	-0.999235	-0.276777	-0.365805	-0.390523	0.941559	-0.130314	1.250527	-1.569169	-0.095562	1.121632	-0.859907	0.890408	-0.834812	-1.643093	0.126909	1.220012	-1.620421	-0.076777	-1.911764	-0.009428	-0.084882	-0.029422	-0.990586
GENE2771X	YKR099W_aa_720-807	YKR099W ; BAS1 ; Sequence-specific DNA binding RNA polymerase II transcription activator	1	-1.029767	4.361966	3.886031	0.979061	0.169545	-0.64274	-0.816005	-0.716621	3.092425	3.399795	-1.362866	-3.446305	-3.112794	-2.993421	3.450361	1.320196	-2.061256	-0.456847	-0.102383	-0.289835	-0.284815	-0.869944	-1.293584	-0.663911	2.276431	-0.307913	-0.194139	1.0546	0.011729	-1.236813	1.763128	-0.031453	-1.114587	0.365766	0.012699	-0.686698	-1.710408	1.702825	0.128765	-0.035154	-0.471849	-1.287947	-0.02663	-0.076395	0.240607	-0.592205
GENE335X	YBR215W_aa_488-574	YBR215W ; HPC2 ; DNA- and nucleosome-binding subunit of the HIR complex; involved in nucleosome assembly and transcription regulation involved in the G1/S transition of the mitotic cell cycle	1	1.854038	2.031789	-1.194229	-1.267638	-1.46261	-2.280981	-2.649982	1.685515	8.271311	4.66888	3.807043	-5.578588	-5.536067	-5.915709	2.183361	-2.156873	-0.34997	1.918534	-0.085295	-0.298742	2.839496	0.453405	-1.474952	-0.902122	-0.167462	-0.284157	-0.296395	0.691617	-0.117025	2.687264	-0.88928	-0.0403	-2.050911	-0.548069	-0.744728	-0.74493	-1.35896	-0.27247	-1.697979	0.949537	0.584185	-0.954553	-0.003227	-0.057047	0.079117	-0.656416
GENE1450X	YGL019W_aa_78-110	YGL019W ; CKB1 ;	1	0.409877	3.021039	0.069667	2.877046	-1.988345	-0.600665	-0.408434	-1.247251	6.837784	5.872987	1.707017	-4.276929	-4.165523	-3.995548	3.493241	0.662455	-1.048658	-0.157779	-0.040641	-0.139178	-0.401423	-0.302861	-0.758414	-0.558018	-0.024895	-0.165484	-0.072876	-0.003877	-0.042834	-0.581073	-0.721367	-0.024681	-0.821334	-0.302483	-0.24455	-0.404584	-0.869332	-0.135369	-1.011794	0.055882	-0.144499	-0.852615	0.041343	1.000559	0.192312	-0.22729
GENE2905X	YLR115W_aa_439-517	YLR115W ; CFT2 ;	1	2.158779	4.007066	-1.640287	-0.830983	-3.139678	-2.249668	-2.337416	-0.846313	10.584166	7.933794	1.678632	-3.847322	-3.647276	-3.059938	0.169532	-0.946472	-1.640621	-0.712315	-0.026151	-0.251866	-0.905639	0.399432	1.422831	-0.898235	-0.124492	-0.26779	-0.290532	0.026164	-0.042899	0.280289	-0.888005	1.131453	0.624377	-0.609012	-0.608581	0.442761	-0.913105	-0.296303	-1.761113	-2.260829	-0.125039	0.557741	-0.058992	-0.048845	0.21148	-0.446441
GENE1352X	YFL013C_aa_1-119	YFL013C ; IES1 ;	1	-0.274407	1.800246	-0.336668	-1.793962	5.216991	0.499806	-0.130128	0.474545	7.164427	2.125175	-2.07131	-3.666089	-3.448406	-3.539276	2.186394	0.768265	-0.543512	1.90752	-0.064074	-0.292988	0.884999	-1.088506	-1.55457	1.210504	-0.147716	-0.435276	2.339351	1.107144	-0.048021	0.486237	-2.213774	-0.03376	-0.765372	1.679839	4.657512	-0.783492	-0.430424	-0.456328	0.358972	1.54144	0.34847	-1.626955	0.007474	-0.064948	-0.032882	-0.651852
GENE1488X	YGL073W_aa_697-737	YGL073W ; HSF1 ; Sequence-specific DNA binding transcription factor that induces expression of the Hsp90-family protein chaperones Hsc82p and Hsp82p during the cellular response to heat; also negatively regulates TOR signaling	1	0.159313	2.146178	4.263656	-1.344242	2.115296	-0.97167	-1.089748	0.470693	2.681022	0.680172	-1.853664	-3.582463	-3.460204	-3.682021	3.219669	2.736608	-1.350267	-0.245705	-0.107743	-0.14515	-0.792701	-0.374547	-1.277958	-0.424726	-0.182038	-0.214569	-0.049736	0.922282	-0.015623	-0.161718	-0.959729	-0.026021	-0.7965	2.545607	-0.125437	-0.334681	-1.076707	-0.369549	1.99823	1.83122	-0.597814	-0.720096	-0.010607	-0.020414	0.097492	-0.315902
GENE1588X	YGL201C_aa_846-899	YGL201C ; MCM6 ; ATP-dependent DNA helicase component of the MCM mini-chromosome maintenance complex involved in initiation and regulation of DNA replication; also involved in pre-replicative complex assembly and double-strand break repair; binds DNA replication origins	1	1.915282	3.875214	1.941105	0.112446	3.431533	0.730684	-2.325368	2.584813	3.186176	-0.334834	1.549786	-7.10528	-7.048024	-6.984368	7.885961	0.897695	-1.318475	-0.807757	-0.117787	-0.243763	-0.340625	-0.735612	-2.105124	-0.715755	-0.279291	-0.368002	-0.200013	-0.037059	-0.299827	-0.301626	-0.620366	-0.045724	-1.295786	-0.72368	0.125466	-0.623136	-1.727032	2.34978	1.833464	1.151774	1.51026	-0.513511	-0.123995	-0.046684	-0.180998	-0.60788
GENE1871X	YHL035C_aa_63-98	YHL035C ; VMR1 ;	1	1.660103	2.845661	1.43264	0.011781	0.499512	0.551426	-2.226841	-0.163871	0.562281	1.562877	0.722166	-5.087135	-5.01665	-4.431864	3.788553	1.523085	0.015199	-0.67864	-0.137963	-0.266283	-0.758206	-0.525139	-1.630029	-0.496848	-0.207948	-0.284593	3.594829	0.051755	-0.050845	-0.900815	-0.493362	0.051755	-1.345735	-0.538532	-0.661904	-0.523802	-1.309769	-0.268635	2.060266	-1.034818	1.953937	-0.976393	-0.07338	-0.07995	-0.131701	-0.435893
GENE577X	YDL138W_aa_677-714	YDL138W ; RGT2 ; Plasma membrane glucose sensor that is involved in the glucose mediated signaling pathway	1	-1.096232	3.629419	2.525528	-0.043635	-1.746583	-0.638623	2.069554	-1.027395	3.79276	1.189889	0.70691	-3.408942	-3.456276	-2.972765	1.563561	2.667132	-0.397498	-0.572288	-0.073569	-0.119447	-0.678451	-0.436616	-1.260323	0.897196	-0.205777	-0.295504	-0.130368	-0.050529	-0.07476	-0.685579	-1.639344	-0.385051	-0.786542	-0.555197	-0.615341	-0.407751	-0.360604	-0.274639	3.995279	-1.264539	-0.107618	0.329297	-0.079025	-0.065395	-0.194827	-0.411002
GENE620X	YDL194W_aa_691-726	YDL194W ; SNF3 ;	1	-1.661439	2.003622	2.886188	-0.069723	-0.916272	-0.387084	-0.346423	0.961116	4.664012	0.560188	0.105982	-4.814428	-4.886215	-4.124606	3.406771	4.936075	-0.171624	-0.679896	-0.089232	-0.112669	-0.831558	-0.399521	-1.321364	-0.559213	-0.179966	-0.218247	-0.13235	-0.900975	-0.08061	-0.583408	-1.423054	-0.034514	-0.850651	-0.465979	0.705819	-0.391539	-0.735139	-0.322011	6.23379	-1.685575	0.240468	-0.855545	-0.102031	-0.900975	-0.2334	-0.45028
GENE767X	YDR143C_aa_167-234	YDR143C ; SAN1 ;	1	0.761009	2.875175	1.019548	-2.050037	0.151751	0.62755	0.628636	0.700769	3.200722	0.195432	0.145304	-5.358345	-5.402591	-5.612673	7.44764	5.696591	0.796763	-1.190355	-0.085557	-0.223526	-0.247892	-0.505727	-1.179387	-1.075054	-0.250932	-0.431934	-0.173719	-0.040551	-0.082413	-0.106398	-1.289313	-0.40445	-0.830986	3.624588	0.027188	-0.691066	-0.89235	-0.522088	1.042654	1.263668	-1.197207	-0.826017	-0.125886	-0.036078	-0.19223	-0.526407
GENE3466X	YMR243C_aa_139-227	YMR243C ; ZRC1 ; Vacuolar zinc ion transmembrane transporter involved in cellular zinc homeostasis	1	1.491812	3.964205	6.52723	-1.493182	-2.319079	-3.068838	2.397797	-1.3632	7.643244	2.269123	-0.355343	-6.285753	-6.202371	-6.360996	4.741152	0.064125	-0.936769	2.116132	-0.123929	-0.489935	0.88083	-0.782	-1.407126	-0.774428	-0.27706	-0.65707	-0.22861	-0.020459	-0.072959	-0.969817	-0.773879	-0.02883	-1.467784	2.494247	-1.066223	-0.791706	-0.585424	-0.605938	2.129162	1.922897	-1.328525	-1.461807	-0.105806	-0.081837	-0.041294	-1.197951
GENE4223X	YOR316C_aa_139-237	YOR316C ; COT1 ;	1	0.107873	5.982942	7.999636	-2.85565	-0.604822	-1.035966	1.959006	-2.247016	6.989644	2.190101	-0.831012	-4.348945	-4.245141	-4.673156	0.731225	0.391696	-1.03723	2.830474	-0.165726	-0.225022	0.764347	-0.680703	-2.099618	-0.887435	-0.169678	0.492982	-0.190317	0.91334	-0.030955	-0.657939	-1.403443	0.91334	-1.133865	1.712073	1.225155	-0.551405	-1.078365	-0.45598	0.956908	3.733004	-1.072516	-1.312418	-0.011881	-0.090756	0.150909	-1.075117
GENE286X	YBR140C_aa_2297-2327	YBR140C ; IRA1 ; GTPase activator with role in adenylate cyclase-inhibiting GPCR signaling pathway; involved in regulation of adenylate cyclase activity and negative regulation of Ras protein signal transduction; localizes to membrane and mitochondrion in high-throughput studies	1	-1.523368	-0.250319	1.110127	-0.175118	-2.19072	0.282045	0.513548	1.043712	-0.36664	0.289121	2.940746	-3.248001	-3.133418	-2.744352	2.630115	-0.366123	0.829677	2.028154	-0.137163	-0.106322	-0.54032	-0.74795	-0.63542	-0.279617	-0.128834	-0.218874	-0.043561	1.454279	-0.187247	1.26821	-1.014026	1.454279	-0.813033	-0.26564	-0.535068	-0.324628	-0.119386	-0.145627	1.933684	-0.8098	0.144453	-0.717927	-0.119845	-0.021658	0.050285	-0.208674
GENE1698X	YGR100W_aa_858-950	YGR100W ; MDR1 ; A GTPase activator involved in intrascellular protein transport; localizes to the cytoplasm	1	-0.168346	0.890063	2.611406	-1.465908	0.099256	1.126411	-0.159012	1.012905	1.683798	0.688315	0.795246	-3.96723	-3.981196	-3.832348	4.377887	0.598304	-1.187289	-0.674017	-0.063301	-0.293204	-0.206897	-0.879401	-1.576864	-0.769677	-0.293127	-0.296414	-0.186527	0.090697	-0.192788	1.844402	-0.638009	-0.030619	0.166039	0.221473	-0.870433	-0.480811	-0.320859	-0.380009	-1.089417	-0.732215	0.235046	-1.317294	-0.081332	-0.043346	-0.149015	2.997417
GENE584X	YDL148C_aa_171-203	YDL148C ; NOP14 ;	1	0.192997	9.575579	-1.902948	-3.700885	-0.249732	-2.310126	-3.177545	-3.173368	4.611846	-1.74232	2.523754	-6.215112	-6.375464	-5.963243	6.980719	0.837887	-2.396697	2.009077	-0.127641	-0.19459	-1.132767	-0.626748	-1.938147	-0.706514	-0.299333	-0.241764	-0.205952	-2.391059	-0.164304	-0.80156	-1.364505	-2.391059	-1.096575	1.915847	-0.880083	0.996853	-0.383177	-0.307255	0.15851	-1.872539	-2.301744	-1.38516	-2.391059	-0.076608	-0.349363	-0.515131
GENE590X	YDL150W_aa_98-195	YDL150W ; RPC53 ; Subunit of DNA-directed RNA polymerase III complex that contributes to RNA polymerase III activity; involved in transfer RNA (tRNA) transcription by RNA polymerase III	1	0.468107	5.71513	-0.053618	-3.227846	-4.007074	-1.443426	-1.711514	-1.775	8.30877	0.817817	3.574423	-5.800541	-5.734298	-5.325074	6.06043	1.084643	-1.475543	1.007178	-0.095801	-0.263858	-1.0647	-0.828698	1.101889	-0.989422	-0.225199	-0.286173	-0.272362	0.205346	-0.107172	-0.179792	-1.160117	-0.053646	-0.858542	-0.808909	-0.764326	-0.645161	-1.252841	-0.298896	4.706199	-1.449673	-1.995866	0.834222	-0.00953	-0.027525	-0.114996	1.1321
GENE992X	YDR365C_aa_370-408	YDR365C ; ESF1 ;	1	1.261042	3.876105	-1.056455	-0.922251	-1.751791	-1.592927	-0.906369	-2.51766	3.75212	0.72291	2.100698	-3.565979	-3.578548	-3.287686	3.508353	-1.271854	1.658875	-0.791776	-0.076564	-0.215381	-0.657546	-0.49818	1.164704	2.878438	-0.24103	-0.163963	-0.27107	-0.770656	-0.074262	-0.656979	-0.920712	-0.770656	-1.032003	2.882106	-0.607413	-0.117731	-0.27063	-0.309732	5.0963	-1.186814	-1.61551	-0.947108	-0.08578	-0.770656	-0.354811	-0.32002
GENE3720X	YNL242W_aa_1420-1491	YNL242W ; ATG2 ; PI3P binding protein involved in macroautophagy, cytoplasm-to-vacuole targeting (CVT) pathway, mitochondrial, peroxisomal degradation, autophagic vacuole assembly, late nucleophagy, piecemeal microautophagy of nucleus; localizes to the cytoplasm and the pre-autophagosomal structure (PAS)	1	0.197868	2.939898	0.196163	-1.401438	0.751751	0.032475	-2.678933	-2.312364	2.239022	-2.14174	1.068573	-2.210864	-2.066017	-1.652095	0.722194	1.040175	-1.021477	-0.522227	-0.183906	-0.41141	-0.79208	-0.657423	0.665646	-0.581585	-0.176872	-0.430025	-0.157399	0.834628	-0.168601	1.11239	-0.406283	-0.023536	-0.031395	0.561484	-0.841332	0.304939	-1.36102	-0.586763	0.23926	-1.01914	-1.229531	-0.377263	0.001487	-0.077809	-0.000952	2.090577
GENE523X	YDL065C_aa_1-68	YDL065C ; PEX19 ;	1	1.754429	1.860384	-1.82315	-1.745265	-0.238373	-0.587844	-0.094301	-0.429018	1.888215	-0.56011	2.23163	-5.501664	-5.271162	-4.655049	7.017187	-0.769701	0.852202	-0.440421	-0.147928	-0.204693	-0.711267	0.653927	-0.767355	-0.784557	-0.108722	-0.223649	-0.201773	1.188867	-0.474414	0.709243	1.790229	-0.017636	-1.212419	0.856369	-0.446229	-0.512647	-0.516857	-0.248985	2.500078	-1.440826	-0.437653	-1.353693	-0.036513	-0.024944	0.328585	-0.377008
GENE621X	YDL195W_aa_474-503	YDL195W ; SEC31 ;	1	0.668636	0.278522	-1.386877	0.561683	-2.057772	-0.31071	-0.760208	-0.47085	-0.356369	0.531352	2.765033	-3.444038	-3.426247	-3.048821	4.012747	-1.926126	-0.515869	-0.318042	-0.404157	-0.15808	-0.488875	-0.554527	-1.016087	1.679209	-0.22186	-0.220681	-0.130056	-0.05288	-0.122836	-0.447306	0.676953	0.175733	-0.721435	-0.364753	-0.473628	-0.276129	-0.703499	-0.127026	-0.099204	-1.062713	-0.585926	-1.051696	-0.031292	-0.053856	0.002627	-0.246593
GENE1709X	YGR116W_aa_256-298	YGR116W ; SPT6 ; DNA-binding RNA polymerase II transcription factor involved in nucleosome remodeling, transcription antitermination, and mRNA export from the nucleus	1	1.788504	3.291306	-1.623892	-0.539849	-1.36863	-0.934829	-2.939254	0.813584	3.335516	-0.958949	1.226696	-4.371853	-4.318819	-4.121079	3.871475	-1.089158	1.900882	1.20809	0.025648	-0.069026	-0.567579	-0.281004	-1.160654	-0.545002	-0.079897	-0.135618	-0.099265	0.025648	-0.073458	-0.456408	-0.602392	0.025648	1.589866	-0.336553	1.808737	-0.34832	0.960729	-0.079393	-1.243129	-0.576692	-0.662729	-0.853995	0.025648	-0.03146	-0.056689	-0.32293
GENE4452X	YPL207W_aa_369-421	YPL207W ; TYW1 ;	1	0.295412	1.004984	-1.906325	-1.027077	-1.815302	-1.234022	-0.533313	-0.267992	3.122346	0.090502	1.440051	-4.126073	-4.12431	-3.800914	3.509273	-2.247328	0.173599	-0.442461	-0.069751	-0.144699	-0.573859	-0.427915	-1.074864	-0.491869	-0.115449	-0.171953	-0.172226	0.024155	-0.109394	5.664676	-0.999564	0.024155	0.350424	-0.4002	-0.440609	-0.397968	-0.805706	-0.147227	0.560209	-1.427475	-1.379931	-0.80298	-0.052013	0.024155	-0.022053	-0.318919
GENE3859X	YOL021C_aa_328-360	YOL021C ; DIS3 ;	1	1.76227	1.548669	-0.599957	0.498292	-0.803242	-1.015996	-1.115615	-1.095401	1.510863	0.684279	1.41719	-4.048776	-3.975882	-3.342612	4.898179	0.093123	-1.818671	0.067708	0.030385	-0.006883	-0.156423	-0.130031	-0.499963	-0.312504	0.030172	-0.451749	0.110268	-0.019216	0.021128	0.820156	-0.260834	1.060783	-0.15052	-0.130094	0.00675	-0.05001	-0.356215	0.050231	-1.439012	-0.949592	-0.703298	-0.362907	-0.031639	1.060783	0.247779	-0.040817
GENE4248X	YOR341W_aa_142-175	YOR341W ; RPA190 ; Subunit of DNA-directed RNA polymerase I that contributes to RNA polymerase I activity; involved in nucleolar large ribosomal RNA (rRNA) transcription by RNA polymerase I	1	0.225521	2.374216	-1.146061	-0.8897	-1.538783	-0.72389	0.095177	-1.005139	5.259636	1.221022	1.883939	-3.838001	-3.740377	-3.359283	3.017585	-1.207259	-0.950493	-0.211825	-0.18654	-0.014198	1.504294	-0.206485	-0.951523	1.429082	-0.03345	-0.11259	-0.01411	0.820712	0.036292	-0.516389	-0.506537	0.820712	-0.441837	-0.215197	-0.248394	-0.273279	0.235027	-0.01185	0.242629	-0.638708	-0.653475	-0.730221	-0.042086	0.820712	0.198372	-0.256104
GENE72X	YAR014C_aa_330-372	YAR014C ; BUD14 ;	1	-0.85051	1.025795	0.128359	-0.538277	-2.152712	-2.415312	1.055872	1.264828	0.864152	-0.362977	3.216694	-3.584586	-3.667949	-3.941603	1.958988	-0.957368	-0.405068	-0.710501	-0.11156	-0.225319	0.11473	-0.572981	-1.679884	1.175351	-0.272635	-0.264859	-0.185431	-0.532539	-0.084009	-0.056373	-0.591145	-0.532539	-1.14209	-0.549399	3.782251	-0.5571	-0.845734	-0.43349	3.512046	1.037786	-0.171086	-0.206867	-0.096142	-0.048945	-0.220123	1.773015
GENE742X	YDR108W_aa_580-612	YDR108W ; TRS85 ; Subunit of the TRAPPIII complex, a multisubunit Rab family guanine nucleotide-exchange factor; involved in ER-Golgi vesicle-mediated transport, formation of the pre-autophagosomal structure during the CVT pathway, formation of CVT vesicles, macroautophagy, pexophagy and meiotic nuclear division	1	-0.90093	0.407464	2.384428	-0.578714	-2.407241	-0.658615	-2.026216	0.854851	1.119087	-0.871871	2.802419	-3.98316	-4.137588	-3.851832	-0.324261	-1.719306	-0.933313	-1.027679	-0.235362	-0.245053	0.187095	0.933825	1.233937	-0.687917	-0.32445	-0.327378	-0.246914	-0.840897	-0.131171	-0.041044	-0.56165	-0.840897	0.071867	-0.623947	1.733732	-0.689551	0.739435	-0.372765	6.130645	-0.652239	-0.495309	-1.277811	-0.15162	-0.071639	-0.30056	-0.571883
GENE611X	YDL175C_aa_1-32	YDL175C ; AIR2 ;	1	-3.577419	-1.682143	0.683856	-3.858236	-0.44639	-1.504389	0.813611	0.944184	-0.94111	-2.005518	3.289282	-4.387437	-4.550924	-4.954604	5.767699	-0.684804	-0.477644	-0.917087	-0.154069	-0.189153	3.244781	-0.459977	-0.451997	-0.472084	-0.338645	-0.415385	-0.290804	-2.488443	-0.113187	-0.849365	-1.067486	-2.488443	-0.830451	-0.617525	1.759381	2.273603	1.000482	-0.266811	10.193599	1.499921	-0.329376	0.636934	-0.166916	-0.115118	-0.337677	-0.514723
GENE1112X	YDR495C_aa_69-123	YDR495C ; VPS3 ;	1	-0.312022	-1.158233	-0.432666	-0.818774	0.197811	2.580373	-1.380652	1.442081	-4.828302	-4.518216	2.170855	-4.961347	-4.744632	-4.634977	7.315853	-1.647053	-0.89437	-0.42625	-0.108366	-0.174584	0.102617	-0.494383	-1.187914	-0.765243	-0.084295	-0.314813	-0.162253	0.942689	-0.022581	0.603072	-0.456614	0.942689	-0.410116	-0.510574	0.593031	-0.452545	-0.078953	-0.202261	1.756779	0.868844	2.630731	0.043123	-0.091409	-0.031292	0.205154	-0.447064
GENE1381X	YFL034W_aa_379-451	YFL034W ; MIL1 ; Protein whose biological role and cellular location are unknown	1	-2.515403	-2.279011	-0.892091	0.809603	-0.970836	-1.201326	-0.792532	1.368272	-0.739871	-2.853572	3.572459	-6.186819	-6.1956	-5.846643	9.926731	-2.892254	0.208228	-0.011888	-0.097987	-0.195685	-0.519358	-0.687675	-1.272876	-0.845905	10.711422	-0.323245	-0.223734	-0.042604	-0.072503	-0.329086	-1.193373	-0.030884	-0.136328	0.844975	1.608827	-0.65292	1.045309	-0.423341	1.402082	-0.171368	0.05963	0.512935	-0.062631	-0.070192	-0.049442	-0.698239
GENE3247X	YML097C_aa_1-56	YML097C ; VPS9 ;	1	0.815361	-1.554189	-0.524023	1.343553	-0.677934	0.472944	-1.676072	0.615134	-1.185536	-0.246886	2.099074	-5.517201	-5.519767	-5.340085	8.297563	-1.759192	0.597153	-0.892942	-0.138716	-0.249518	-1.093117	-0.660785	-1.543748	-0.751893	-0.667758	-0.363407	-0.284096	-0.217677	-0.138616	-1.07364	1.171927	-0.064007	-1.563671	2.140729	-0.853202	-0.813739	-1.233105	-0.334039	2.384729	-0.89035	1.58993	0.974357	-0.101002	-0.046653	-0.161234	-0.589786
GENE309X	YBR180W_aa_1-92	YBR180W ; DTR1 ;	1	-0.761604	0.198807	-0.839383	-0.395698	-0.747744	-1.062677	1.674713	-0.475395	0.118676	-0.49295	0.982751	-3.8382	-3.853677	-4.195155	4.082462	-1.375232	1.9433	-0.438087	-0.194889	-0.382554	-0.716155	-0.492825	-0.15288	0.029315	-0.51187	-0.439825	-0.454367	-0.034506	-0.126605	-0.799665	1.528164	-0.063705	1.709439	-0.854386	-0.514685	0.944522	-1.960139	-0.490982	1.536876	1.208293	0.134831	1.169733	-0.119152	-0.071538	-0.184539	-0.806265
GENE2839X	YLR032W_aa_1-75	YLR032W ; RAD5 ; DNA-dependent ATPase and DNA helicase that binds to Holliday junctions and forked DNA; involved in protein polyubiquitination and free ubiquitin chain polymerization; additional roles in postreplication DNA repair, double-strand break repair, and error-prone translesion synthesis; localizes to the nuclear chromatin and associates with telomeres	1	-1.778747	0.237493	-1.308219	-1.365156	-0.770625	2.377066	-0.386399	-2.867874	1.421906	0.132206	2.336226	-6.109577	-6.027925	-5.593705	8.913532	-1.544314	1.119916	-1.289568	-0.196339	-0.266161	-1.004786	-0.342617	-1.716509	-0.750422	-0.230685	-0.305421	-0.241536	0.568003	-0.036751	2.128347	-1.910644	0.568003	-0.442023	-0.620649	-0.936095	0.530878	0.247319	-0.281681	-0.068217	-1.283205	2.476235	5.655842	-0.062702	-0.18095	2.182042	-0.61562
GENE3471X	YMR253C_aa_383-414	YMR253C ; ; Predicted integral membrane protein whose biological role is unknown; localizes to the cytoplasm in a large-scale study	1	-1.167958	-1.588079	-0.172931	-1.50028	0.650956	-0.039601	-1.316837	-0.393634	2.095004	-0.642925	1.79901	-4.478517	-4.460276	-4.431652	5.438756	-0.757378	-0.761611	-0.480147	-0.105716	-0.163606	-0.804701	-0.439649	-0.74979	-0.567593	-0.200307	-0.197116	-0.090261	-0.034368	-0.071382	0.668658	-0.075251	-0.148756	1.40861	-0.358829	-0.600623	-0.385453	-1.067121	2.764469	1.031227	0.300985	-0.427856	-0.06435	-0.056409	-0.148756	-0.165432	-0.373131
GENE4068X	YOR115C_aa_67-96	YOR115C ; TRS33 ; Subunit of multiple TRAPP complexes that function as Rab family guanine nucleotide-exchange factors; subunit of TRAPPI, involved in ER-Golgi vesicle-mediated transport, TRAPPII, involved in intra-Golgi and endosome-Golgi traffic and TRAPPIII, involved in endosome-Golgi traffic and autophagy; positive regulator of macroautophagy; involved in the assembly and localization of TRAPP…	1	-1.507416	-1.09107	-0.394221	-1.421548	-2.592448	-1.137146	-0.058908	1.076818	0.918665	-0.402471	1.939982	-4.526574	-4.654413	-4.575608	3.043475	-1.768937	1.057386	-0.895895	-0.12645	-0.21734	0.473224	-0.476541	-0.771791	-0.599187	-0.272499	-0.270051	-0.196677	-1.121165	-0.104124	-0.824603	-1.216297	-1.121165	-0.65698	1.471105	0.659292	-0.047366	1.550503	-0.313965	2.008237	-0.225897	-0.786691	1.717132	-0.073232	-1.121165	-0.320779	-0.461877
GENE4549X	YPR049C_aa_836-867	YPR049C ; ATG11 ; Scaffold protein that is involved in localizing proteins to the pre-autophagosomal structure (PAS)	1	-0.635548	-2.393594	-1.829847	-1.492114	-2.978532	0.360268	-3.100449	1.438422	-1.663848	-0.888543	4.287964	-3.621976	-3.772803	-3.862549	2.222556	-1.617822	3.079559	-0.91416	-0.137455	-0.20601	-0.984367	-0.523926	-1.147232	-0.611561	-0.292813	-0.279027	-0.189116	-1.523379	-0.112763	1.623123	-1.093267	-1.523379	1.670047	1.601315	-0.873349	-0.668402	0.7247	-0.328834	1.684667	-0.129856	-0.698305	2.031419	-0.14365	-0.043252	-0.447131	-0.545661
GENE1072X	YDR463W_aa_40-85	YDR463W ; STP1 ; Sequence-specific DNA binding RNA polymerase II transcription activator; localizes to nucleus, cytoplasm, and plasma membrane	1	-0.381336	1.101938	2.339211	-2.151682	-1.173739	-1.040427	-1.984541	-1.096003	0.907898	-0.538765	4.568243	-3.009046	-3.006041	-2.852962	4.032791	-0.663036	2.875692	-0.582029	-0.12411	-0.165118	0.830891	-0.602862	-1.447194	-0.545002	-0.164853	-0.246883	-0.142446	0.088834	-0.059196	-0.751785	-0.402509	-0.031149	1.254005	-0.600078	0.844191	-0.449061	0.018705	-0.294146	1.259175	-0.505959	-1.24699	0.878402	-0.202828	-0.070429	-0.109916	1.424567
GENE1065X	YDR457W_aa_2233-2333	YDR457W ; TOM1 ;	1	0.344366	-1.11345	2.791941	-3.122682	-0.326657	-2.215907	-2.694612	-2.176825	3.624612	-2.501773	6.847431	-5.4174	-5.580355	-5.382433	4.698585	1.739853	6.096927	1.970479	-0.673863	-0.829093	-1.286322	2.281102	-0.78809	-1.01894	-0.399606	-0.510172	2.352452	-2.136139	-0.169049	-1.49891	0.401417	-0.082978	0.390113	1.15606	-0.355794	-1.080118	0.057702	-0.724812	3.611387	-1.706234	-1.168152	-0.097127	-0.16605	-0.082513	-0.516007	-0.844147
GENE990X	YDR365C_aa_48-141	YDR365C ; ESF1 ;	1	3.024637	-0.929984	-2.412884	-4.949533	-1.751045	-3.33921	0.671867	-2.420566	3.89566	0.38292	7.231186	-5.206467	-5.308367	-5.028248	3.379265	-2.492981	2.158326	3.826846	-0.145973	-0.235422	-0.934897	-0.474631	-1.480459	-1.251368	-0.368785	-0.348543	-0.264594	-3.277792	-0.14212	3.141301	-1.13483	-0.03985	-0.544338	-0.512121	-0.92667	3.910689	-0.945918	-0.309202	5.205614	-1.706696	-1.57392	-0.158992	-3.277792	-0.135458	-1.103162	-0.486719
GENE3061X	YLR336C_aa_8-309	YLR336C ; SGD1 ;	1	1.811697	1.175596	-2.951206	-9.747692	-7.434183	-0.863354	-5.059167	-7.203344	12.545114	-2.783465	20.371496	-10.366986	-11.27207	-11.030311	11.107115	-3.585497	2.373561	7.409187	-0.554065	-0.756201	-2.652225	0.896333	0.531639	0.609611	5.791763	-0.888197	-0.828049	-0.209328	-0.870284	-2.38966	3.914153	-0.176606	-1.195197	-1.818326	-0.911038	0.359501	-1.384659	-1.100701	7.905278	-5.779502	-3.927516	-0.244189	-0.75655	-0.201442	1.907691	-1.320343
GENE1795X	YGR246C_aa_298-462	YGR246C ; BRF1 ; RNA polymerase III binding transcription factor involved in preinitiation complex assembly, open complex formation, and transposon integration; binds DNA and TFIIIC-class transcription factors; subunit of the TFIIIB transcription factor complex	1	0.208964	0.869985	1.950973	-2.243564	-3.736815	-1.673985	-1.177258	-0.077197	4.668599	0.825616	5.727257	-2.944848	-2.863847	-2.536568	1.844214	2.872985	3.187996	2.98441	-0.153254	-0.265168	-0.953703	0.400652	0.195596	1.374198	-0.228527	-0.344441	-0.294881	-0.037432	-0.025226	-0.881191	-0.897474	-0.532024	-1.325415	0.432729	-0.807094	2.215928	-0.458142	-0.357669	3.281618	-1.531986	0.861249	-0.925623	-0.059755	-0.063695	0.194215	-0.761424
GENE1161X	YEL041W_aa_430-495	YEL041W ; YEF1 ;	1	0.691349	-1.962741	0.689499	-4.829929	-3.138429	-1.369767	-0.454076	-0.846444	4.627983	-1.365219	6.556128	-6.370042	-6.530722	-6.328618	4.757245	2.632869	1.313879	0.385277	-0.215149	-0.316278	-1.340246	-0.042499	0.868263	-0.917833	-0.44805	2.151712	3.956484	-0.080745	-0.163348	-1.45718	-0.043741	-1.537995	-0.883523	-0.796122	-1.225832	-0.830684	-0.447731	-0.510866	7.689019	0.006777	-0.700944	0.18529	-0.233706	-1.537995	-0.512501	0.859422
GENE2404X	YJR049C_aa_453-530	YJR049C ; UTR1 ;	1	2.158042	-2.033193	-0.698879	-3.288477	0.594724	0.194549	-1.140722	-2.077808	5.263415	-2.798983	4.579393	-4.516872	-4.352027	-4.064701	1.295098	-0.229342	0.091561	-0.756951	-0.068404	-0.283226	-0.912857	-0.163994	0.26174	3.181215	-0.25527	-0.317904	3.052848	1.045201	-0.028669	-0.41887	-0.768574	-0.064201	0.922488	-0.529505	-0.662276	-0.790643	1.521826	-0.437779	7.889493	0.051166	0.39909	0.125506	1.415643	-0.092796	0.087075	0.45984
GENE2603X	YKL160W_aa_85-145	YKL160W ; ELF1 ; Transcription elongation factor that binds RNA polymerase II	1	3.625636	1.796923	-0.607625	-3.114394	-1.297017	-0.519826	-0.557396	-3.452542	3.630093	0.022291	2.729264	-3.732109	-3.779538	-3.523768	4.188035	3.138253	-1.448084	-1.505859	-0.083393	-0.118896	-0.594897	-0.409692	-1.058533	-0.498291	-0.154665	-0.142126	-0.107514	-0.470593	-0.135876	-0.554721	-0.857464	-0.470593	-0.222259	-0.310454	-0.529618	-0.412156	-0.935188	-0.155782	2.59032	-1.505521	0.031898	-0.73606	-0.078623	-0.035615	-0.198556	-0.398288
GENE137X	YBL057C_aa_34-77	YBL057C ; PTH2 ;	1	0.526116	-1.010346	0.264703	-3.410474	-1.659381	0.047978	-1.639877	-0.142519	9.179226	2.302135	3.891689	-5.505089	-5.567068	-5.42539	2.193476	-1.049614	1.535217	-0.612357	-0.139139	-0.206328	-0.896057	-0.566958	-1.183799	0.115942	5.560788	-0.24686	4.319392	-1.517087	-0.109771	0.088294	-1.178686	-0.037112	-1.534208	-0.496332	-0.791073	-0.788498	-0.368693	-0.307126	5.831485	-0.931564	-1.221306	1.655505	-0.137249	-0.052513	-0.394541	-0.559896
GENE4191X	YOR279C_aa_197-226	YOR279C ; RFM1 ; Histone deacetylase complex subunit; involved in transcriptional repression during the cell cycle; positively regulates DNA replication initiation; localizes to the nucleus	1	-0.493781	-0.612394	-1.369531	-1.742388	-2.005417	0.105899	0.01102	-1.287443	1.59421	-0.195985	3.872289	-4.192379	-4.227013	-3.833169	-0.861228	-0.221969	2.483226	-1.353756	-0.114087	-0.25542	-0.77911	-0.51049	-0.603042	0.954583	-0.234481	-0.225522	-0.141802	-0.039412	-0.064638	-0.687701	-1.041835	-0.630376	-1.405301	1.560283	-0.666586	-0.548517	-0.039062	-0.247543	2.962559	-1.24794	0.851959	2.050578	-0.086783	-0.035537	-0.183344	1.507023
GENE668X	YDR005C_aa_346-395	YDR005C ; MAF1 ; RNA polymerase III inhibitor, involved in silencing and repression of tRNA genes; localizes to both the nucleus and cytoplasm	1	1.411494	-0.394332	0.438141	-0.355031	-1.434946	-3.513479	-2.239056	0.719286	5.425598	0.395323	3.540291	-5.43696	-5.560727	-5.294961	6.538566	1.569792	-0.978125	5.175584	-0.169372	-0.22948	-0.910564	-0.479619	-0.61693	-0.699401	-0.310143	-0.258452	-0.219087	-1.227127	-0.129808	-0.896796	-0.159701	-0.039366	3.229931	-0.524176	0.964213	-0.610543	5.066291	-0.292293	1.045989	-1.539075	-1.778849	-0.256257	-0.161921	-0.047122	-0.298562	1.850787
GENE2171X	YIL154C_aa_97-132	YIL154C ; IMP2' ;	1	-1.952306	0.552759	-1.666198	-2.749896	-3.334909	-2.573111	-3.98913	-3.512915	4.746411	8.76092	8.112325	-8.021341	-8.020094	-7.897952	8.40009	1.05854	-2.015491	7.959695	-0.164432	-0.26925	-0.92108	-0.691734	-1.349277	-0.841018	-0.595545	-0.261095	-0.281298	-1.967096	-0.149305	-0.832945	-1.31726	-1.967096	-1.115363	-0.52868	-1.08984	-0.631509	-0.084613	-0.403634	2.605521	-1.243166	-2.097652	-1.244398	-1.967096	-1.967096	-0.908331	-0.587894
GENE3350X	YMR091C_aa_39-109	YMR091C ; NPL6 ; Subunit of RSC chromatin remodeling complex, slides along DNA affecting nucleosome positioning and transcription regulation	1	-0.190112	2.367067	0.447812	-3.836469	2.014788	-4.095444	-2.415802	-3.193973	8.975281	4.067707	6.792406	-6.535102	-6.785284	-6.807266	2.678162	4.597578	-0.690911	6.637752	-0.201436	-0.299907	0.235961	-1.129812	-1.017296	-1.210257	-0.474673	-0.406039	-0.352921	-3.352341	-0.223291	0.080916	-2.220721	-0.065804	0.53972	-0.750826	2.055711	-0.984338	0.113758	-0.461611	0.186377	-0.437599	-2.40454	-0.246612	-0.481949	-0.076764	-1.076884	0.497321
GENE2366X	YJL198W_aa_146-219	YJL198W ; PHO90 ;	1	1.019354	-1.133103	1.500135	-3.048299	-1.40635	-1.882603	-3.756356	-0.727468	7.242238	2.787677	3.175288	-6.340705	-6.427299	-6.391432	7.940556	3.208228	2.184164	-1.333414	1.625924	2.000932	-0.248361	-0.89207	-1.042317	0.148847	-0.489353	-0.415329	-0.369842	-0.123563	-0.276198	1.159838	2.461045	-0.051359	-1.209612	1.916026	-0.264912	-0.830648	0.445221	-0.529	-0.051581	-0.898155	-0.887653	-1.017675	-0.296944	-0.093808	-0.519895	0.576854
GENE1711X	YGR116W_aa_117-238	YGR116W ; SPT6 ; DNA-binding RNA polymerase II transcription factor involved in nucleosome remodeling, transcription antitermination, and mRNA export from the nucleus	1	3.788955	2.235928	1.92357	-3.441145	-2.252869	-0.813367	-2.744825	-0.677988	3.426397	-0.426517	3.674996	-3.376853	-3.317684	-3.033968	2.978409	6.552507	1.409054	0.49521	-0.767079	-0.064796	-0.961392	-0.569558	0.037292	-0.844669	-0.13764	-0.165993	-0.185099	0.629936	-0.112587	0.355399	-1.765301	-0.028691	2.780287	1.519528	-0.585201	3.694923	-1.351704	-0.173091	1.351632	-1.277092	-1.68144	-0.801607	0.038472	-0.025762	0.050609	-0.628578
GENE2232X	YJL033W_aa_664-757	YJL033W ; HCA4 ;	1	0.933051	0.95746	-0.224317	-3.388384	-0.717036	-0.709966	-1.469268	-2.942863	6.727029	0.017141	4.618392	-5.026144	-4.957985	-4.617169	4.392142	5.792206	-0.789339	3.098256	-0.04062	-0.194543	-0.82669	-0.755736	1.061291	-0.716631	-0.110932	-0.512892	-0.190554	0.880604	-0.069374	1.692327	-1.09112	-0.028252	-0.619902	0.782634	0.408824	1.763592	-1.400234	-0.251063	3.603342	-0.810465	-1.164246	-1.028947	-0.044465	-0.03997	-0.029914	-0.03927
GENE4072X	YOR123C_aa_337-464	YOR123C ; LEO1 ; Non-DNA binding transcription factor; subunit of the Cdc73/Paf1 transcription elongation complex; regulates transcription from RNA Pol I and II promoters; also involved in histone H3-K4 trimethylation	1	2.192294	2.293201	-1.359619	-4.411256	-1.282599	-1.407676	-2.693314	-2.869264	6.962274	4.313446	5.266604	-7.600331	-7.576895	-7.875707	9.011783	5.300439	0.743378	0.62715	-0.135487	-0.261169	0.738686	-0.787714	0.738898	-1.091702	-0.355276	-0.303872	1.608198	-0.066445	-0.191662	-0.99381	-1.512326	-0.036651	0.461513	-0.677146	-1.012788	0.721511	-1.28004	2.626454	-0.051574	3.556361	-1.151716	0.235179	-0.126459	-0.041674	-0.266531	-0.711915
GENE10X	YAL014C_aa_89-123	YAL014C ; SYN8 ;	1	0.039644	-1.495496	-1.496929	-2.99836	0.731529	-1.053126	0.912733	0.774172	1.693956	-0.60366	3.592006	-5.224943	-5.180075	-5.388829	1.023451	1.095742	-0.109146	0.81987	-0.117385	-0.249794	0.270945	0.195542	-0.727111	-0.53517	-0.139393	-0.229662	-0.194401	0.407532	0.000218	0.656019	-0.366011	0.407532	0.284445	-0.39986	1.180648	-0.590669	1.788808	-0.26477	0.503062	1.214991	-1.152036	0.025061	0.056961	-0.039449	0.119223	-0.308478
GENE2600X	YKL149C_aa_246-287	YKL149C ; DBR1 ; RNA lariat debranching enzyme with a role in RNA degradation; involved in messenger RNA (mRNA) splicing via spliceosome, RNA-mediated transposition, and small nucleolar RNA (snoRNA) metabolism; also contributes to pseudohyphal growth; localizes to nucleus	1	-1.004717	-1.510264	-2.027944	-1.561522	0.651502	-0.981661	-0.101576	0.759967	3.267667	-0.221268	3.848415	-3.735987	-3.60435	-3.233491	2.017108	-1.277266	-1.372628	2.615366	-0.122917	0.860102	0.515054	-0.457429	-1.389215	-0.665862	-0.089907	-0.153683	-0.118274	-0.002606	0.04246	0.034164	-0.920011	-0.039602	1.282103	-0.384111	-0.295779	-0.447532	1.136075	-0.152881	2.266756	-0.718327	1.145356	-0.001425	-0.01795	-0.056093	0.172522	-0.467472
GENE744X	YDR110W_aa_455-520	YDR110W ; FOB1 ; rDNA spacer replication fork barrier-binding protein; involved in replication fork arrest at rDNA repeats, chromatin silencing at rDNA, rDNA condensation, and maintenance of rDNA; also involved in replicative cell aging, extrachromosomal circular DNA accumulation during aging, dsDNA loop formation, and regulation of DNA replication and recombination; localizes to rDNA heterochrom…	1	-0.412134	0.436336	-0.372752	-0.357509	1.380768	-1.933328	-1.565165	2.513628	0.637295	-1.88667	1.441144	-3.719787	-3.339503	-3.543641	9.884907	6.355223	-0.817676	0.891949	-0.086457	-0.182017	3.861597	-0.518645	0.018951	-0.636503	-0.065243	-0.242884	-0.143894	2.065417	0.02665	-0.88741	0.749859	2.065417	-0.999435	-0.434784	0.29923	-0.463342	-0.166571	-0.200456	2.619706	3.80367	-1.181958	-0.578197	0.090913	-0.061885	0.555553	-0.379777
GENE1427X	YFR039C_aa_174-211	YFR039C ; OSW7 ;	1	0.597033	-1.42753	-1.558895	-3.138693	-0.963799	-2.183614	-1.400709	4.813266	5.75379	5.720362	2.845444	-4.752731	-4.465762	-4.0648	8.702452	2.079407	1.350272	4.080277	-0.022108	0.035728	-0.132993	1.458722	-0.026497	-0.701249	0.08083	0.001218	-0.021612	0.012094	-0.062994	-0.183	-0.663895	-0.020698	0.948368	-0.110633	0.096602	-0.154824	0.559577	0.035734	1.403821	-0.56801	-1.47922	-0.834204	0.229188	-0.061065	0.063486	-0.161955
GENE1849X	YHL020C_aa_175-206	YHL020C ; OPI1 ; Transcription corepressor and phosphatidic acid-binding protein; regulates transcription from RNA polymerase II promoters and negatively regulates phospholipid biosynthesis; involved in the endoplasmic reticulum unfolded protein response; localizes to the endoplasmic reticulum and to various components of the nucleus	1	-0.194917	-0.657813	4.423358	-3.003531	-1.522231	-0.97276	-1.450756	3.012013	4.235844	2.846054	2.857506	-4.055808	-3.981413	-3.662785	3.640399	4.448033	-0.801682	-0.460268	-0.158161	-0.096234	0.974405	-0.410125	-0.426349	-0.59453	-0.202818	-0.18414	-0.124462	3.517013	-0.145508	-0.644793	-0.876063	-0.072321	-0.782561	-0.396345	-0.540406	-0.353021	-1.015512	-0.198515	3.211476	-1.320916	-1.289543	0.967397	-0.075048	-0.045307	-0.091579	2.061581
GENE433X	YCR026C_aa_643-707	YCR026C ; NPP1 ;	1	-0.309957	-2.221598	-0.074393	-4.148045	1.978443	-1.138691	2.345043	4.973468	5.603577	1.571684	1.406902	-5.7477	-5.571364	-5.610586	6.265862	3.639351	-0.791242	-0.406495	-0.131119	-0.391559	0.254076	1.132393	-1.324959	-0.437771	-0.19199	-0.326543	-0.142464	0.546499	-0.016439	-0.519505	-0.507473	0.546499	-0.440155	-0.559611	0.275397	-0.530108	-0.363068	-0.274651	1.116155	1.372599	-1.384436	-0.637103	-0.016387	-0.050312	0.079323	-0.413661
GENE2955X	YLR190W_aa_424-476	YLR190W ; MMR1 ;	1	-1.171118	-2.66193	1.309119	-3.40919	-1.820351	-1.254079	1.815145	1.005882	7.096549	0.352811	3.440306	-5.99142	-6.105897	-6.100046	6.412643	3.428889	-0.83701	3.867896	-0.160984	-0.275515	0.459667	0.633438	-0.409823	-0.808742	-0.348081	-0.360096	-0.247116	-0.716565	-0.13249	-1.195998	-1.116509	-0.716565	-1.454414	-0.719992	-0.036082	0.791705	-1.287196	-0.400147	5.538383	-0.152335	-1.251007	0.05136	-0.145732	-0.06245	-0.322123	-0.689684
GENE2863X	YLR072W_aa_279-399	YLR072W ; LAM6 ; Sterol transfer protein with a role in intracellular sterol transport; localizes to intracellular membrane contact sites between ER and other organelles	1	-1.797217	-1.302382	0.339188	-2.159113	0.48307	-3.405375	1.927864	1.689781	7.805024	0.937704	1.054788	-5.985371	-6.123383	-6.223653	8.479487	2.10804	-1.916979	-0.136966	-0.228349	-0.415843	-0.520726	0.068131	0.462001	-0.947426	-0.522613	-0.501106	-0.349017	-0.075925	-0.145957	0.911321	0.813216	-0.042731	-2.247567	2.747086	1.837625	-0.440221	-0.394513	-0.575847	3.323792	0.964904	-2.050409	-1.188101	-0.197884	-0.12912	-0.406782	0.06955
GENE1096X	YDR480W_aa_233-274	YDR480W ; DIG2 ;	1	1.254671	-0.873302	-0.277241	-1.005192	-1.209531	0.165036	-0.221894	-0.037841	3.290072	-1.00831	3.788384	-4.632292	-4.571139	-4.438341	6.367948	5.111099	-0.667763	-0.539382	-0.110169	-0.19589	-0.48966	-0.37265	-0.742141	-0.481451	-0.133467	-0.204234	-0.094072	0.654207	-0.027032	-0.71675	0.006121	0.654207	-0.958391	-0.396359	-0.447608	-0.417732	-0.21172	-0.189519	1.479408	0.083349	-0.741246	-0.869562	-0.08482	-0.040748	0.029782	1.041665
GENE3405X	YMR165C_aa_747-862	YMR165C ; PAH1 ; Phosphatidate phosphatase involved in phospholipid biosynthesis, triglyceride biosynthesis, and lipid particle organization; also involved in aerobic respiration, plasmid maintenance, and non-autophagic vacuole fusion; localizes to the vacuole, lipid particle, cytosol, and nuclear membrane	1	-1.811525	-0.529078	2.53837	-1.107214	0.028508	-0.433912	-0.849308	-1.088619	6.626178	-0.662609	2.244239	-6.155385	-5.944607	-5.934546	5.600669	2.323466	-2.575507	0.135545	-0.093198	-0.263373	-1.073796	-0.82469	-1.735462	-0.615774	-0.122638	-0.540598	-0.254567	1.936947	2.478774	-1.200838	-1.187723	-0.010196	-1.25006	-0.737223	0.910457	-0.164906	-0.008317	-0.378402	3.998036	-0.608591	-0.259341	-0.369042	0.13294	-0.041882	0.457384	3.719759
GENE428X	YCR014C_aa_116-167	YCR014C ; POL4 ; DNA-dependent DNA polymerase involved in double-strand break repair via NHEJ in the nucleus	1	-2.000279	1.976575	0.244585	-1.456171	-1.515761	-0.932508	2.581403	-0.770928	1.077823	-0.699774	2.30479	-5.174671	-5.212001	-5.222219	10.68144	0.845742	2.102796	0.611186	-0.192501	-0.181816	2.171346	2.763638	-0.062618	-0.725261	-0.286155	1.635778	-0.206792	-0.183482	-0.098759	1.872228	-0.363509	-0.033077	1.383597	-0.610622	0.077216	0.972437	0.148538	2.054696	5.773909	0.13101	0.484694	0.217333	-0.091765	-0.034526	-0.144193	-0.602545
GENE1498X	YGL090W_aa_372-421	YGL090W ; LIF1 ;	1	-3.222755	-1.045371	-0.806449	-2.7193	0.168831	-2.09773	0.697539	4.791844	0.741961	-1.522481	2.991713	-5.038624	-4.852583	-5.102023	6.979432	-0.089023	2.54238	0.838066	-0.102057	-0.142657	-0.686958	1.399461	-0.995223	-0.670137	-0.144307	-0.230933	-0.121996	0.526377	-0.070577	0.606015	-0.135894	0.526377	-0.989531	-0.451487	1.029108	-0.434313	-0.437891	-0.163637	7.005248	2.356634	-1.265396	2.564746	-0.168562	0.526377	0.024063	-0.618302
GENE3092X	YLR387C_aa_288-332	YLR387C ; REH1 ;	1	-1.145977	1.714654	0.929519	-2.051505	0.075513	-1.178182	0.63548	0.547489	3.138459	-1.155923	3.62238	-5.195317	-5.105216	-5.050977	6.196932	-0.823343	1.221844	0.775016	-0.161418	-0.303453	-0.735014	11.510579	-0.417604	-0.592812	-0.132833	-0.38472	-0.14907	0.492561	0.002043	-1.138213	-0.171678	-0.042016	2.824888	-0.551099	0.566003	-0.598255	-0.420259	-0.324847	3.555978	0.221563	-0.414711	0.265074	-0.028829	-0.050355	0.092154	-0.457717
GENE2439X	YJR098C_aa_1-39	YJR098C ; ; Protein whose biological role is unknown; localizes to the cytoplasm and mitochondria in large-scale studies	1	-0.672697	-0.531216	-1.03681	-2.809708	-0.866863	-1.116572	3.479985	-0.078376	-0.107175	-0.298754	1.335663	-4.007084	-4.061576	-4.025248	4.748981	2.903587	-1.042136	-0.644054	-0.16718	-0.225039	-0.726435	-0.763793	-0.451641	-0.482575	-0.291622	-0.23581	-0.17392	-0.041602	-0.10929	0.302762	-0.546902	-0.046537	-0.183365	-0.455407	0.652231	-0.450392	0.151341	-0.293896	3.68691	0.237719	-0.656079	-0.976347	-0.178649	-0.05774	-0.209607	-0.4404
GENE795X	YDR160W_aa_1-46	YDR160W ; SSY1 ;	1	-1.002008	2.789202	0.131637	-0.172045	-1.27003	-2.273321	0.470119	0.20342	0.039964	-0.283651	1.218103	-3.695981	-3.714226	-3.605423	4.296274	1.155743	-1.969556	-0.645457	-0.294721	-0.19758	-0.731711	-0.80443	-1.011739	-0.53322	-0.211918	-0.254968	-0.168467	-0.323142	-0.0493	0.333684	-1.185127	-0.032521	-0.39574	-0.480738	-0.715832	-0.434612	0.495022	-0.236243	1.078859	-0.118772	-1.346271	-0.95092	-0.074175	-0.033405	-0.141071	-0.543472
GENE799X	YDR162C_aa_177-227	YDR162C ; NBP2 ; Protein adapter that bridges Ptc1p and Pbs2p; involved in the inactivation of MAPK activity of Hog1p during osomosensory singalling; negatively regulates the kinase activity of Hog1p; localizes to the cytoplasm	1	-1.28794	2.741642	0.844534	1.027339	-2.24895	1.814085	-1.772828	-1.204766	2.55081	1.58821	3.6159	-6.309924	-6.443382	-6.152275	7.984137	0.418497	-1.790171	-0.842024	-0.110875	-0.241925	-0.913541	-0.864286	-0.89892	-0.749013	-0.261715	-0.353452	-0.188522	-0.424175	-0.101389	-1.25633	0.537122	-0.424175	-1.073658	2.753621	-0.762646	-0.575056	-1.403843	-0.299655	-0.711145	-0.991274	0.835855	-1.461896	-0.111158	-0.050493	-0.26692	1.724682
GENE1721X	YGR134W_aa_642-688	YGR134W ; CAF130 ; Component of the CCR4-NOT complex that is involved in positive regulation of transcription elongation from RNA Polymerase II promoter	1	-1.925488	0.499132	1.546296	2.50897	-2.122996	-0.663757	-1.473195	0.476086	4.816568	2.714207	1.310081	-5.309384	-5.229505	-4.732944	5.655304	0.930132	0.070483	-0.543201	-0.068177	-0.204537	0.079226	-0.631298	0.087089	-0.636196	-0.228037	-0.313	-0.177394	0.408416	-0.07215	-1.137015	-1.132044	0.408416	0.141611	0.963708	-0.77787	-0.534266	-0.99546	-0.291444	1.771685	-1.409926	-1.615289	-0.37705	-0.087893	-0.039082	-0.024189	-0.476919
GENE556X	YDL113C_aa_1-153	YDL113C ; ATG20 ; Phosphatidylinositol-3-phosphate binding protein involved in macroautophagy, cytoplasm-to-vacuole targeting (CVT) pathway, early endosome to golgi transport, mitochondrion degradation; localizes to the pre-autophagosomal structure (PAS) and endosome	1	-1.998295	2.081865	1.142688	-0.180476	-2.023339	-1.349651	-0.455189	-0.007923	4.515884	0.69169	3.01757	-5.796248	-5.985526	-5.951007	7.201304	-0.881587	1.902321	2.383773	-0.228043	-0.448495	0.569503	-1.24292	-2.059061	1.096359	1.333731	-0.637351	5.08556	-0.093968	-0.18367	-2.105617	-1.364537	-0.05573	-1.045144	-0.451079	-1.842346	-0.461965	-0.284438	-0.672927	1.117596	-0.794068	-2.72549	-1.075129	-0.195302	-0.08478	-0.543124	0.719533
GENE3420X	YMR179W_aa_110-142	YMR179W ; SPT21 ;	1	-1.776901	2.282344	-0.160219	1.078383	-1.519288	0.120233	-2.329551	-0.494019	5.426921	0.778108	1.884534	-4.160337	-3.982353	-3.893251	3.32431	0.970404	0.691468	-0.359112	-0.09289	-0.065222	-0.387602	-0.293563	-0.368241	2.115545	-0.093409	-0.116225	-0.11357	1.62748	0.084748	-0.387862	-0.257019	-0.024768	0.198023	-0.337781	-0.219547	-0.31837	-0.852297	-0.104484	2.504122	0.452226	-1.149036	0.678565	0.071821	1.62748	0.262866	-0.368221
GENE3648X	YNL164C_aa_216-257	YNL164C ; IBD2 ;	1	0.289309	1.699043	6.167754	-1.337484	-1.225114	0.044507	-2.192411	-1.618928	3.527207	-0.276225	0.130868	-4.034882	-3.965507	-3.801532	4.80627	3.621793	-0.701774	-0.7819	-0.154349	-0.119211	-0.77186	-0.48034	-0.081608	-0.670141	-0.136118	-0.181033	3.910913	0.482236	-0.054072	0.32076	-1.134503	-0.028237	0.536963	-0.432149	0.751717	-0.605239	-0.699424	-0.196612	-0.426764	-0.272818	-0.940065	-1.00449	-0.067903	-0.024864	0.033197	0.413143
GENE1158X	YEL037C_aa_309-347	YEL037C ; RAD23 ;	1	5.515042	8.195106	-0.397948	-2.927004	-0.947718	-0.60721	-3.572122	-1.494962	-1.948879	-0.710406	-0.461877	-6.659982	-6.533347	-5.90906	11.737706	1.257089	1.460646	-0.315998	-0.362948	-0.153953	-0.553171	-0.423803	-1.465648	-0.463257	-0.102653	-0.202484	-0.130902	0.394398	-0.025356	0.00233	-0.242633	0.394398	-0.877323	1.682311	-0.484251	-0.446583	-1.0397	-0.198933	0.453475	-1.569759	-1.302681	-1.022241	-0.013028	-0.051335	0.053079	-0.288407
GENE1742X	YGR167W_aa_44-115	YGR167W ; CLC1 ; Structural light chain protein component of clathrin vesicle coats; required for proper trimerization of clathrin heavy chains; positively regulates endocytosis; localizes to trans-Golgi network	1	5.20862	1.605473	-1.469076	-1.708448	-0.180368	2.087451	-0.804747	-1.351513	1.716558	0.182392	0.753065	-6.857218	-6.404467	-6.039473	11.378253	0.52375	2.52672	-0.055998	-0.186929	-0.133983	0.980654	-0.585258	-0.733095	-0.570188	-0.188672	-0.433587	-0.154208	-0.000755	3.46934	-1.288656	1.604743	-0.016081	-0.934255	-0.450889	-0.624101	-0.427608	-0.75693	-0.211933	-1.366791	-0.429287	-0.737609	0.240965	0.006136	-0.047741	0.357591	-0.344956
GENE1766X	YGR197C_aa_1-85	YGR197C ; SNG1 ;	1	3.889338	3.731028	-1.672936	-2.54883	-1.522125	0.599713	0.945764	-1.723509	2.087674	0.452415	0.434539	-4.902235	-4.630934	-4.022269	7.001304	3.882263	2.175022	0.44287	-0.171007	-0.261278	-1.017345	-0.901526	-0.276934	-0.722894	2.326066	-0.301517	-0.203967	-0.0117	-0.059155	-1.11592	-1.190005	-0.048077	-0.878385	0.604068	-0.811615	1.649891	-1.169302	-0.296284	2.495006	-1.324726	0.57745	-0.789061	-0.068617	-0.087432	-0.039504	-0.550158
GENE750X	YDR119W_aa_154-241	YDR119W ; VBA4 ; Predicted integral membrane protein whose biological role is unknown; localizes to the vacuole membrane in a large-scale study	1	2.908039	1.095304	0.291463	-2.566371	-0.825368	1.211534	0.266278	2.38045	-0.128077	1.514914	-0.844877	-3.422586	-3.131737	-2.752199	4.513584	7.399527	0.530767	0.955688	-0.091765	-0.395803	-0.942862	-0.648083	0.676106	-0.559184	-0.39532	-0.612496	-0.167902	1.591035	0.033598	0.116755	-1.127003	1.591035	-0.941028	0.490555	-0.496248	-0.546393	-0.078247	-0.509949	0.555257	-0.769162	-0.731383	-0.674481	-0.006992	-0.056511	0.194077	-0.419467
GENE3997X	YOR039W_aa_1-34	YOR039W ; CKB2 ;	1	1.492878	0.216957	-0.437728	-3.538225	-1.381417	-0.622744	-1.503945	1.828537	-0.404317	-1.933494	2.359571	-5.122024	-5.030409	-4.738309	6.865271	5.277988	0.065805	-0.451642	-0.081204	-0.145247	-0.514341	-0.400384	-0.441641	-0.520734	-0.084106	-0.207177	-0.11686	0.67334	-0.027313	1.150776	-0.828657	-0.028824	-0.989225	4.147138	-0.420002	-0.429917	-1.0276	-0.214923	-0.868128	-0.243357	-0.519176	-0.876351	0.002758	-0.028829	0.155432	-0.361748
GENE777X	YDR147W_aa_455-488	YDR147W ; EKI1 ;	1	-0.400625	3.276556	-2.513145	-2.658805	0.525527	-3.615978	-1.950755	1.632721	0.605326	-1.263205	2.448257	-6.139776	-6.202401	-6.168645	10.14611	-1.78326	-1.08196	-0.971412	-0.130591	-0.164394	-0.722061	-0.527995	-1.705792	2.250068	-0.236132	-0.201823	-0.226174	-0.046369	-0.094367	5.886881	-0.552113	-0.584427	-1.095901	-0.555373	1.102568	-0.528746	-1.525157	-0.258819	0.447104	-0.095719	-1.328225	3.186498	-0.161748	-0.584427	-0.250928	-0.695312
GENE371X	YBR271W_aa_6-49	YBR271W ; EFM2 ; S-adenosylmethionine-dependent lysine methyltransferase; catalyzes the dimethylation of translation elongation factor EF2 (Eft1p/Eft2p) and methylates EF3 (Yef3p); role in translational termination; localizes to the cytoplasm	1	0.092077	-0.919509	0.07337	-2.262858	1.58304	0.458548	-1.826844	-1.049319	-0.114125	0.186944	0.843046	-5.923155	-5.81432	-5.752165	8.676846	0.614629	-0.091964	-0.734288	-0.134596	-0.248961	0.647728	0.607513	-1.425866	-0.677251	-0.232283	-0.293263	-0.216023	-0.138878	-0.122101	-0.197086	0.154548	-0.033095	-1.406425	-0.555811	0.672593	-0.625556	-1.566411	-0.296762	-0.946137	0.365806	-1.421662	0.226364	-0.091507	-0.08505	-0.199793	-0.508719
GENE4468X	YPL219W_aa_1-34	YPL219W ; PCL8 ;	1	-0.802404	2.05613	-0.614776	-2.089058	-0.593149	-2.159588	-1.167939	-2.048734	3.122343	1.251865	1.179432	-6.035322	-6.089483	-5.774628	7.741533	1.276795	-1.592613	-0.571913	-0.129547	-0.142033	-0.688486	-0.415536	-1.527878	-0.460705	-0.178389	-0.198073	-0.140138	-0.304909	-0.07143	-0.839711	1.223514	-0.304909	0.183627	-0.446967	-0.72422	-0.619634	-1.228459	-0.237316	1.421811	-0.69128	-1.816296	-0.936251	-0.081497	-0.047132	-0.163797	-0.370028
GENE925X	YDR301W_aa_442-491	YDR301W ; CFT1 ;	1	0.682268	-0.547386	-0.037063	-0.286218	-2.441281	-1.816147	-3.027601	-0.848493	4.221041	0.541071	3.995262	-4.234051	-4.125569	-3.550642	4.677202	-0.295652	-1.390646	-0.34039	-0.062502	-0.272113	-0.795124	-0.360936	-1.419962	1.997605	-0.130586	-0.251913	-0.150269	1.212757	-0.095943	-0.810326	2.419604	1.212757	0.715168	-0.473548	-0.575406	-0.337149	2.007105	-0.175277	-0.207693	-1.716715	-0.601005	-0.951647	0.115547	-0.036019	0.202212	3.486249
GENE942X	YDR325W_aa_493-569	YDR325W ; YCG1 ;	1	0.176159	-0.372988	-0.334103	2.641066	-2.685705	-2.103084	-3.492488	-2.881022	7.137611	0.667347	5.259739	-5.325885	-5.124332	-4.692601	5.166412	1.60314	-1.936872	2.045065	-0.070355	-0.205927	-1.183797	-0.847974	-0.362203	0.057996	-0.336855	-0.277837	-0.196693	0.000947	0.024871	-0.249742	-0.200526	-0.03898	-1.480981	0.53755	-0.682319	-0.658889	-0.68476	-0.279905	1.291998	-1.708316	-2.09556	-1.400823	-0.059951	-0.045453	0.141724	-0.549184
GENE95X	YBL014C_aa_71-100	YBL014C ; RRN6 ; DNA-binding RNA polymerase I transcription factor involved in transcription of the nuclear large rRNA transcript; subunit of the RNA polymerase I core factor complex	1	-1.979129	-0.606936	-0.908067	-2.058895	-1.71862	-0.203859	-0.356929	-1.124339	1.94009	-0.884175	2.947642	-6.876143	-6.793481	-6.449618	8.686159	3.111498	-1.576221	-0.46899	-0.157742	-0.120463	-0.556271	1.7013	-0.781617	-0.508166	-0.120074	-0.192708	-0.05863	0.113674	-0.094191	-0.749972	-1.001401	0.113674	-0.867287	-0.402514	-0.545508	-0.429431	-1.133319	-0.221685	3.503492	-0.496498	-0.439763	-0.890222	-0.056346	-0.030463	-0.059996	-0.345891
GENE355X	YBR237W_aa_148-192	YBR237W ; PRP5 ; Nuclear ATP-dependent RNA helicase involved in mRNA spicing and branch site recognition	1	-0.703302	0.299335	-0.941767	-1.509713	-3.27546	-1.062862	-2.678078	-0.233646	3.4601	-1.603416	2.851426	-5.22057	-5.062263	-4.554118	5.340457	0.956152	-1.990661	-0.585412	-0.197358	-0.192005	-0.744188	-0.626745	0.261547	-0.759802	-0.291423	-0.26216	-0.169954	0.092022	-0.10651	3.288306	2.794044	0.092022	-0.522493	-0.544227	-0.678675	1.00933	-0.92846	-0.267947	2.043273	-1.822627	-1.889971	-1.278383	-0.044064	-0.04367	-0.231508	1.529658
GENE521X	YDL060W_aa_317-487	YDL060W ; TSR1 ;	1	2.591116	-3.108911	-2.166602	-2.80272	-2.178161	-0.445272	-6.83812	-1.766959	7.303025	-3.290898	5.002409	-11.420185	-11.31603	-11.286515	15.20073	5.479922	-3.151671	-0.39858	-0.222611	0.933309	-1.12197	-0.832304	-1.114451	-0.247577	-0.270524	-0.27761	-0.297363	-0.045215	-0.385253	4.552609	1.57067	-0.044852	-0.820097	-0.612876	0.008	-0.73034	-1.646619	-0.414324	1.426028	-0.843488	-0.709156	-2.134685	-0.085205	-0.124312	-0.136711	-0.595941
GENE1638X	YGR013W_aa_324-360	YGR013W ; SNU71 ;	1	1.71781	1.521577	-2.088439	-1.725697	-3.117928	-2.161474	-3.55092	-0.082228	7.4409	1.859918	4.834393	-7.082479	-7.002167	-6.673581	7.515472	1.539122	-0.716183	-0.560499	-0.068352	-0.128382	-0.778996	-0.492888	-1.40002	-0.743121	-0.206078	-0.234922	-0.151808	-0.137214	-0.101577	0.746334	-0.125524	-0.032752	-1.021042	-0.39626	1.329777	-0.423469	-1.178029	-0.178122	0.886146	-1.022702	-1.571893	-1.226314	-0.070495	-0.046328	-0.139947	-0.502997
GENE3100X	YLR398C_aa_206-293	YLR398C ; SKI2 ;	1	1.44542	-2.320675	-1.038264	0.803275	-3.771021	1.401337	-4.190389	-0.343123	0.896711	-0.604011	2.273265	-5.138464	-5.062982	-4.566388	7.207834	0.63198	-0.188373	-0.780598	-0.135132	-0.447357	-0.942408	-0.995793	0.015741	-0.908953	-0.246387	-0.538222	-0.247962	0.631545	-0.10951	0.355038	-1.004731	-0.041017	-1.364989	0.30494	0.2061	0.186735	-1.300205	-1.240266	-0.540317	-1.648767	-1.643772	1.150401	3e-05	-0.1025	-0.008546	-0.539033
GENE0X	YAL001C_aa_267-322	YAL001C ; TFC3 ; Subunit of the transcription factor TFIIIC complex; involved in recruiting TFIIIB to chromatin for transcription of RNA genes by RNA polymerase III	1	-0.524247	2.314533	-1.411983	-0.07992	-2.32608	-0.486393	-1.85272	-1.30572	3.688786	-0.007253	3.7367	-7.884002	-7.857853	-7.373577	11.951156	-0.15791	-1.171711	-0.43033	-0.039446	-0.131542	-0.608068	-0.802698	-0.712547	1.713704	-0.264662	-0.122429	-0.19636	0.149344	-0.126828	-0.107497	1.721923	-0.070684	-0.65517	3.73044	-0.532399	-0.343552	0.227872	-0.158082	0.859962	-1.303061	-0.581017	-0.195072	-0.052085	-0.03087	-0.120276	-0.341547
GENE476X	YCR081W_aa_1037-1071	YCR081W ; SRB8 ; RNA polymerase II transcription coactivator component of the mediator complex involved in the initiation of basal RNA polymerase II transcription	1	-1.503848	1.392448	0.132476	-0.961211	-0.3833	-0.579724	-2.343977	1.081612	1.545782	-1.109474	1.479052	-5.353405	-5.158013	-4.57063	9.637893	0.984217	-0.299987	0.007916	-0.133002	-0.041291	-0.310202	-0.23784	-0.858862	-0.302054	0.004211	-0.07661	-0.070953	1.625753	9.3e-05	-0.491173	-0.450163	-0.024175	-0.440577	-0.291718	-0.203107	-0.296687	0.047289	-0.029167	1.657128	-0.939554	-1.235369	0.397649	0.026241	-0.016718	0.200273	-0.219902
GENE2399X	YJR042W_aa_1-59	YJR042W ; NUP85 ;	1	-0.625767	0.25861	-0.001677	-0.184059	-1.004792	-0.2728	-2.726781	0.469176	1.51821	-1.992191	1.778194	-6.967226	-6.990855	-6.354492	10.888354	-0.721315	-0.650569	-0.470176	-0.096761	-0.227886	0.445268	-0.684902	-0.62049	-0.450948	-0.214011	-0.168134	-0.124882	0.170519	-0.05142	0.74009	-0.258037	-0.030913	-1.592377	0.912567	-0.7723	-0.43987	-0.630925	-0.297788	1.061253	-1.645097	0.205283	-0.97729	-0.054542	-0.03019	-0.245506	-0.345612
GENE1348X	YFL007W_aa_179-216	YFL007W ; BLM10 ;	1	-0.196369	-0.401887	-0.288235	0.918817	-2.248568	-1.177559	-3.723783	-0.733627	3.751135	0.247345	2.936272	-7.170753	-7.093208	-6.766632	12.062024	1.697245	-0.350972	-0.26027	-0.112236	-0.057611	-0.44201	-0.2862	-1.31716	-0.458739	-0.193098	-0.151886	-0.091823	-0.067041	-0.046064	0.620524	-0.115076	0.54949	-0.533961	-0.410654	-0.315416	-0.663028	-0.924476	-0.153145	-0.835011	-1.191216	-0.041513	-0.215886	0.019607	0.54949	-0.066068	-0.221602
GENE2679X	YKR025W_aa_1-66	YKR025W ; RPC37 ;	1	0.542535	0.171363	-1.580888	-1.297193	-1.295937	-0.569401	-1.264877	-0.776399	3.03728	-0.650607	2.223704	-5.573964	-5.206434	-4.83699	9.733676	1.016172	-0.770447	0.093856	0.034706	-0.128368	-0.455509	-0.406013	-0.846039	-0.78412	0.029788	-0.248003	-0.137242	2.520296	-0.028423	0.721342	-0.629613	-0.008513	-1.05086	-0.472113	0.926923	-0.34914	0.691623	-0.136254	1.007645	-0.22182	-0.578739	2.246757	0.05983	0.014601	0.799797	-0.271664
GENE920X	YDR299W_aa_502-533	YDR299W ; BFR2 ;	1	1.848208	1.316346	-0.84838	0.394259	-1.870335	-0.55668	-2.457741	-1.5755	2.904851	-0.596943	2.112901	-5.670047	-5.587725	-5.335623	6.65991	0.704938	-0.784584	-0.145176	-0.031211	-0.016304	-0.317312	-0.208084	1.491232	-0.779158	-0.020654	-0.086377	-0.121744	0.872595	-0.055281	-0.329948	-0.926736	-0.053648	-1.053524	-0.233284	-0.199752	-0.167096	-0.689129	-0.062842	0.066249	-0.768497	-1.436091	-0.801642	-0.038833	-0.027531	0.035678	-0.362729
GENE3828X	YNR031C_aa_280-321	YNR031C ; SSK2 ; MAP kinase kinase kinase involved in protein phosphorylation and autophosphorylation; role in MAPK cascade, positive regulation of actin cytoskeleton reorganization, and hyperosmotic response; contributes to osmosensory signaling via phosphorelay pathway; localizes to cytosol	1	-0.465419	-0.19856	-1.687798	1.563127	-2.027617	-2.058002	-2.637285	0.131251	2.743222	0.470038	2.370912	-5.56883	-5.344707	-5.008623	8.369779	-0.25934	-2.218038	0.007915	-0.054908	-0.471105	-0.331037	-0.70097	-0.925004	-0.489327	-0.142268	-0.093136	-0.059712	0.00171	-0.057383	-0.51171	0.009836	-0.038853	-1.222555	-0.223317	1.885134	-0.21235	-0.635802	-0.071258	1.603611	-0.415894	-1.280339	0.868627	0.060777	-0.014956	1.742428	-0.204692
GENE1196X	YER025W_aa_1-69	YER025W ; GCD11 ;	1	-1.361679	-0.685843	-1.081989	-2.195029	-0.002567	0.634287	-2.761325	-0.516487	3.816384	-0.234858	3.50549	-6.792444	-6.627428	-6.247354	9.749524	0.85398	1.221648	-0.241174	-0.002166	-0.124638	-0.395066	0.272697	-1.307513	-0.642789	-0.048778	1.293902	-0.146005	0.657289	-0.024681	-0.80412	1.381424	-0.068819	0.580011	-0.386191	-0.274935	-0.276588	2.198712	-0.175792	-0.104862	-1.130137	-1.245193	-1.063838	0.657289	0.657289	0.143475	-0.257547
GENE582X	YDL145C_aa_811-895	YDL145C ; COP1 ;	1	2.452398	0.196971	-1.563219	-3.450874	-0.122364	-0.642133	-5.07382	-0.65365	2.000114	-2.207514	4.924309	-9.84372	-9.806616	-9.677249	14.436817	-1.579283	2.649069	-0.641275	-0.064414	-0.167026	-0.703041	0.703854	-1.294952	-0.744454	-0.267926	-0.304408	-0.203216	-0.489006	-0.225723	-1.077752	-1.342888	-0.079642	-0.937546	-0.663749	-0.666283	-0.450993	-1.138244	-0.250961	0.635287	0.201689	-0.485808	-0.820097	-0.072707	-0.047081	-0.153923	-0.403251
GENE2960X	YLR196W_aa_37-103	YLR196W ; PWP1 ;	1	7.05748	2.252879	1.34993	-3.158147	-2.735277	-0.313065	-5.17228	-2.564448	2.141612	-2.016878	3.652495	-8.848773	-8.81622	-8.275583	12.398261	-1.781276	1.502453	-0.669957	-0.132438	-0.184313	-0.865656	-0.644963	-1.901863	-0.9498	-0.140293	-0.222496	-0.207812	-0.00956	-0.105611	-0.880464	-1.288065	-0.123354	-0.061806	-0.633302	-0.651108	0.140017	-1.222985	-0.207595	-1.399646	-2.267917	-1.416035	-0.157236	-0.032559	-0.00956	-0.093244	-0.465271
GENE3580X	YNL088W_aa_1062-1107	YNL088W ; TOP2 ; ATP-hydrolyzing DNA topoisomerase type II that unwinds DNA; involved in chromatin organization, DNA replication, and recombination; localizes to synaptonemal complexes and DNA replication termination sites	1	0.920112	-0.255311	0.973206	-2.366366	-3.28664	-1.330067	-2.231181	-1.027937	6.626609	-0.976068	4.300764	-7.478513	-7.334762	-6.493152	9.249379	-1.332033	1.140463	-0.157183	-0.025154	-0.061473	-0.778053	-0.280606	-1.138986	-0.706284	-0.132028	-0.255134	-0.123837	0.942232	-0.066757	-0.642982	0.75858	-0.027819	0.292452	-0.413273	-0.944863	-0.241378	-0.985003	-0.19601	3.790944	-1.313937	-1.726022	2.431827	0.942232	-0.024016	0.237268	-0.267201
GENE3377X	YMR131C_aa_1-92	YMR131C ; RRB1 ;	1	1.484267	0.341545	-1.925882	-2.24769	-2.825202	2.43871	-4.110954	-2.315473	5.492353	-0.215324	3.658901	-8.592125	-8.610585	-8.011944	13.221916	-1.349069	0.498669	-0.454535	-0.13927	-0.287026	-1.033065	-0.721811	-2.80453	1.091261	-0.259108	-0.53093	-0.430481	-0.049191	-0.113245	1.023577	-0.62667	-0.047852	-0.529635	1.410103	-1.118327	-0.71348	-0.49364	-0.566343	-0.685002	-2.695117	-1.481592	-1.629197	-0.116373	-1.028652	-0.432753	-0.669184
GENE2027X	YHR196W_aa_516-575	YHR196W ; UTP9 ;	1	-0.024645	0.296927	-0.442304	0.182513	-1.946434	0.989326	-2.164195	-0.848075	0.440407	0.319283	2.040582	-5.311427	-5.135891	-4.841394	7.234717	-0.284252	1.626855	0.036269	-0.092148	-0.174071	-0.36318	-0.315555	-1.240289	-0.369041	-0.012067	-0.285027	4.297438	-0.150514	0.017133	-1.044451	-0.265013	-0.022171	-0.947937	-0.321833	-0.322169	-0.318651	-0.425655	-0.219186	-0.839343	-0.474049	0.139067	-0.012934	0.05019	-0.012707	0.549791	-0.2786
GENE4273X	YOR370C_aa_566-603	YOR370C ; MRS6 ;	1	2.887289	-0.546211	-1.353756	-1.630841	-1.200104	0.011472	-2.260901	-1.077329	4.805903	2.060371	2.084697	-5.394451	-5.431459	-4.99284	5.647984	-0.206064	-2.47971	-0.623422	-0.19223	-0.137055	-0.587744	-0.570891	-0.847871	-0.631546	-0.238498	-0.190594	-0.133096	-0.495529	-0.138604	-0.74072	-1.011943	-0.495529	-0.886078	-0.463799	-0.600614	-0.403627	-1.007078	-0.212431	-0.877176	-1.690118	0.188481	-0.309554	-0.095006	-0.048493	-0.219222	-0.369604
GENE956X	YDR333C_aa_11-183	YDR333C ; RQC1 ; Subunit of the ribosome quality control (RQC) complex, which is a ribosome bound complex involved in the ubiquitin-dependent degradation of aberrant translation products	1	2.467043	-1.205071	-2.093208	-1.407254	-2.627006	1.205475	-2.427254	-0.098999	9.640962	-0.391577	4.351671	-5.031771	-4.98673	-4.696023	4.550687	-5.012261	-1.289402	3.753691	-0.579815	-0.35159	-1.664416	-0.510737	-1.734751	-1.075642	-0.635567	-0.44172	-0.483974	0.105216	-0.709593	-0.57156	-1.081488	-0.043812	-0.594219	-0.996295	-1.191619	-0.998905	-0.285394	-0.538598	4.267779	-1.407598	1.454577	-0.172706	-0.102822	-0.113997	-0.200647	-1.00453
GENE2243X	YJL050W_aa_1-108	YJL050W ; MTR4 ; ATP-dependent 3'-5' RNA helicase involved in exonucleolytic trimming of tricistronic pre-ribosomal RNA (rRNA) (SSU-rRNA, 5.8S rRNA, LSU-rRNA) to generate mature 3'-ends of 5.8S transcripts; role in non-coding RNA (ncRNA) polyadenylation, nuclear poly(A)-dependent RNA degradation; contributes to poly(A)-dependent small nucleolar RNA (snoRNA), U4 small nuclear RNA (snRNA), U5 snRNA…	1	2.558386	0.054397	-1.474	-1.881394	0.136954	-2.079765	-2.069933	0.397674	3.810326	1.612518	2.459378	-6.199184	-6.103274	-5.705114	8.020638	-2.702578	-1.360562	0.547429	-0.079707	2.890765	-1.305496	-0.666579	-1.315203	-0.411324	-0.175357	2.229403	-0.354739	0.763659	-0.033968	0.454166	-1.314719	0.763659	0.504824	0.30377	-0.29294	-0.69755	0.056609	-0.446882	3.626275	-1.223798	0.748115	-0.546672	-0.046879	-0.035894	-0.037726	0.399351
GENE585X	YDL148C_aa_288-372	YDL148C ; NOP14 ;	1	1.286092	1.215058	-0.559051	-1.047214	-2.033031	-0.440474	-3.641521	-3.033422	3.375954	-0.971572	3.954214	-5.291269	-5.312836	-5.148815	5.099957	-2.067763	-0.226578	-0.733626	-0.253962	-0.153285	-0.618093	-0.584472	-0.816315	1.237315	-0.286106	-0.171417	-0.178536	-0.038478	-0.122807	1.051524	-0.402134	-0.033336	-0.457842	0.539335	-0.586148	-0.773055	-0.725159	-0.218889	2.804485	-1.372809	-0.902194	2.335369	-0.072475	-0.056805	-0.170137	-0.401805
GENE786X	YDR152W_aa_234-265	YDR152W ; GIR2 ; Cytoplasmic stress-sensing translation regulator involved in the cellular response to amino acid starvation	1	0.639534	0.604055	-1.264775	-1.374732	-1.576472	-0.517775	-2.376461	-0.280071	3.158939	-1.637404	2.819248	-4.720346	-4.554624	-4.108107	5.949144	-1.049649	0.327001	0.223114	-0.172236	-0.084982	-0.147289	-0.204608	-0.952941	-0.28176	0.007671	-0.092233	-0.086961	1.419674	0.054254	-0.52624	-0.520986	1.419674	-0.441358	-0.368371	-0.160631	-0.231383	0.883448	-0.070005	-0.995973	-0.707531	-0.954231	1.872021	0.035507	-0.092313	0.028352	-0.063941
GENE4212X	YOR304W_aa_806-875	YOR304W ; ISW2 ; DNA translocase subunit of the CHRAC chromatin accessibility complex involved in chromatin silencing and chromatin remodeling; binds centromeres and single-stranded DNA; involved in negative regulation of antisense RNA transcription	1	3.504701	-0.68558	-1.607792	-2.077786	-2.44908	-2.772152	-0.748568	-0.127057	4.909673	-1.858862	5.094612	-5.451893	-5.265354	-4.842559	4.708165	-1.35732	-0.809445	-0.148024	-0.015216	-0.122696	-0.540781	0.230587	-1.124255	-0.723897	-0.074392	-0.187057	-0.234744	-0.019118	-0.014588	-0.582141	-1.144372	-0.022571	-1.110146	-0.663495	-0.407217	0.779993	-0.227218	-0.103062	5.684397	-0.972704	-2.994762	1.094843	0.026408	-0.031939	0.303292	-0.497634
GENE3245X	YML093W_aa_479-749	YML093W ; UTP14 ;	1	3.540901	1.346367	-0.643924	-0.519434	-4.484473	-1.353687	-3.125276	-1.520251	5.146961	-2.066028	4.073965	-4.43405	-4.304549	-4.345567	5.342874	-2.342042	0.403991	0.74169	-0.127691	-0.386756	-0.428081	-0.297751	-1.675581	0.909655	-0.322271	-0.492365	0.729152	0.029296	-0.103515	0.766247	-1.159323	-0.064027	0.67924	-0.609303	2.477851	0.374093	0.21649	-0.476455	3.224043	-0.683302	-1.839572	-1.451306	0.039552	-0.08839	0.087055	-0.419402
GENE594X	YDL153C_aa_43-118	YDL153C ; SAS10 ;	1	1.015023	2.61834	-2.117122	-3.88463	-1.810068	-0.847394	-1.768823	-2.908918	6.939797	1.828071	5.055305	-8.702633	-8.48826	-8.144363	12.274406	5.718261	-1.801311	-0.310464	-0.03764	-0.129426	-0.560009	-0.598102	-1.670805	-0.990264	-0.132796	-0.163376	-0.184244	0.643209	-0.080161	-1.024842	1.305578	-0.078035	-0.143346	-0.477525	-0.402802	-0.685017	-1.365924	-0.081434	3.473858	-1.679036	-1.102184	-1.75911	0.037815	-0.058451	0.005584	-0.356404
GENE1622X	YGL244W_aa_1-110	YGL244W ; RTF1 ; Non-DNA binding transcription factor; subunit of the CDc73/Paf1 transcription elongation complex; involved in regulation of transcription from RNA Pol I and II promoters, snoRNA 3'-end processing, regulation of histone H2B ubiquitination and H3 methylation and other cellular processes	1	-0.036721	2.214669	-0.470102	-2.296557	-3.663813	-1.864339	-1.718838	-2.143281	9.454672	6.894263	6.345332	-9.040155	-9.086479	-8.331923	11.246335	1.292244	0.685939	0.225868	-1.422231	-0.233083	-1.033003	-0.589781	-1.463235	-0.977383	0.150256	-0.247661	-0.231215	-0.053695	-0.11938	-0.586214	0.066486	-1.422231	0.35088	1.50894	-0.893966	-0.545641	-0.019584	-0.324761	1.420446	-2.574744	-0.292078	-0.795783	-0.131688	-0.061203	-0.249513	-0.496432
GENE3244X	YML093W_aa_1-238	YML093W ; UTP14 ;	1	1.063063	2.926365	-2.965276	-2.809517	-4.813728	-2.901359	1.750719	-3.025273	12.144402	0.644191	6.061052	-6.831173	-6.753051	-6.247419	6.292682	-0.455845	0.196075	3.493661	-0.116997	-0.44952	-1.698866	-0.695821	-0.899836	-0.658756	2.106771	-0.405463	-1.16767	-0.030353	-0.134572	-1.172259	0.886247	-0.075568	0.78598	1.33301	-1.026155	-1.208183	-1.286179	-0.574648	8.567384	-3.213524	-1.593481	-2.296083	-0.037493	-0.058231	-0.012259	-0.764689
GENE1918X	YHR069C_aa_18-48	YHR069C ; RRP4 ; Subunit of both nuclear and cytoplasmic exosome (RNase complex); involved in exonucleolytic trimming of tricistronic pre-ribosomal RNA (SSU-rRNA, 5.8S rRNA, LSU-rRNA) to generate mature 3'-ends of 5.8S transcripts and nuclear polyadenylation-dependent RNA degradation; contributes to U4 small nuclear RNA (snRNA) and small nucleolar RNA 3'-end processing	1	-1.265241	1.699089	-2.62485	-0.219909	-1.973565	-0.911451	1.595961	-2.15016	2.198215	-0.715499	3.662193	-5.468752	-5.351818	-4.686393	7.712291	1.307149	-0.905901	-0.088957	-0.083334	-0.112466	-0.472379	-0.304915	-1.210776	-0.336261	-0.111343	-0.230121	-0.054194	1.180221	-0.035022	0.382609	-0.849174	1.180221	-0.666297	6.562855	-0.38436	-0.261114	-0.795117	-0.125855	8.046399	-1.49919	-0.595343	-0.854292	-0.023383	-0.024963	0.042944	-0.347127
GENE921X	YDR299W_aa_16-56	YDR299W ; BFR2 ;	1	1.859424	1.083715	-0.120491	-1.191613	-2.145464	-1.266178	-0.312887	-3.086001	1.086625	-2.313982	3.212907	-5.667937	-5.587651	-5.063635	6.871192	1.5484	-0.679543	-0.243205	-0.081972	-0.052749	-0.356561	-0.662935	-0.924128	-0.531457	-0.12088	-0.199511	-0.415124	0.80417	-0.042537	-0.348938	-1.145041	0.80417	-0.516347	-0.368032	-0.180429	-0.242006	-0.980563	-0.076429	3.773296	-1.260428	-0.83526	-0.686751	-0.003387	0.80417	-0.034923	-0.630973
GENE3518X	YMR309C_aa_1-67	YMR309C ; NIP1 ;	1	-0.235545	0.904241	-0.530757	-3.34096	-3.072153	-1.160358	3.150352	-1.550753	-1.062809	-1.069111	3.415496	-6.857019	-6.767221	-6.045117	8.299232	3.828585	2.474014	0.175489	-0.058279	0.089564	-0.479646	-0.120777	-0.823043	-0.511175	-0.004299	-0.074396	0.158	-0.014973	-0.130515	-0.463282	-1.538771	0.846574	-0.194675	-0.318212	-0.311486	-0.147447	-0.589345	0.05062	7.226946	-1.729328	-1.11797	-0.907082	0.002914	0.846574	0.060149	-0.139085
GENE256X	YBR095C_aa_401-430	YBR095C ; RXT2 ; Subunit of the Rpd3L histone deacetylase complex involved in regulation of transcription and chromatin silencing	1	0.866185	1.704539	-0.62151	-0.652922	-0.885383	-0.904412	-2.126011	-0.161296	3.158937	-0.035299	2.715014	-5.046789	-4.833488	-4.259862	7.064688	4.353289	2.098905	0.132501	-0.07788	-0.079133	-0.202296	-0.206926	-0.356931	-0.410669	-0.02226	-0.085066	-0.079085	2.143012	-0.044814	-0.389911	-0.597897	-0.021315	-0.534579	-0.164918	-0.06228	-0.229893	-0.72504	0.011788	-0.865486	-0.885003	-0.800317	-0.8619	0.129951	-0.011009	0.201101	-0.117168
GENE3851X	YOL009C_aa_69-115	YOL009C ; MDM12 ; Protein involved in mitochondrion inheritence, tethering to the endoplasmic reticulum(ER), and assembly of the mitochondrial outer membrane translocase complex; localized to both mitochondrial outer membrane and ERMES complex	1	0.596885	1.485545	0.08854	-0.858745	0.456704	-1.152901	-0.131856	-1.634688	2.4045	-1.126532	0.957299	-3.868606	-3.500851	-2.980199	5.938089	1.161137	0.887673	0.156886	-0.03942	-0.14202	-0.241409	-0.34844	0.323786	-0.592021	0.060623	-0.180746	-0.06811	1.923771	0.052071	-0.644715	-0.791682	-0.015477	-0.888431	-0.209808	0.016857	-0.232251	-0.771998	-0.111927	-0.055199	-0.541904	-1.359541	-1.236949	0.047721	-0.036162	0.633874	-0.342696
GENE1441X	YGL008C_aa_1-53	YGL008C ; PMA1 ; Proton pump localized to membrane rafts in the plasma membrane; regulates intracellular pH by pumping protons out of the cell	1	0.932216	-1.623412	0.1038	-3.076545	1.511534	-0.443543	2.187682	-0.969898	3.222823	0.458469	2.062917	-4.937008	-4.715778	-3.957389	6.739858	-1.380581	0.545204	-0.010661	-0.073527	-0.094492	-0.624318	-0.290686	-1.060836	-0.385133	-0.056474	-0.133275	-0.103706	1.054359	-0.025886	-0.617485	-0.993706	-0.036128	-0.569835	-0.316623	-0.482583	-0.251272	-0.762664	-0.113135	5.476789	-1.644941	-0.268524	0.096608	-0.02381	-0.027523	0.301923	-0.281301
GENE29X	YAL025C_aa_226-306	YAL025C ; MAK16 ;	1	1.244108	-1.321378	0.240351	-3.500073	-0.965573	-0.02308	1.702662	-2.168375	5.846047	-1.286283	3.549423	-3.657822	-3.593625	-3.250246	2.557569	1.763078	-1.690036	3.914599	0.014464	-0.176022	0.039886	-0.201541	-0.479234	-0.718275	-0.004192	1.020673	-0.079802	1.485302	-0.0526	2.997369	-0.692872	1.485302	1.259764	-0.288329	-0.301027	-0.49178	-1.091479	-0.127459	6.248755	-1.242413	-0.855293	-0.080413	-0.013024	1.485302	0.343225	-0.508188
GENE502X	YDL031W_aa_1-131	YDL031W ; DBP10 ;	1	3.901523	3.761128	-1.379265	-1.658421	-3.149746	-2.295241	0.042003	-1.895215	7.397262	1.403824	4.743062	-5.475882	-5.281482	-4.621102	6.727976	-3.703664	-2.249592	0.204124	-0.020512	-0.623515	-0.983087	-0.427222	-1.90368	0.011376	2.236829	-0.311517	5.171599	-0.020463	-0.130715	0.632396	0.067396	-0.063932	-2.179107	-0.556323	-0.542784	-0.65247	-1.443567	-0.279294	7.104247	-2.355028	-1.763317	-0.979865	0.01719	-0.084953	0.251451	0.711127
GENE3455X	YMR229C_aa_1334-1459	YMR229C ; RRP5 ;	1	1.077426	-1.280728	-1.569448	-2.938718	-2.320092	-2.747908	-1.232487	1.163993	9.07067	-0.644865	5.556039	-7.276646	-7.244723	-6.800088	8.223554	-1.76881	2.509689	2.503675	-0.084965	-0.176919	-0.864995	-0.696687	-1.560172	0.934836	-0.220904	-0.31181	-0.296056	0.459135	-0.26468	1.034473	-1.104245	-0.027387	-2.057382	0.751	-0.685134	-0.627021	-0.14146	-0.288476	8.545315	-1.616296	-2.002023	-0.206849	-0.012436	-0.038741	0.078168	-0.163769
GENE415X	YCL054W_aa_417-655	YCL054W ; SPB1 ;	1	3.188928	-1.443823	-0.634457	-3.054515	-3.499584	0.189373	0.597369	-3.943508	4.223639	-2.339445	6.183348	-6.615964	-6.571208	-6.17501	8.006089	-1.516913	-1.573716	2.577195	-0.146506	-0.322833	-1.14626	-0.867438	-1.575323	-1.27694	-0.27691	-0.413512	-0.384341	-0.0285	-0.192232	-1.640583	-0.25892	0.071599	0.472289	-0.086167	-1.018469	-0.939547	-1.106496	-0.37302	4.094935	-2.40698	0.722846	-0.763162	-0.082549	-0.07701	-0.128866	-0.845147
GENE3457X	YMR229C_aa_159-198	YMR229C ; RRP5 ;	1	0.769011	-1.374659	-0.119486	-2.32524	-1.201864	-0.589601	0.715957	-1.562514	4.693215	-0.649285	5.216902	-4.162888	-4.027319	-3.867389	3.641221	-1.772538	-0.948614	-0.195194	-0.369223	-0.011087	-0.490749	-0.22758	-1.059275	-0.416656	-0.019092	-0.106705	0.022694	1.347644	-0.044442	-0.394176	-0.690956	1.347644	-0.330458	-0.227066	-0.105123	-0.322675	-0.632168	-0.034841	4.932249	0.009088	-0.308477	-0.929129	1.347644	-0.036087	0.675667	-0.188455
GENE595X	YDL153C_aa_304-443	YDL153C ; SAS10 ;	1	0.725647	-1.053511	-2.550348	-3.005798	-3.986292	0.102493	-1.773673	-3.41205	7.311892	-2.583827	6.83458	-9.867502	-9.69756	-9.089816	12.981122	-3.389753	2.59303	2.651783	-0.16147	-0.261555	-1.129289	0.96681	-1.812318	-1.310903	-0.310659	-0.368452	-0.335422	0.19316	-0.175234	-0.463315	-0.79931	-0.076719	-1.407564	0.700775	-0.879012	-1.142497	0.056818	-0.420483	6.872822	-3.179381	-1.858387	-1.053755	-0.094117	-0.068802	-0.144052	1.758313
GENE4194X	YOR287C_aa_6-46	YOR287C ; RRP36 ;	1	-0.384294	0.507693	-0.394897	-1.344734	-3.022546	-0.37534	-1.050732	-3.793454	6.954278	-2.482956	6.3306	-7.161093	-7.125251	-6.485247	10.643823	2.411139	0.199371	1.087597	-0.121199	-0.274365	-0.62391	-0.383336	1.495309	-0.526545	-0.099739	-0.222356	-0.169618	0.070698	-0.117145	-0.875714	-0.970725	-0.031215	-0.961231	-0.492901	-0.564505	-0.472314	-1.409965	-0.241463	5.6241	-1.647926	-0.793301	-1.187958	-0.037907	-0.030818	-0.063184	-0.372436
GENE2820X	YLR002C_aa_90-126	YLR002C ; NOC3 ;	1	-1.500196	-2.359505	-0.081252	0.928995	-3.017754	0.040168	-0.989675	-3.941603	4.525534	0.777974	6.051783	-5.994969	-5.967762	-5.465138	6.501728	-1.418822	-0.60294	0.965418	-0.102092	-0.122918	-0.687354	-0.393354	-1.277073	2.312058	-0.18972	-0.170545	-0.126314	-0.883454	-0.073944	-0.541081	0.627579	-0.03404	-0.729953	-0.397391	-0.56231	2.799328	-1.028714	-0.187824	4.169028	-2.016979	-0.311323	0.60843	-0.085634	-0.883454	-0.240505	-0.441989
GENE3141X	YLR435W_aa_144-205	YLR435W ; TSR2 ;	1	-1.431081	-0.728688	1.367438	-3.146781	0.265927	-0.849698	-1.985511	-2.959751	7.998571	1.272586	3.773303	-5.775034	-5.79691	-5.44409	4.253557	0.701955	-0.998334	-0.637632	-0.097189	-0.154319	-0.675389	-0.522885	-1.532885	-0.691505	-0.209509	-0.230439	-0.155449	-0.061568	-0.095894	-0.752984	-0.026316	-0.711382	-0.61979	-0.541524	-0.775672	-0.438809	-1.503134	-0.269964	0.890888	-1.683136	-1.578275	-0.892392	-0.101415	-0.037465	-0.208336	-0.531866
GENE252X	YBR081C_aa_553-733	YBR081C ; SPT7 ; Subunit of the SAGA and SLIK histone acetyltransferase complexes that regulate transcription through modification of chromatin	1	2.791373	1.2567	-0.936199	-4.128826	-3.100643	-0.828147	-6.338124	0.974082	4.508682	1.932761	8.037031	-8.482588	-8.461907	-8.26284	12.535492	-3.818469	4.481404	-0.368855	-0.172394	-0.378275	-0.554995	-1.068583	-2.453394	3.922459	-0.469282	-0.468596	-0.468743	-0.076753	-0.177051	0.586828	-1.552816	-0.765629	-1.914777	0.781718	-1.433103	-1.069996	-1.667987	-0.545015	-1.249922	-2.10669	-0.484303	4.558319	-0.192207	-0.097752	-0.376626	-1.020954
GENE714X	YDR068W_aa_242-310	YDR068W ; DOS2 ; Protein whose biological role is unknown; localizes to the cytoplasm in a large-scale study	1	2.167922	-0.639272	-2.347689	-2.241065	-1.109084	-2.778192	-6.194256	0.143521	3.817131	0.967373	7.622391	-8.179412	-8.311066	-7.986113	10.658054	-2.753837	2.805786	-1.229514	-0.173738	-0.284912	-1.204082	-1.584359	-1.658483	-1.167835	-0.358065	2.504564	-0.306002	-0.066578	-0.155	4.48547	-0.984486	-0.609688	-0.764681	-0.713053	1.230766	-0.81698	-1.618085	-0.426895	-1.011373	-1.462329	-1.318219	7.33211	-0.168391	-0.07871	-0.420149	-0.712072
GENE764X	YDR138W_aa_607-752	YDR138W ; HPR1 ;	1	2.005013	-2.909622	-1.82893	-3.038932	-1.382993	-0.999623	-2.559577	0.452003	0.536948	-2.870793	6.811191	-5.598193	-5.544401	-5.326954	6.659379	-1.907682	4.78857	4.829282	-0.152066	-0.383394	-0.528241	0.797806	-1.287698	-0.815731	-0.46734	-0.481573	-0.598403	0.331016	-0.124821	0.076784	-1.977058	-0.052225	1.490362	-0.948409	-1.417257	-1.394143	-1.058779	-0.526124	2.349461	-0.809708	-0.471553	2.703765	-0.155685	-0.092277	-0.149768	0.041665
GENE823X	YDR176W_aa_96-224	YDR176W ; NGG1 ; Subunit of the SAGA, SLIK, and Ada2/Gcn5/Ada3 histone acetyltransferase complexes involved in chromatin modification and transcription activation	1	2.057669	-0.706239	-1.524058	-3.744424	1.858547	-0.635824	-5.816827	-0.982665	1.147342	-2.959116	7.750085	-6.579083	-6.835671	-6.888976	13.043122	-1.485485	3.005747	3.19242	-0.237137	-0.443976	3.24173	-1.235305	-2.623372	-1.177496	-0.573571	-0.595109	-0.436931	-0.10504	-0.201113	0.6895	-2.386297	-0.057715	2.385093	2.35102	1.419473	-0.161248	1.031689	-0.629714	2.438957	-0.13095	-1.953356	3.89681	-0.239199	-0.116502	-0.555609	-1.078118
GENE1802X	YGR252W_aa_1-75	YGR252W ; GCN5 ; Subunit of SAGA, ADA, and SLIK histone acetyltransferase complexes involved ih chromatin modification and transcription regulation	1	0.244627	2.269883	-1.552051	-2.050389	-1.167767	-1.975889	-7.473989	0.492024	1.18451	-1.300623	10.766164	-10.092044	-10.581675	-10.510805	16.012589	-1.925899	1.527854	1.798036	-0.34431	-0.458452	-0.182394	-1.246701	-3.311277	2.521417	-0.767105	-0.577268	-0.540054	-0.19624	-0.301137	-0.526557	-2.254081	-0.073881	-2.455064	-1.053349	-2.129783	-1.445666	-2.312804	-0.699873	0.929919	-2.138641	-2.295762	3.879667	-0.556039	-0.102994	-1.510649	0.996113
GENE1610X	YGL228W_aa_528-577	YGL228W ; SHE10 ;	1	2.682344	-3.451128	-1.927489	-5.757076	-2.55637	0.496401	-2.566232	3.274217	1.155425	1.593259	4.227723	-6.698734	-6.797401	-6.462567	16.401982	3.514397	10.773556	-0.733337	-0.127302	-0.260636	-1.072	-0.714458	1.023959	-0.06574	-0.341057	-0.323952	-0.37964	-0.052637	-0.107902	1.391527	-1.533066	-0.048466	-0.148946	-0.625201	-0.952428	1.873596	-0.818334	-0.34189	3.260325	-1.674551	-1.762092	-0.09455	-0.128106	-0.07558	-0.323622	-0.643371
GENE800X	YDR163W_aa_50-79	YDR163W ; CWC15 ; An RNA binding protein involved in mRNA splicing; localized to the U2-type splicesomal complex in the nucleus	1	0.93668	1.299384	-1.504058	-2.649917	-3.202326	-1.68049	-0.637004	-1.488141	2.855514	0.83793	7.052972	-9.013588	-9.112773	-8.864438	17.503361	1.765641	-0.122097	0.393179	-0.139748	-0.186656	0.542881	-0.522842	-0.526021	-0.71945	-0.248231	-0.243626	-0.199224	-1.847851	-0.101478	-0.88698	-1.353814	-1.847851	-1.257308	-0.526761	-0.729361	-0.569881	-1.637431	-0.256322	2.349436	0.066041	-2.052138	-1.299667	-0.141308	-0.06001	-0.612061	-0.568336
GENE336X	YBR216C_aa_130-168	YBR216C ; YBP1 ;	1	0.494102	0.513667	-0.123987	-1.756007	-1.770726	-1.723415	-1.935848	-0.050357	0.442421	-1.598121	4.827114	-8.050721	-8.080126	-7.749604	19.467515	-1.986354	1.640947	-0.971964	-0.144038	-0.22548	-0.910358	0.203186	-1.958647	1.944918	-0.303235	-0.273902	-0.205712	-0.316548	-0.088968	0.112524	-1.431808	-0.316548	-1.356245	-0.520677	-0.879252	-0.579056	0.357546	-0.322231	3.273686	-0.438965	-1.590889	-1.281453	-0.089055	-0.072318	-0.187834	-0.516539
GENE1474X	YGL060W_aa_100-135	YGL060W ; YBP2 ;	1	0.067978	-0.167741	-1.642164	-2.664583	-1.421042	-1.190546	-2.597779	0.272489	0.85845	-1.571938	6.01332	-8.241114	-8.232613	-8.259674	15.401039	-1.195505	1.983286	-0.645943	-0.103895	-0.211259	-0.76046	-0.520937	-1.180655	-0.724462	-0.205323	-0.262626	-0.139192	-0.048358	-0.10745	-0.942525	-0.643982	-0.360291	-1.116368	-0.503689	0.872346	1.536049	-0.680783	-0.308498	2.477675	0.512511	-1.805523	0.481767	-0.072651	-0.0342	-0.147687	-0.465071
GENE9X	YAL013W_aa_1-174	YAL013W ; DEP1 ;	1	6.418536	-0.418449	-2.583598	-3.300662	1.21039	-4.171253	-10.523727	-0.422628	9.168382	2.465956	10.331381	-20.745427	-21.774947	-21.759132	42.721437	-2.366852	4.657283	-0.296669	5.986425	-0.817734	-1.898788	-1.323273	-3.400667	-0.207048	-1.393196	0.919567	-0.803327	-0.538596	-0.517661	-1.190381	-3.92201	-0.134416	-2.786144	-0.981496	1.676746	-1.335689	-1.982975	-1.161868	0.338945	-2.395479	-2.550636	2.075314	-0.733532	-0.144002	-2.852882	-0.448555
GENE2844X	YLR033W_aa_328-383	YLR033W ; RSC58 ; Subunit of RSC chromatin remodeling complex, slides along DNA affecting nucleosome positioning and transcription regulation	1	2.717202	1.445501	-1.987166	0.3678	-2.358395	-1.275807	-5.08355	1.955913	0.198604	-0.338703	5.821774	-8.713436	-8.962407	-8.628503	18.41298	-3.254164	1.605998	-1.527543	-0.208611	-0.320775	0.608589	-0.856891	-1.237235	1.178828	-0.46933	-0.393926	-0.325393	-2.889764	-0.19126	-1.4145	-1.398125	-0.047449	-1.791469	-0.847041	0.928962	-0.929709	-1.090805	-0.43761	-0.244437	-0.707845	-2.199706	0.95994	-0.177331	-0.073114	-0.693551	-0.868925
GENE3023X	YLR283W_aa_283-314	YLR283W ; ; Protein whose biological role is unknown; localizes to the mitochondrion in a large-scale study	1	-1.598047	-2.3488	2.091658	0.452914	-0.425895	-0.292579	-4.382109	1.928288	0.069377	-0.863791	2.956888	-6.674977	-6.745459	-6.488036	10.677444	-0.485356	0.218425	-0.82176	-0.174727	-0.230417	0.285226	-0.652523	-1.395158	-0.811094	-0.283698	-0.44401	-0.190953	-0.844897	-0.10398	-1.10253	-0.650072	-0.072812	-1.226989	-0.4831	0.821679	-0.565772	-1.682431	-0.327295	0.654124	-0.457132	-1.196687	-0.531658	-0.115703	-0.040348	-0.284444	-0.488059
GENE380X	YBR279W_aa_355-445	YBR279W ; PAF1 ; Non-DNA binding transcription factor; subunit of the Cdc73/Paf1 transcription elongation complex; regulates transcription from Pol I and II promoters; also involved in snoRNA 3'-end processing	1	-0.487914	-1.507544	-1.082153	-3.423013	2.33904	2.03804	-2.124178	-1.037585	1.956602	0.0596	5.137018	-9.075583	-8.639672	-8.194553	16.608124	-2.694821	3.378007	-0.296679	0.067719	-0.210413	0.093522	-0.638095	-1.854004	-0.146548	0.028584	-0.222304	-0.184493	0.074415	0.019124	-0.811373	1.188635	-0.039508	-1.284737	-0.411214	0.498835	-0.456502	-0.649804	-0.20071	-0.442418	0.288147	2.472574	3.129021	0.024122	0.021382	0.536031	-0.401661
GENE1079X	YDR465C_aa_153-189	YDR465C ; RMT2 ;	1	5.0506	-1.831587	-0.647836	-4.505669	3.583581	0.058727	-3.966123	-0.234796	1.691024	0.028367	4.345181	-11.117108	-11.19094	-10.779737	18.248966	-0.119304	2.549205	-0.972181	-0.146954	-0.222627	-0.968506	-0.640128	-1.874771	-0.752462	-0.288066	-0.311186	-0.247399	-1.483994	-0.131506	-1.156673	-1.399393	-0.049239	-1.231715	-0.721189	-0.907608	-0.578758	-1.578883	-0.300959	1.238569	-1.284876	0.459401	0.303571	-0.142824	-0.044326	-0.361926	-0.536354
GENE3650X	YNL166C_aa_132-204	YNL166C ; BNI5 ; Protein that binds to the septin ring at the bud neck; recruits myosin to the bud neck	1	2.08186	-2.14744	1.767841	-3.601179	2.348292	0.080463	-4.747744	3.432639	1.897947	-1.770038	3.407517	-8.197417	-7.965649	-7.674019	19.041023	-0.389393	7.735903	-0.776591	-0.132976	-0.30992	-1.010063	-0.760431	-1.489394	-0.979834	-0.224697	-0.425179	-0.250328	0.78473	-0.109036	-1.225742	0.530824	-0.024012	-0.591434	0.684561	0.126551	-0.636208	-0.55244	-0.328046	3.351584	-0.468238	0.179379	-0.453148	-0.150326	-0.016347	0.098645	-0.59775
GENE3704X	YNL224C_aa_145-239	YNL224C ; SQS1 ;	1	-1.409303	-2.49825	-0.950206	-3.516924	-0.670635	-0.235278	-1.869856	0.512225	4.696928	-1.668321	6.148445	-9.64792	-9.494727	-9.154112	21.234783	-0.046302	4.024635	1.515518	-0.199787	-0.423436	-1.470726	-0.633487	-1.358178	-1.047099	-0.408771	-0.510936	-0.352986	-0.065372	-0.146183	1.228384	-0.77174	-0.050693	-0.323935	-0.938713	-0.451436	-0.930993	-1.416045	1.083207	2.567131	-1.274614	-0.323508	-0.918527	-0.151988	-0.056674	-0.369604	-0.873069
GENE3956X	YOL144W_aa_262-338	YOL144W ; NOP8 ;	1	5.870451	-0.056764	-0.432144	-3.856903	1.551472	-1.942186	-4.598129	-2.360326	4.628335	-0.724108	3.530725	-9.752097	-9.667513	-9.394274	18.387056	-0.807229	2.399631	-1.088986	-0.135452	-0.244189	-1.077215	-0.887152	-1.425414	-1.044088	-0.30079	-0.305	-0.296878	-0.069403	-0.12738	-1.187445	0.234972	-0.604011	-1.57452	-0.680722	-0.968953	-0.761958	0.191869	-0.389467	2.775393	-0.998168	-2.08309	-1.180543	-0.138848	-0.053699	-0.30235	-0.666678
GENE454X	YCR048W_aa_32-82	YCR048W ; ARE1 ;	1	0.749253	1.162651	-2.133445	-3.53625	0.827827	-1.080611	-1.699565	0.850438	1.271405	-0.315216	2.657067	-7.02409	-7.058088	-7.024179	11.80883	0.221081	4.329672	0.101509	-0.1755	-0.29164	-0.219963	-0.763611	-0.221406	0.748112	-0.300761	2.120928	-0.269682	-0.226444	-0.083057	3.094306	0.341781	-0.034783	-1.481222	-0.651416	-0.972159	-0.668856	-1.346226	-0.394415	0.568401	0.824734	-2.43826	0.006844	-0.112635	-0.037976	-0.205401	-0.613474
GENE2189X	YIR003W_aa_533-647	YIR003W ; AIM21 ; Protein with a role in mitochondrial movement along actin filaments; localized to the actin cytoskeleton, shmoo tip, and ribosomes	1	1.862354	-1.993091	0.228822	-4.599987	0.270049	-0.119521	0.613767	1.411707	0.424809	-0.340088	1.202703	-8.45922	-8.515718	-8.648736	14.838207	1.265049	3.994007	-1.470378	-0.277077	-0.400662	-1.233306	-0.186873	-2.360735	-1.167089	-0.495243	-0.521312	-0.436162	-0.04756	-0.157099	0.238419	-0.002079	-0.065323	-1.4829	1.219267	-0.711419	-1.026999	0.128376	1.201247	0.016744	0.964995	-2.137227	0.243485	-0.185521	-0.092618	-0.296213	-0.93982
GENE2187X	YIR003W_aa_1-447	YIR003W ; AIM21 ; Protein with a role in mitochondrial movement along actin filaments; localized to the actin cytoskeleton, shmoo tip, and ribosomes	1	1.190644	-1.338485	-1.194698	-8.469553	5.850927	-1.615734	-1.920987	0.813265	2.626883	-3.405788	7.026398	-9.546959	-9.833614	-9.836945	13.04562	-2.517087	11.759297	0.245362	-0.372273	0.376166	-1.538494	-1.764059	-3.63991	1.148695	-0.916343	-1.086142	-0.47088	-0.130723	-0.27651	-0.813434	-2.10244	-0.105445	-2.098724	-0.545671	0.423861	0.582475	-0.773726	-1.337516	4.450388	1.583598	-2.657019	2.778358	-0.359982	-0.162982	-0.687939	-1.58804
GENE1400X	YFR016C_aa_228-1139	YFR016C ; ; Protein whose biological role is unknown; localizes to both the cytoplasm and bud in a large-scale study	1	12.500233	-1.478803	-1.833974	-8.303376	1.977713	-6.849141	-6.761721	7.449352	-2.389731	-7.921446	7.661769	-14.999326	-14.123656	-14.120848	31.870633	-10.134247	6.041562	-1.186075	-0.194545	-1.052253	-0.740523	-1.785786	-5.319349	1.026264	-0.573429	-1.312909	-1.036861	0.200335	2.271055	1.840007	-3.779741	-0.132178	-2.718391	-1.203419	2.384761	-1.723742	-2.511742	0.449257	2.26392	0.883415	-3.55044	4.51139	-0.172021	-0.208003	0.656199	0.564138
GENE1783X	YGR229C_aa_344-505	YGR229C ; SMI1 ;	1	5.395866	-5.327293	-2.795885	-4.039265	4.037806	0.051481	-5.031296	6.277304	-0.077254	0.089646	5.487824	-10.224603	-10.532941	-10.561187	24.179255	-5.710937	5.153359	-0.863649	-0.295835	-0.496309	-0.391165	-1.362829	-2.741657	0.293985	-0.65347	-0.67423	-0.648326	-2.144685	-0.268991	0.08469	-1.220877	-0.073759	-2.553021	0.766263	1.520431	-0.548037	-2.210885	-0.775422	1.331065	3.61428	-0.078273	9.178262	-0.339018	-0.121234	-0.913253	-0.57219
GENE2635X	YKL195W_aa_69-287	YKL195W ; MIA40 ;	1	4.992937	-0.079566	-1.207489	-6.847043	2.262679	-1.454057	-3.688258	1.465003	-0.978318	-1.778356	1.761653	-11.371739	-11.090629	-10.808782	22.984465	-6.690644	10.223411	-1.94538	-0.197909	-0.457482	-1.802418	-1.327384	-1.960626	-1.336551	-0.498531	0.886097	-0.558322	0.056869	-0.157313	5.784196	-0.260424	-0.062682	-1.314144	0.329294	1.004704	-1.350009	-0.498916	0.934878	3.314783	-0.71657	-4.014953	1.981284	-0.167823	-0.122659	-0.201028	-1.276925
GENE543X	YDL099W_aa_1-249	YDL099W ; BUG1 ;	1	5.582788	-3.002129	-3.249147	-5.273735	-2.932783	2.111025	-5.909521	1.680647	3.50115	-2.93255	7.204316	-11.836542	-11.518893	-11.533349	22.095565	-6.63763	8.743973	1.951707	3.730742	-0.457821	-1.402314	-0.034538	-3.663298	-1.34591	-0.363858	1.004693	3.533974	0.002843	-0.122583	0.886036	-2.721091	-0.100304	-2.888474	-0.539058	1.883305	0.527161	-0.945611	-0.656828	2.971879	-0.127961	-0.396801	1.372002	-0.084236	-0.0897	-0.025038	-1.084788
GENE4173X	YOR239W_aa_1-337	YOR239W ; ABP140 ;	1	8.221059	-2.960893	-0.624775	-3.282915	2.23834	0.062045	-2.741818	1.033785	4.778008	-3.654467	4.310091	-12.706128	-11.984769	-11.838004	29.362218	-7.600012	13.463942	2.754367	-0.041494	-0.459379	-0.989865	-0.687491	-3.10252	-0.005572	-0.156017	-0.677915	-0.594463	0.2646	-0.041986	-0.179872	-1.839879	-0.08293	-3.162211	0.024829	1.617967	-1.120839	-2.035321	1.890936	1.864445	1.452213	-0.6316	2.264241	-0.148022	-0.073295	0.747535	-0.81369
GENE3056X	YLR330W_aa_270-671	YLR330W ; CHS5 ; Component of the cytoplasmic exomer complex involved in golgi to plasma membrane transport, cell wall chitin catabolic process, conjugation with cellular fusion and bud site selection; interacts selectively with the small GTPase, Arf1p	1	11.059894	-0.684642	-3.927309	-6.451629	10.042135	4.191605	-10.007205	5.06893	5.391915	-5.322246	0.271334	-12.896123	-12.265467	-12.217239	21.112903	-4.981376	21.28443	2.654148	-0.03314	-0.431415	-0.217609	-0.713627	-2.764121	-0.802714	-0.23183	0.289403	1.253557	0.111067	0.031291	-0.245754	-0.623016	-0.071248	-2.461136	0.036628	3.405169	-1.066102	-1.818787	-0.595246	1.061978	2.071836	2.714132	5.115363	0.07208	-0.091324	0.714243	-0.616251
GENE953X	YDR330W_aa_371-408	YDR330W ; UBX5 ;	1	2.050402	0.432751	-0.207542	-2.258796	5.171375	0.17319	-2.453695	0.243394	2.251873	-0.871195	0.365219	-6.594815	-6.656488	-6.734005	9.859932	-0.065838	0.90146	-0.924084	-0.170802	-0.252475	1.166747	0.775107	-0.933248	-0.675156	-0.671126	-0.481392	-0.204845	-0.781861	-0.172421	1.777456	0.191432	-0.781861	-1.390335	-0.521688	0.608015	-0.540705	-0.861687	-0.329835	2.947284	1.531989	-1.813139	-0.500091	-0.110644	-0.080686	-0.255344	-0.550881
GENE2937X	YLR181C_aa_169-289	YLR181C ; VTA1 ;	1	4.686023	-2.775044	-1.019726	-7.171425	8.373777	-1.173403	-6.565543	-3.476211	3.081111	-3.46808	8.490409	-12.977213	-13.688213	-13.98502	24.271079	-2.037575	3.413804	-1.105463	-0.331297	-0.550654	1.155914	-1.590531	0.133977	0.12485	-0.788861	-0.663813	-0.552419	-0.174081	-0.307944	-0.743027	-2.109968	-0.086218	-1.82771	-0.300605	2.440874	0.511018	-2.771256	1.018428	4.875695	2.208687	-2.842281	4.109747	-0.383137	-0.125847	-1.063849	-1.437144
GENE3429X	YMR192W_aa_1-259	YMR192W ; GYL1 ;	1	4.111823	-0.25423	-1.012902	-4.137414	5.658167	-0.123889	-4.264665	-0.953871	1.306179	-3.462953	2.663787	-9.232561	-9.590157	-9.619185	18.779976	0.75976	4.106067	-1.799929	-0.38065	-0.765368	-0.00191	0.034898	-2.454725	0.278307	-0.867265	0.09094	-0.603782	-0.165394	-0.310669	0.002801	0.127	-0.1199	-1.781013	-1.244067	1.908777	-0.602973	-1.252537	-0.100866	3.45182	2.007564	-2.025775	2.611579	-0.3028	-0.18791	-0.898706	2.265842
GENE4492X	YPL249C_aa_1-418	YPL249C ; GYP5 ;	1	4.642589	-1.163563	0.302286	-5.296593	6.807684	-3.684269	-5.361461	1.602378	3.132379	-3.289547	4.026502	-13.194017	-13.620195	-13.614371	35.137141	-1.372884	5.129121	-0.218857	-0.45049	-0.881264	1.431945	-0.685631	-3.412948	0.52138	1.368862	0.025973	0.458608	-0.232352	-0.375307	0.932037	-0.509365	-0.117664	-2.570668	-0.925464	3.054618	-0.268094	-1.182903	2.869724	4.051211	3.209197	-0.986674	1.46324	-0.456468	-0.167071	-1.095085	1.190647
GENE749X	YDR117C_aa_182-235	YDR117C ; TMA64 ;	1	3.549214	-2.222304	-1.904031	-3.017099	1.43116	0.723963	-0.30926	0.587902	1.83259	-1.402339	3.165155	-8.026626	-7.96345	-7.423821	12.413051	-1.201488	3.170131	-0.841699	-0.144367	-0.251324	0.256324	-0.659863	-0.693506	-0.740932	-0.46921	-0.571774	-0.334774	0.124937	-0.106908	0.004563	-1.386447	0.124937	-1.661131	-0.522833	-0.770171	-0.612371	-1.027263	-0.314034	2.24909	-1.24498	3.44716	0.003415	-0.055358	-0.043832	-0.152801	-0.499415
GENE1538X	YGL137W_aa_827-889	YGL137W ; SEC27 ;	1	3.670192	-2.403048	-1.66149	-4.090766	0.530885	0.300179	-3.963087	1.646978	2.322648	1.524089	6.369458	-9.274273	-9.030871	-8.947607	16.510159	-3.170785	11.860502	0.329102	-0.110854	-0.158655	-0.957607	-0.590599	-1.756251	0.284233	-0.184839	-0.257395	-0.254112	-0.02885	-0.091285	0.901811	-1.321976	-0.030937	-1.178571	-0.498677	-0.838957	-0.528662	-0.801458	-0.322012	0.781033	0.924362	-0.047374	1.875096	-0.063209	-0.083407	-0.067655	-0.522113
GENE1104X	YDR488C_aa_89-126	YDR488C ; PAC11 ;	1	2.061307	-0.944352	-0.907933	-2.461325	0.490409	0.571225	-1.748209	-1.776476	0.443086	-1.252766	4.438034	-7.965711	-8.019743	-7.619754	10.62173	-0.452602	0.957355	-0.828587	-0.164465	-0.201802	-0.81558	-0.651338	-1.511295	-0.637925	-0.185229	-0.326711	-0.229144	-0.243609	-0.090801	0.437035	-0.608948	-0.243609	-1.267445	-0.579075	0.51252	-0.680702	-1.563597	-0.322156	0.163152	1.643401	0.294891	1.148457	-0.093678	-0.033798	-0.134114	-0.53285
GENE2029X	YHR197W_aa_621-763	YHR197W ; RIX1 ;	1	0.951837	-4.497213	-1.750131	-5.072192	-0.860068	-2.130927	-4.033047	2.35604	5.283318	1.274099	5.106977	-11.517093	-11.523132	-11.087737	26.404705	0.896557	3.301395	0.35116	-0.177908	-0.504585	-1.253894	-0.910504	-1.850379	-0.715069	-0.422979	2.05642	-0.444548	-0.055484	-0.132571	1.27594	-0.156705	-0.096534	-1.031315	-1.027994	-1.40273	-1.209496	0.237902	-1.657364	6.408828	-3.176404	-2.6463	-0.597521	-0.128591	-0.086762	-0.289613	-1.131507
GENE3831X	YNR038W_aa_1-162	YNR038W ; DBP6 ; ATP-dependent RNA helicase; involved in the maturation of LSU-ribosomal RNA (rRNA) from a tricistronic rRNA transcript; localises to 66S preribosome	1	2.833029	-3.405295	-0.862931	-5.177865	-3.047614	-1.324278	-0.93865	-2.363991	9.501611	-0.711173	9.039537	-15.096179	-15.101163	-14.389241	34.851383	0.301966	0.237352	-0.022552	-0.168833	-0.518635	-1.879352	1.307254	-2.659285	2.01893	-0.451961	-0.512101	-0.563243	-0.530057	-0.133675	1.531766	-1.826755	-0.048618	-1.728386	0.240107	-1.625119	-1.447707	-0.503428	-0.779661	14.84649	-3.54597	-2.025821	-0.593411	-0.138525	-0.093623	-0.289012	0.70803
GENE3440X	YMR213W_aa_382-433	YMR213W ; CEF1 ;	1	0.685084	-3.019317	-2.355313	-2.02923	0.988375	-0.490841	-2.699958	-1.594873	3.607052	-1.852507	3.690956	-9.281668	-9.249877	-8.992487	16.540709	3.570678	1.247187	0.446749	-0.076019	-0.295443	-0.914567	-0.739988	-1.117949	-0.903436	-0.245065	2.310522	-0.210316	0.12156	-0.07709	0.065925	-1.67871	-0.05422	-1.229507	-0.551731	0.31125	-0.61953	-0.611424	-0.536965	3.404953	0.383866	-1.256734	0.555314	-0.086863	-0.043274	-0.12383	-0.487517
GENE65X	YAL059W_aa_168-212	YAL059W ; ECM1 ;	1	3.602191	-1.605414	-2.28154	-3.522062	-0.307725	-0.877016	-4.983369	1.581597	2.137811	-0.450752	3.920682	-7.563261	-7.603938	-7.298209	11.117314	-2.30711	-0.3068	-0.980245	-0.161226	-0.211252	-1.033048	-0.566956	-1.855959	0.372357	-0.49953	-0.263879	-0.199819	-1.308239	-0.159044	0.492935	0.911189	-1.308239	-0.531644	-0.587678	1.43159	-0.622042	-0.516468	-0.418112	-0.259714	-0.730393	-2.172904	2.513602	-0.143948	-0.043438	-0.35886	-0.590591
GENE4305X	YPL022W_aa_1-71	YPL022W ; RAD1 ; Subunit of the nucleotide-excision repair factor 1 complex that has single-stranded DNA endodeoxyribonuclease activity; involved in nucleotide-excision repair, removal of nonhomologous ends, double-strand break repair via single-strand annealing, meiotic mismatch repair, and mitotic recombination	1	-0.215857	-0.559041	-1.482209	-2.66626	-0.100733	1.157037	-1.569651	-3.004619	0.855341	-1.782984	4.056439	-6.748669	-6.699141	-6.324762	10.296314	0.190388	-0.254293	-0.59479	-0.094982	-0.240904	0.144036	-0.598813	-0.045011	0.570931	-0.172705	-0.286435	-0.198556	0.611874	-0.048051	1.163272	-1.35716	-0.027385	-0.654613	-0.665411	-0.776213	0.660786	-1.236046	-0.405933	1.242176	-0.506677	0.916665	-0.447035	-0.080622	-0.049925	-0.048386	-0.546165
GENE752X	YDR121W_aa_125-196	YDR121W ; DPB4 ; Subunit of epsilon DNA polymerase complex that contributes to DNA polymerase activity; involved in leading strand elongation during DNA replication, nucleosome mobilization, and heterochromatin organization that contributes to chromatin silencing	1	3.965998	1.294853	-0.913908	-2.861164	0.841078	2.885151	-3.928694	1.069608	7.131449	-1.329421	3.505788	-8.56834	-8.323302	-8.256507	13.180989	0.302862	2.691852	-0.44398	-0.112666	-0.226765	-0.977129	-0.834945	-1.473025	1.604047	-0.141184	-0.375338	-0.382095	0.007008	-0.055715	0.187477	-1.081746	-0.0585	-1.352397	-0.558848	-0.616701	-0.722494	-1.068872	-0.440545	0.693005	2.077129	-1.187593	-1.283772	0.032795	-0.043674	0.077494	-0.612622
GENE1101X	YDR485C_aa_1-588	YDR485C ; VPS72 ;	1	1.444874	-2.35714	-2.263052	-5.710376	-0.051543	2.078241	-4.736863	1.652252	10.290433	-2.527816	6.38981	-9.044255	-8.868537	-8.866499	13.699644	-0.853249	1.702802	4.955568	-0.298887	-0.999207	-0.480581	0.904386	-0.830143	-1.343232	-0.559148	1.136099	3.009308	0.01447	-0.360034	-1.867066	-1.312005	-0.139799	-0.061894	-1.156445	3.082269	1.234119	-2.625598	0.06109	1.336721	2.770735	-1.756712	3.134634	-0.107982	-0.110384	0.051502	-0.794226
GENE3862X	YOL023W_aa_427-463	YOL023W ; IFM1 ;	1	2.912431	-2.553163	-1.801783	-1.310761	-2.596253	-2.30421	-4.379269	0.028101	3.101675	-0.771411	7.433835	-6.885822	-6.901694	-6.733304	8.66282	-1.954146	0.814475	0.579254	-0.083287	-0.172877	-0.676646	-0.516815	-1.49845	1.475712	-0.14302	-0.22503	-0.196607	-0.217169	-0.043712	0.140508	-0.031098	-0.217169	-0.320483	-0.394091	-0.546781	-0.447984	-1.695336	-0.203	0.508218	-0.150586	-1.634157	0.148461	-0.217169	-0.084439	-0.118188	-0.604395
GENE364X	YBR245C_aa_1060-1129	YBR245C ; ISW1 ; Subunit of the Isw1a and Isw1b complexes; contributes to the ATPase activity, DNA-binding activity, and nucleosome-binding activity of the complexes; also binds to rDNA and transcription regulatory regions; involved in chromatin remodeling and regulation of chromatin organization, nucleosome density, and histone exchange; involved in transcription elongation, regulation of transc…	1	5.666115	-1.504877	-2.993491	-3.146506	0.728105	-1.241977	-6.307808	0.331534	1.199151	-1.776954	5.275673	-5.124751	-5.040307	-4.949602	6.919885	-1.583829	3.185854	1.262615	-0.105697	-0.20872	-0.016228	-0.638869	-0.215582	3.544672	-0.203202	-0.258832	-0.212282	-0.116657	-0.095005	-1.010836	-1.421699	-0.032502	-0.759702	-0.724541	0.503972	2.04052	-1.191753	2.774453	-0.626632	-0.089759	-1.321732	5.893461	-0.073599	-0.055828	-0.12833	-0.525425
GENE2250X	YJL054W_aa_268-360	YJL054W ; TIM54 ;	1	3.505926	-2.011741	-3.114811	-3.604446	5.282285	-3.190687	-4.078863	4.965173	-2.42703	-1.329646	3.638854	-8.726079	-8.847593	-9.062234	15.98864	-3.567299	1.100114	-0.640676	-0.22371	-0.548503	-1.431138	-1.154706	-1.656403	-0.175865	-0.775724	0.095919	-0.531426	-1.433702	-0.153245	2.539032	-1.147165	-0.052478	-1.645346	0.227951	3.864878	-1.12637	-2.271076	-0.588284	2.291021	2.644983	-0.749289	3.990628	-0.172272	-0.102564	-0.380468	-0.83772
GENE3998X	YOR042W_aa_1-98	YOR042W ; CUE5 ; Ubiquitin binding protein involved in ubiquitin-dependent protein catabolic processes; acts as an Atg8p-ubiquitin adaptor during nitrogen starvation response	1	4.888302	-2.002278	-4.360543	-4.768512	1.704685	-3.036397	-3.971715	1.400509	-1.825995	-3.130758	8.638317	-7.332754	-7.352471	-7.208023	12.737055	-4.475361	2.155244	-1.386079	-0.1507	-0.36706	-0.146394	-1.008427	-2.638651	-0.42513	-0.39714	-0.447339	-0.338452	-0.506327	-0.140084	0.176567	-2.090319	-0.048522	-1.315999	2.234214	-0.082746	-0.972159	-0.328797	-0.562471	4.892202	-0.411706	-1.72119	1.491375	-0.124327	-0.052273	-0.295647	-0.858759
GENE3465X	YMR240C_aa_374-428	YMR240C ; CUS1 ;	1	2.174939	-0.892006	0.378094	-2.505029	2.505416	-1.198952	-5.365351	-0.184324	-0.196469	-1.352821	2.686041	-5.867525	-5.888342	-5.657776	8.529125	-1.379292	2.915272	-1.101127	-0.13769	-0.224264	-0.979679	-0.726935	-0.724871	-1.027774	-0.246521	-0.256503	-0.266981	-0.534341	-0.091849	2.409527	0.28389	-0.534341	-1.321793	-0.589367	0.396806	0.743698	-1.653978	-0.282707	1.367098	-0.548917	-1.942422	0.688382	-0.102421	-0.047604	-0.202685	-0.704501
GENE12X	YAL015C_aa_365-399	YAL015C ; NTG1 ;	1	0.989055	-0.133019	-1.002863	-1.223946	-0.724114	-2.088194	-2.960139	0.143508	1.134251	-1.105106	3.459255	-4.659541	-4.547998	-4.121204	5.263181	-2.388376	-0.077707	-0.473373	-0.222973	-0.36081	-0.674704	1.071706	-0.702068	1.309019	-0.0966	-0.435903	-0.208388	0.786491	-0.03441	-0.111237	0.69884	-0.02684	-1.181932	-0.385902	-0.531291	-0.624719	-0.243806	-0.285697	0.826387	-0.755777	-1.028209	6.905711	-0.049148	-0.037998	0.136237	-0.479745
GENE1881X	YHR012W_aa_185-237	YHR012W ; VPS29 ; Endosomal retromer complex subunit involved in retrograde transport of membrane-bounded vesicles from endosomes back to the trans-Golgi network where they are recycled for further rounds of transport	1	1.125276	-0.280798	-1.833285	1.366788	-2.827363	-1.946577	-1.424703	0.274206	-1.065085	-1.728024	5.480564	-6.115659	-5.977231	-5.553445	9.297765	-1.380839	0.14168	1.041992	-0.086288	-0.219478	-1.092568	-0.720713	-1.635651	1.170733	-0.268788	-0.293395	-0.175786	-0.032796	-0.102104	-0.897537	-1.397798	-0.156793	-0.833255	-0.592167	-0.879624	-0.628054	-0.328041	-0.322507	4.32269	-0.982786	-1.408926	7.560315	-0.048996	-0.045155	-0.085289	-0.625312
GENE3019X	YLR277C_aa_490-529	YLR277C ; YSH1 ;	1	-0.711527	1.035535	-1.548461	-2.597128	-0.569403	-1.841617	-3.96414	1.919853	-0.756744	-1.296237	4.388375	-4.08012	-4.03201	-3.732006	5.322311	-2.490511	2.87567	-0.674337	-0.115223	-0.217067	-0.825413	-0.547104	-1.764819	-0.829233	-0.177336	-0.254137	-0.181534	0.13533	-0.079097	-0.831962	-1.093019	0.13533	0.280692	-0.443692	-0.600902	-0.547873	0.694974	-0.227147	1.190407	-1.195895	-1.25811	10.517706	-0.04453	-0.030164	-0.072732	-0.428386
GENE3223X	YML069W_aa_182-216	YML069W ; POB3 ; Subunit of the FACT, the primosome and the replication fork protection complexes; binds to histones and nucleosomes; involved in regulation of transcription, DNA replication and DNA replication independent nucleosome organization	1	0.095051	2.923558	-1.053348	-2.293444	0.114877	-0.929818	-4.023555	-1.715311	3.061316	-1.772708	4.636387	-6.656785	-6.515885	-6.219145	12.801475	-1.73644	0.602201	-0.400442	-0.08744	-0.116686	-0.947031	-0.210253	-0.953859	-0.915223	0.026572	-0.156421	-0.038817	2.087436	0.085154	-0.568302	-0.394492	-0.024738	-0.794941	-0.278095	-0.226441	-0.291281	-0.88105	-0.08591	0.853148	-0.161078	-0.5843	5.417342	0.134881	-0.017856	0.588053	-0.265787
GENE1897X	YHR036W_aa_88-139	YHR036W ; BRL1 ; Integral membrane protein of the nuclear envelope and ER; involved in lipid homeostasis; role in nuclear export of mRNA and protein, and nuclear envelope organization	1	-0.515562	-0.690086	-0.750331	-0.544515	-0.45545	0.078589	-2.18943	-1.24137	-0.028623	-3.81495	2.738622	-5.739527	-5.62193	-5.554723	8.316652	0.987441	1.553791	0.169591	-0.146154	-0.175715	0.085766	2.50996	-0.495925	0.177882	-0.125095	-0.299998	-0.240398	1.007536	-0.046927	0.61971	0.320794	-0.040689	-0.686407	-0.530938	0.466117	-0.564397	-0.056521	-0.232872	2.7286	1.414527	-0.202973	1.67457	-0.02137	-0.020167	0.068724	-0.555651
GENE3694X	YNL215W_aa_1-59	YNL215W ; IES2 ; Subunit of the Ino80 complex whose biological role is unknown; localizes to the nucleus in a large-scale study	1	-1.301083	1.22313	-1.699657	-4.076962	-0.462747	-0.439406	-2.456191	-2.581701	2.583475	-0.729729	5.15034	-6.836473	-6.828501	-6.582716	8.856651	0.646783	1.724443	1.271827	-0.052648	-0.11481	0.126149	-0.321808	-0.748427	-0.488216	-0.089289	-0.195482	-0.152106	0.605021	-0.168026	-0.721209	1.787617	0.605021	-0.898589	-0.378142	3.349027	-0.379936	0.181236	-0.194817	-0.058713	-0.11215	-1.078497	-1.205189	-0.048074	-0.052997	0.17273	-0.280816
GENE2916X	YLR135W_aa_19-104	YLR135W ; SLX4 ;	1	-0.870631	0.110687	0.265705	-1.240851	0.268166	-0.142323	-1.048564	-0.491059	2.283426	-0.634999	1.191015	-5.599259	-5.060588	-4.6879	10.912226	2.740762	-0.416374	0.269704	-0.062575	-0.245941	0.090525	0.01912	-0.890775	0.574477	-0.081348	-0.249767	-0.172954	0.091355	-0.003571	0.988297	-1.147046	-0.000854	-0.985084	2.190848	-0.467864	-0.342106	0.237068	-0.611968	2.405565	-0.108318	0.613374	-0.474247	-0.068662	-0.019252	4.986836	-0.331034
GENE3818X	YNR019W_aa_28-93	YNR019W ; ARE2 ;	1	0.422499	1.476623	-0.328032	-2.700234	-1.647369	-0.367839	-2.672454	1.801473	3.607789	0.382539	1.65873	-5.336692	-5.19827	-5.004607	7.768511	0.808467	2.731777	-0.372091	-0.153478	-0.252321	-0.226711	-0.6491	-0.502515	0.518192	-0.158086	-0.439631	-0.151594	1.475537	-0.017969	0.19812	0.014518	-0.037513	-1.2715	1.30942	-0.912597	-0.505105	-1.710136	-0.320669	1.681575	-0.318077	0.865246	-0.042097	0.022787	-0.011147	0.044764	-0.491008
GENE3574X	YNL082W_aa_364-482	YNL082W ; PMS1 ; ATPase subunit of MutLalpha complex involved in meiotic mismatch repair	1	0.205614	-1.811283	1.616259	-3.66298	0.294223	-1.045335	-1.701918	1.636509	3.686952	-1.798025	3.20871	-6.122874	-6.280032	-6.416167	6.107023	0.301752	1.664604	3.033651	-0.214588	-0.421061	3.530232	-0.252511	-1.515555	0.880265	3.960491	1.300807	-0.405036	-0.868272	-0.168315	-0.28467	0.385657	-0.068169	-0.684444	-0.035115	1.324102	0.115406	-0.604057	-0.586477	1.914865	0.702744	1.677457	3.514813	-0.293038	-0.096589	-0.396594	1.664734
GENE3690X	YNL212W_aa_169-230	YNL212W ; VID27 ; Protein whose biological role is unknown; localizes to the cytoplasm in a large-scale study	1	-0.126822	-1.773323	-0.788694	-2.472327	0.408575	-2.187772	-1.964795	-2.049234	5.292063	-0.843539	4.712355	-6.458417	-6.669976	-6.928847	7.634758	0.043668	0.574891	2.973928	7.314893	-0.279603	4.312	0.112474	-0.912753	1.783734	-0.513239	-0.378598	-0.32049	-0.325939	-0.154222	1.558546	0.658463	-0.042324	-0.726755	-0.812387	3.056807	-0.8015	-0.522217	-0.470356	5.270317	2.056623	-1.534298	1.069185	-0.182209	-0.067216	-0.452845	-0.755197
GENE935X	YDR314C_aa_1-58	YDR314C ; RAD34 ;	1	-1.614331	-0.998091	0.433697	-1.608959	-1.472769	0.184719	-0.627559	-2.667698	3.900927	-1.284562	2.751041	-5.844574	-5.771908	-5.444663	9.138604	1.031293	-0.846807	0.410973	-0.166974	-0.175524	-0.622212	0.28467	-0.243658	-0.663166	-0.262475	-0.180368	-0.202179	-0.029798	-0.221003	-0.708782	0.932779	-0.044424	0.568319	-0.406713	-0.47436	-0.810116	-0.438287	-0.216708	3.058912	-1.675492	0.528661	-1.154479	-0.048299	-0.062896	-0.107788	-0.406855
GENE730X	YDR090C_aa_224-283	YDR090C ; ; Predicted integral membrane protein whose biological role is unknown	1	-2.077227	-0.392889	0.861342	-1.236277	-2.079426	0.426646	-1.927685	-0.799565	0.998965	-1.132272	2.616374	-5.729912	-5.624689	-4.98163	8.782612	-1.75163	-1.35105	-0.478673	-0.08542	-0.177527	-0.764481	-0.569492	-0.609413	0.416569	-0.185421	-0.233409	4.216629	0.675297	-0.114025	0.143241	0.974506	-0.026366	-1.119996	-0.496856	-0.559157	-0.446796	-0.235259	-0.247292	1.180631	-2.077349	-0.712044	-0.659463	-0.116841	-0.073359	0.030774	-0.479535
GENE1606X	YGL227W_aa_621-696	YGL227W ; VID30 ;	1	-2.021135	1.884713	-1.064101	0.659931	-1.628929	-2.055545	-2.422398	-0.785793	6.938341	-1.525492	3.308074	-7.166582	-6.863949	-6.417336	9.774542	-0.698709	-2.062742	0.453284	-0.060689	-0.426348	0.948058	-0.072335	-1.811881	-0.764196	-0.173356	-0.287258	-0.283517	0.011856	-0.096039	-0.546789	0.36042	-0.02075	-0.984987	-0.5375	-0.590376	-0.835721	-0.321518	-0.307137	1.986478	-0.667503	-2.097563	0.137522	-0.024241	-0.127401	-0.183626	-0.51063
GENE3203X	YML049C_aa_894-948	YML049C ; RSE1 ;	1	-2.986653	1.8167	0.013112	0.515349	-3.377222	-2.251254	-3.398699	-2.402	6.242944	1.641873	5.559993	-6.839689	-6.759825	-6.126214	8.136893	-1.057632	-0.099264	-1.053201	-0.200365	-0.462703	-1.104877	0.16279	-1.513561	0.30313	-0.393211	-0.401947	-0.224234	-0.926008	-0.125055	-0.130964	0.698046	-0.038409	2.099298	-0.695226	-1.087188	-0.88578	-0.674499	-0.498644	1.881942	-2.730237	-1.8033	-1.540442	-0.148409	-0.062649	-0.334727	-0.631769
GENE2480X	YKL010C_aa_619-714	YKL010C ; UFD4 ;	1	-3.457562	0.237845	2.246703	-1.210081	-3.71944	-2.815895	-0.730281	-2.258296	6.343467	-0.125375	4.431046	-7.176084	-7.220323	-6.733064	8.262625	-1.755154	-1.451125	4.044959	-0.170721	-0.680888	-0.688424	6.047878	-0.038345	1.09581	-0.409124	-0.568151	-0.335755	-1.416001	-0.258755	-0.834268	0.303884	-0.068295	-2.327719	-0.916657	-1.399769	-0.858716	0.507115	-0.671796	4.50875	-2.610809	-1.128888	-0.782156	-0.153835	-0.106768	-0.413481	-0.774526
GENE55X	YAL047C_aa_7-39	YAL047C ; SPC72 ;	1	-3.010456	0.805245	-0.991115	-0.097214	-2.324223	-1.106717	-0.176174	0.357899	4.183328	-0.92081	3.751707	-6.690343	-6.799735	-6.152729	7.36526	5.364541	-1.688434	-1.097565	-0.171416	-0.246637	0.429602	-0.576797	0.700376	1.081374	-0.273144	-0.284133	-0.223883	-2.613825	-0.133735	-0.948822	-0.077391	-2.613825	-1.222451	-0.571993	-0.139278	-0.602485	-0.270677	-0.316481	3.436284	-1.399554	-0.579019	-1.095438	-0.132851	-0.090016	-0.299777	-0.640598
GENE798X	YDR162C_aa_71-107	YDR162C ; NBP2 ; Protein adapter that bridges Ptc1p and Pbs2p; involved in the inactivation of MAPK activity of Hog1p during osomosensory singalling; negatively regulates the kinase activity of Hog1p; localizes to the cytoplasm	1	-0.98553	1.906969	0.706253	0.391464	-2.788217	-1.720393	-3.367911	-2.704747	3.235514	-1.006291	3.677788	-8.317155	-8.427753	-7.790168	12.934735	1.980047	-1.18534	-1.041029	-0.207925	-0.229553	-0.888701	-0.574067	-1.015466	0.750038	-0.305382	-0.260275	-0.214979	-2.229084	-0.181662	-0.804107	0.243639	-2.229084	0.998954	-0.559093	-0.876607	-0.506458	0.378229	-0.442805	3.089527	-2.262897	-1.632887	-1.181812	-0.194518	-0.057248	-0.440425	-0.714445
GENE2225X	YJL019W_aa_37-71	YJL019W ; MPS3 ; Protein involved in spindle pole body function, nuclear envelope organization and nuclear migration; participates in tethering of telomeres to nuclear envelope during meiosis; integral to nuclear envelope, localized to spindle pole body	1	-1.3766	4.914635	0.209613	-1.281242	-3.357131	-2.80495	0.100098	-2.866123	1.036329	-0.646949	3.541454	-7.20908	-7.191625	-6.475276	11.921157	9.568575	-1.000561	-0.787014	-0.156585	-0.20739	-0.82496	-0.664412	-0.825994	5.828942	-0.213144	-0.316665	-0.243987	-0.079238	-0.053117	-1.026682	-0.799905	-0.045268	-0.607047	-0.555645	-0.730299	-0.580875	-0.82218	-0.324837	4.803299	-1.887007	-2.02748	-0.408286	-0.090909	-0.033104	-0.115767	-0.538395
GENE70X	YAR014C_aa_132-161	YAR014C ; BUD14 ;	1	0.106538	2.22642	1.337393	0.850748	-1.814182	-2.012082	-0.903194	0.241716	0.349165	-0.235033	2.346149	-7.156939	-7.228426	-6.617095	12.182841	2.20931	0.255916	0.472144	-0.154156	-0.125592	-0.769973	-0.374224	-1.329607	6.391765	-0.202408	-0.187052	-0.154081	-0.039822	-0.066419	-0.528898	-1.147444	-1.179427	-0.744966	-0.300103	-0.617721	-0.419351	-0.126317	-0.186071	0.82023	-1.569441	-1.073315	-0.808409	-0.083333	-0.085472	-0.202755	2.183772
GENE4568X	YPR089W_aa_807-856	YPR089W ; ; Protein whose biological role and cellular location are unknown	1	-1.157862	1.095925	0.115608	2.35949	-2.502293	-1.654011	-0.611308	-0.780124	2.916592	-0.95054	4.182533	-7.814531	-7.58249	-6.949455	13.735446	1.627685	0.445938	-0.605908	-0.131692	-0.164848	-0.824831	-0.807297	-0.838017	4.939839	-0.254377	-0.277831	-0.183177	0.414955	-0.077466	0.036489	-0.329596	-0.02739	-0.108432	1.12269	0.4403	-0.53471	-0.334383	-0.286738	6.39584	-1.58576	-2.069689	-1.214251	-0.025255	-0.038781	-0.048836	3.134497
GENE2295X	YJL098W_aa_23-93	YJL098W ; SAP185 ;	1	-1.171973	1.146577	2.059146	1.859455	-5.02352	-4.760614	-1.559866	-1.112009	2.173733	-1.120882	6.491605	-9.466313	-9.639251	-9.089383	12.955683	-0.173692	1.094236	-1.741754	-0.288931	-0.360631	-1.443752	-1.022901	-1.631667	0.07229	-0.55082	-0.458159	-0.362044	-3.586852	-0.241639	-0.389819	-1.737557	-0.054175	1.32963	0.737716	-0.323006	-0.940432	-1.538563	0.527227	6.408922	-2.388099	-2.609729	-0.24893	-0.282308	-0.10103	-1.050197	1.222448
GENE2681X	YKR028W_aa_29-94	YKR028W ; SAP190 ;	1	-2.494991	2.053613	0.07854	1.535569	-3.778534	-2.115458	-3.122633	-1.362111	2.796784	-1.312801	6.943028	-9.511637	-9.6336	-9.077902	17.698593	-1.191342	0.861504	-1.261175	-0.163144	-0.328073	-1.264992	-0.771675	-1.244391	0.01688	-0.408345	-0.462755	-0.298079	-0.07961	-0.16113	-0.250356	-1.037256	-1.631434	2.123575	0.853731	-0.286101	-0.744947	0.009646	-0.518918	2.976965	-2.282523	-1.092596	-1.023407	-0.190072	-0.068699	-0.477366	2.489569
GENE4019X	YOR059C_aa_331-373	YOR059C ; LPL1 ;	1	-0.338942	0.051715	-0.433239	1.464543	-3.981214	-1.226471	0.700995	-0.209468	1.665944	0.316084	1.925377	-5.446746	-5.498108	-4.821615	6.452391	-0.076674	-0.916049	-0.775965	-0.192614	-0.207635	-1.053129	-0.046071	-0.576288	2.862395	-0.286466	-0.294234	-0.215245	-0.985412	-0.074737	0.514133	1.090584	-0.985412	-1.094539	1.165943	-0.900786	-0.5263	-1.170422	-0.361569	-0.423481	-2.371046	-0.909974	-0.408742	-0.09326	-0.081396	-0.289462	-0.437167
GENE92X	YBL010C_aa_1-42	YBL010C ; ; Protein whose biological role is unknown; colocalizes with clathrin-coated vesicles in a large-scale study	1	1.909167	1.025132	0.317306	-2.725946	-2.226212	0.538466	0.484951	-1.541952	-2.004219	-1.763155	1.877481	-7.485895	-7.555419	-7.019851	12.334744	1.690926	0.070485	-0.773224	-0.124284	-0.218031	-0.765809	-0.527111	-0.887469	-0.612553	-0.268648	-0.244441	-0.161534	-0.048244	8.612748	0.412012	0.671687	-0.890378	-0.924119	-0.478528	-0.773931	-0.553837	-0.480151	-0.257763	6.149847	-1.929812	-0.352783	-1.13126	-0.114937	-0.039957	-0.239509	-0.504311
GENE1685X	YGR091W_aa_1-47	YGR091W ; PRP31 ;	1	-1.008433	2.101393	-1.120219	-2.363822	-2.971443	-1.12083	-2.749362	-0.729844	0.551004	-1.284155	3.396734	-9.403254	-9.517395	-9.214244	15.251703	-0.775448	-0.93098	-0.99336	-0.192653	-0.257508	-1.004305	-0.858192	-0.71946	-0.850321	2.628803	-0.33288	5.289637	-0.069309	2.072264	0.673528	-1.034115	-0.058443	-0.898312	-0.670945	-0.928833	0.851802	-1.135485	-0.411609	4.331734	-1.217813	-1.514405	-1.748022	-0.234289	-1.010404	-0.332274	-0.618292
GENE3611X	YNL116W_aa_485-522	YNL116W ; DMA2 ; Ubiquitin protein ligase involved in septin ring assembly and organization, and the mitotic spindle orientation checkpoint	1	-1.359356	-0.269686	-0.115519	-2.29243	-0.49912	-0.199282	-0.099274	-2.25211	1.556601	-1.438868	1.859461	-5.248527	-5.160731	-4.983447	7.657142	1.348397	-0.553464	-0.280755	-0.024244	-0.14886	-0.544506	-0.401522	-0.77376	-0.504225	-0.133397	-0.200236	-0.075052	0.618749	-0.066922	-0.076035	0.545749	-0.02898	-0.819884	-0.392454	-0.465008	-0.367229	-0.961289	-0.189677	5.039478	-0.108096	-1.214141	-0.087148	8e-05	-0.02634	0.003158	-0.232995
GENE2387X	YJR030C_aa_454-483	YJR030C ; RBH2 ;	1	-1.468409	0.644285	0.818214	-1.394843	-1.652808	-2.289129	-0.015926	-0.067913	-0.487913	-0.72068	1.49567	-5.056419	-5.033083	-5.283524	7.011369	0.287556	1.882822	-0.491277	-0.183058	-0.1675	-0.677338	-0.4327	-0.791399	-0.546984	-0.167925	-0.287363	-0.094204	-0.036204	-0.085544	0.500801	0.445525	-0.321708	-0.730586	-0.537855	1.228327	-0.406223	-1.410496	-0.176515	4.212749	1.257426	-1.18319	-1.018054	-0.083082	-0.321708	-0.139953	-0.32041
GENE565X	YDL122W_aa_512-668	YDL122W ; UBP1 ; A ubiquitin-specific protease that is dependent on thiol; localizes to both the cytoplasm and endoplasmic reticulum	1	-0.421012	0.012673	0.306061	-0.925152	-0.49556	-1.31578	-1.54152	-4.473163	6.922827	-0.025781	5.709519	-11.088173	-11.107426	-10.598618	16.854076	6.461894	-0.080022	-1.712789	-0.152129	-0.344865	-1.46719	-0.965336	2.166046	1.193173	-0.377929	3.432993	-0.314917	-0.069646	-0.182004	-0.968789	-0.646167	-0.059746	-1.774779	-0.97922	-0.825336	-0.901875	-0.722379	-0.540179	7.048266	-3.181477	-2.263323	-0.67773	9.424776	-0.078464	-0.376255	-0.460897
GENE1752X	YGR184C_aa_1829-1863	YGR184C ; UBR1 ; E3 ubiquitin ligase; N-recognin of the UBR1-RAD6 ubiquitin ligase complex involved in the polyubiquitination step of N-end rule mediated substrate catabolism; involved in ER-associated protein degradation (ERAD); involved in ubiquitin-dependent degradation of misfolded cytoplasmic proteins and ribosome associated degradation (RAD) of aberrant nascent polypeptides; localizes to th…	1	0.359039	2.850931	-1.74555	-2.98539	-0.141421	-3.17409	-5.355869	-2.618242	4.581737	1.515286	5.123823	-9.392157	-9.489372	-9.211621	19.186586	11.686963	-1.64775	-1.284952	-0.117494	-0.276639	-1.05594	1.411928	2.494294	-0.806376	-0.420792	-0.303425	-0.274689	-2.029352	-0.165341	0.108503	0.075219	-0.044245	1.472702	-0.612412	-1.062371	-0.651234	-1.658223	-0.419379	4.646747	-1.650889	-1.961872	-1.246867	-0.116055	-0.056979	-0.866379	-0.627997
GENE1335X	YER173W_aa_582-659	YER173W ; RAD24 ;	1	-0.626552	0.079999	0.03392	-0.442435	-0.933887	0.017685	-4.749325	-1.798233	4.397405	1.167181	4.305897	-8.128106	-8.053138	-7.618373	11.074676	2.207108	-1.060898	-0.729807	-0.147625	-0.287924	0.801268	-0.829613	-1.752052	-0.714657	-0.314806	2.501087	-0.178644	0.173324	3.24414	-0.60974	3.943982	-0.053561	-0.395627	-0.63761	-0.934401	-0.68375	-1.120849	-0.323148	1.904168	-1.027546	1.159554	-0.83536	-0.102055	-0.058176	-0.065042	-0.615433
GENE560X	YDL115C_aa_288-323	YDL115C ; IWR1 ;	1	-0.329159	1.283438	1.628806	-0.591054	-2.698529	-2.345355	-3.287363	-0.819872	2.775252	0.392354	3.634097	-7.889163	-7.971123	-7.422665	11.888681	3.035159	-1.022326	-0.937033	-0.175959	-0.213636	-0.811936	-0.563861	-1.611311	-0.731426	-0.289349	-0.249794	-0.194682	-2.006219	-0.13875	-0.274859	1.118046	-2.006219	-1.053392	-0.538589	-0.821756	-0.46416	-1.187834	-0.273525	0.853227	-2.243333	-0.747503	-0.106543	-0.154027	-0.044531	-0.3249	-0.46806
GENE1361X	YFL023W_aa_243-281	YFL023W ; BUD27 ;	1	-2.149292	0.164833	-0.004633	0.003748	-2.478968	-3.172476	-2.541964	-3.578163	3.405512	2.969345	4.933866	-9.10741	-8.901332	-8.488754	16.031621	1.064581	-1.259058	-0.626777	-0.107359	-0.149275	-0.716021	-0.644345	-1.02714	-0.666241	-0.293836	-0.208221	-0.180657	-0.042475	-0.106514	0.569334	-0.451837	-0.373411	-0.886024	-0.435792	-0.700219	-0.484936	-1.15427	-0.237233	1.770523	-1.497933	-1.112456	-0.342674	-0.092353	-0.048632	-0.213922	-0.432121
GENE184X	YBL097W_aa_226-388	YBL097W ; BRN1 ;	1	0.522164	2.82869	-0.792652	0.696473	-2.030262	-0.807563	-3.013296	-3.066362	4.135125	-0.407522	2.384618	-12.200067	-12.390552	-12.15887	19.936825	-1.480405	-1.975753	-1.892444	-0.283908	-0.531233	-1.147623	-0.277238	-1.890207	-0.514465	-0.5529	-0.624863	-0.485412	-0.144281	-0.245105	-0.029756	-0.306267	-0.077444	-2.4785	-0.079056	-1.176216	-0.318471	-1.051053	0.485809	2.28411	-2.031632	-1.573797	-2.239751	-0.268371	-0.109763	-0.669247	-1.091121
GENE1317X	YER162C_aa_669-754	YER162C ; RAD4 ;	1	0.453474	3.960726	-1.277287	-0.782311	-0.201096	-2.030725	-3.249128	-2.63551	2.47278	-2.640317	4.34317	-15.283573	-15.405162	-14.915559	36.591439	4.729629	-0.331999	-2.01448	-0.279405	-0.414676	-0.810105	-0.152484	-2.156352	-0.15688	1.94046	-0.550565	-0.413665	-2.614351	14.363644	-1.668185	-0.750908	-0.05811	-2.069804	1.198317	0.193476	-1.08205	-2.07016	-0.602347	8.117327	-1.620094	-2.456919	-0.506527	-0.173791	-0.085418	-0.579497	-1.108998
GENE2294X	YJL098W_aa_781-1058	YJL098W ; SAP185 ;	1	-2.447438	1.968434	3.437462	2.016603	-3.33777	-2.407837	-3.684802	-5.19203	14.380533	2.201012	6.505584	-18.048956	-18.165252	-18.078139	47.759417	4.792367	-3.588015	-1.391251	-0.313502	-0.603686	-1.112696	-0.971343	-3.677186	-0.570482	2.170206	-0.630846	-0.568976	-0.121573	10.465034	-1.632381	0.587177	-0.081909	-2.119668	-0.686228	-1.048122	-1.074442	-1.855572	-0.872989	2.40201	-1.513898	-2.743374	-2.439267	1.924077	-0.19865	-0.56054	-1.325544
GENE2684X	YKR028W_aa_772-1033	YKR028W ; SAP190 ;	1	-3.15204	3.386021	3.494945	2.609027	-4.044122	-2.722143	-2.783843	-4.395331	10.777392	1.876696	4.201637	-14.062258	-13.762678	-13.652216	25.79569	2.642627	-4.044893	-1.357951	-0.235786	-0.462069	-0.016388	0.139243	-1.738062	-0.522422	-0.54471	-0.59283	-0.39969	-0.081185	3.554734	-0.307297	-0.403309	-0.086752	-1.323317	0.391908	-0.213606	-1.076975	-2.413543	-0.592816	3.713104	-2.738618	-1.728584	-1.611905	-0.140304	-0.10784	-0.652797	-1.195104
GENE195X	YBL104C_aa_432-492	YBL104C ; SEA4 ; Protein whose biological role is unknown; component of the Seh1-associated complex; also localizes to the vacuolar membrane	1	-1.983245	-0.101459	2.803571	0.486797	-2.816485	-1.977406	0.02552	-0.776177	1.557758	-1.37857	2.450315	-7.602388	-7.591448	-7.077099	11.516212	-0.0904	0.28122	-0.924411	-0.107179	-0.212252	-1.06324	0.827587	-0.010241	-0.787936	-0.289501	-0.271722	-0.207745	-0.056587	-0.118451	0.12116	0.668602	-0.080199	-0.596951	0.863388	-0.903555	-0.742707	-1.166369	-0.301832	5.902135	-2.263953	-1.449279	-1.224549	-0.138499	-0.053596	-0.252478	-0.646771
GENE3908X	YOL082W_aa_385-415	YOL082W ; ATG19 ; Protein involved in the cytoplasm-to-vacuole targeting (CVT) pathway, ER-associated ubiquitin-dependent protein catabolic process, protein complex localization, protein processing and vesicle organization; localizes to the pre-autophagosomal structure (PAS)	1	-2.7369	-2.672169	-1.121823	0.006477	-3.346441	-3.309255	0.858453	0.967472	2.189655	-0.978919	4.471036	-10.605158	-10.86153	-10.00272	23.253004	1.60544	-2.588003	-1.343486	-0.157955	-0.280353	-1.039634	1.31341	-1.798993	-0.673621	-0.412033	-0.379891	-0.277944	-0.079183	-0.187617	-1.395663	4.059881	-3.584775	-1.245071	-0.731071	-0.976017	-0.66233	-1.620083	-0.397056	14.970798	-2.304412	-1.43782	-0.349304	-0.205759	-0.061572	-0.41986	-0.639973
GENE449X	YCR042C_aa_300-330	YCR042C ; TAF2 ;	1	-3.250516	-0.067399	0.064489	-0.845605	-3.842967	-2.423391	-5.092023	-2.607252	7.149761	6.306926	8.110069	-10.181711	-9.980217	-9.490736	20.048669	3.02801	-0.866563	-0.824123	-0.133904	-0.165458	-0.79512	-0.495255	-0.927369	-0.738515	-0.206902	-0.231911	-0.17498	-0.049548	-0.098602	-0.741049	0.999643	-0.03612	-1.058825	-0.472102	-0.713278	-0.521952	-0.291078	-0.258236	-1.085955	-2.226095	-1.308113	0.226118	-0.109803	-0.79123	-0.333514	-0.476394
GENE1608X	YGL227W_aa_159-206	YGL227W ; VID30 ;	1	-1.667133	-0.59691	-1.067771	-1.719107	-2.257522	-2.008936	-3.253777	-2.314849	5.450771	9.125295	5.910032	-9.715961	-9.4027	-9.05473	18.064107	6.830569	-2.03169	-0.39183	-0.087987	-0.117962	-0.570301	-0.443187	0.425085	0.404273	5.066942	-0.173034	-0.125151	0.209457	-0.157899	-0.69033	-1.039316	0.209457	-0.837563	-0.397535	-0.480165	-0.420937	-1.167252	-0.189813	0.466535	-1.738557	-1.284829	-1.219828	-0.049872	-0.061421	-0.022399	-0.376197
GENE2047X	YIL017C_aa_823-852	YIL017C ; VID28 ;	1	-1.22821	0.220433	-0.370033	-0.759444	-1.153218	-1.485803	-0.68505	-0.505746	3.776481	3.787939	2.700445	-6.831596	-6.791219	-6.542049	12.047246	1.60221	-1.283687	-0.486899	-0.065081	-0.077937	-0.504025	-0.266176	1.361265	0.884312	-0.130832	-0.118948	-0.094043	-0.035134	-0.055309	1.359964	-0.781588	-0.032496	-0.583855	-0.29276	-0.464551	-0.382632	-0.830945	-0.124579	-0.96906	-0.6837	-0.63205	-0.815387	-0.066915	-0.064216	-0.125178	-0.336689
GENE214X	YBR030W_aa_399-430	YBR030W ; RKM3 ; Ribosomal S-adenosylmethionine-dependent lysine methyltransferase; catalyzes the monomethylation of large ribsomal subunit protein L42 (Rpl42ap/Rpl42bp); localizes to both the nucleus and cytosol	1	-0.623883	0.000668	2.46386	-2.45937	-1.558957	-2.614734	1.531789	-3.114291	3.493814	3.517236	4.90654	-10.261823	-10.225047	-10.195426	16.808066	0.506338	0.964397	-0.533602	-0.062764	-0.086285	-0.534068	-0.367826	-1.203233	-0.687459	-0.171572	-0.15539	-0.127098	-0.435771	-0.097584	-0.573456	-0.856179	-0.032909	-0.795802	-0.33242	-0.488315	-0.353763	0.241478	-0.177287	8.491019	0.498486	-1.929338	-1.210162	-0.06246	-0.034179	-0.163624	-0.383943
GENE718X	YDR080W_aa_1-97	YDR080W ; VPS41 ; Rab GTPase binding protein; subunit of the HOPS endocytic tethering complex, which regulates assembly of SNARE complexes, vacuolar membrane fusion, and vacuolar biogenesis; role in vesicle-mediated transport and piecemeal microautophagy of the nucleus; localizes to the vacuolar membrane	1	-3.38294	-0.253169	-1.55976	-2.312193	-3.342637	-3.009882	-1.919852	0.423373	8.55514	4.554809	8.857131	-12.450321	-12.426339	-12.378792	20.683811	0.496685	-1.240071	-1.285427	-0.178995	-0.347092	3.219263	-0.962882	-2.029913	-1.210492	-0.391052	-0.481607	-0.323326	-0.89043	-0.158333	0.2394	-1.193979	-0.059822	0.181806	0.067952	-0.459316	-0.887429	0.061995	-0.511496	4.665468	0.149476	-1.657317	-0.883117	-0.16764	-0.05692	-0.381228	-0.879433
GENE1589X	YGL203C_aa_502-613	YGL203C ; KEX1 ;	1	-3.549557	1.657525	1.507089	-3.138677	-3.202446	-3.460886	-3.487199	-4.025687	8.117317	3.78308	9.383077	-12.314166	-11.53927	-10.761106	26.992749	-1.486713	-2.759877	0.986905	-0.105714	-0.130993	-0.834519	-0.738319	-1.689533	2.550111	-0.109239	-0.242446	-0.218742	0.015355	-0.124535	-1.018386	-0.806391	-0.010396	-1.374221	-0.583371	-0.681411	-0.587977	-1.529543	-0.217137	5.886812	-2.147206	-2.208198	-1.718332	0.037619	-0.060268	0.395007	-0.639995
GENE3211X	YML059C_aa_262-313	YML059C ; NTE1 ;	1	-1.937032	-0.67373	0.066028	-1.316284	-1.486956	-2.800674	2.365442	0.132637	5.710104	2.719116	2.663998	-7.70971	-7.482929	-7.033625	14.344572	3.265262	-3.063608	0.708226	-0.059494	-0.147917	-0.709358	-0.495132	-0.468456	-0.723649	-0.192224	-0.26371	-0.166504	-0.035287	-0.055083	-0.923538	1.118806	0.331252	-0.297464	-0.502734	-0.581632	-0.439888	-1.356929	-0.23894	4.968528	-0.762829	-0.892296	-1.16001	-0.181933	-0.040031	-0.017687	-0.528892
GENE131X	YBL052C_aa_579-831	YBL052C ; SAS3 ;	1	-0.875817	1.561831	0.258775	-3.709524	0.591241	-2.504308	-2.969964	1.29699	17.484043	6.121957	2.417627	-12.054938	-11.77652	-11.443653	26.827484	7.206988	-1.100614	-1.673132	-0.26187	-0.557159	-1.169668	0.093349	1.168389	-1.444068	-0.209888	1.57374	-0.446758	0.089017	-0.096173	0.569688	-0.173587	-0.037334	-0.1454	3.457218	0.848877	1.369511	1.051076	-0.691024	0.511715	-1.779421	-2.488884	-1.656823	-0.196272	-0.120967	0.202375	-1.083239
GENE1982X	YHR131C_aa_570-661	YHR131C ; ; Protein whose biological role is unknown; localizes to the cytoplasm in a large-scale study	1	-0.899154	-0.132864	3.735911	-1.930378	-2.434403	-0.912023	-2.70268	-2.322018	13.375663	5.054432	4.675119	-11.7466	-11.164849	-10.352403	26.671742	16.319337	0.44949	0.045535	-0.019667	-0.205442	-0.779176	0.47166	-0.512954	-0.768008	-0.059074	-0.348595	-0.227757	0.094471	0.007382	-0.946134	0.722924	-0.02247	-0.975671	-0.425584	-0.378181	-0.439305	0.109732	-0.181368	0.720789	-1.936304	-0.094348	-1.230842	0.123228	-0.074192	0.759185	-0.388876
GENE3408X	YMR171C_aa_419-550	YMR171C ; EAR1 ;	1	-1.165191	0.190899	3.05269	-0.06235	-3.862689	-1.482716	-2.018082	0.273957	8.795645	1.817045	4.023694	-10.891942	-10.818378	-10.815503	21.370817	15.95518	-1.255052	-0.988346	-0.07142	-0.33621	-1.302727	-0.176288	-0.101046	-1.063953	-0.31682	-0.567537	-0.232126	0.51448	3.160167	-0.709992	-0.104591	-0.171713	-1.488583	-0.053019	-0.696063	-0.842872	-0.946	-0.519403	3.703349	-1.12195	-1.482174	-1.855943	-0.047998	-0.077943	-0.136463	-0.883895
GENE2415X	YJR060W_aa_64-219	YJR060W ; CBF1 ; Sequence specific DNA-binding RNA polymerase II transcription activator and repressor; subunit of the Cbf1-Met4-Met28 complex; activates transcription of genes involved in inositol biosynthetic process and sulfate assimilation and represses transcription of genes involved in ceramide biosynthetic process; localized to the mitochondrion in high-throughput studies	1	5.72721	7.132463	7.258784	-4.030786	-1.916054	-1.460083	-6.599685	-2.94495	12.52001	5.368484	5.730171	-10.604173	-10.422477	-9.998129	22.401231	3.617372	-0.902556	-1.24007	-0.227616	-0.360929	-1.497537	-0.800614	-1.296945	-0.456808	-0.195475	-0.469626	-0.458481	-0.009864	-0.080119	-1.894936	-1.422655	-0.047717	-1.582085	-0.877704	-1.218607	-0.862853	-1.915725	-0.473032	-1.378459	-2.266374	-1.708101	0.681419	-0.072134	-0.067558	0.172958	-0.475779
GENE2319X	YJL127C_aa_596-640	YJL127C ; SPT10 ; Histone H3 acetylase with a role in cell-cycle specific transcriptional regulation of histone genes via recruitment of SWI/SNF; also implicated in DNA repair, and chromatin silencing at rDNA and mating loci	1	-0.91117	1.921158	1.315545	0.187211	-1.359147	-0.384082	-1.252118	-1.794702	4.080748	0.972781	2.182809	-5.592743	-5.432501	-5.09963	10.215982	6.187721	-1.536313	-0.187238	-0.023678	-0.169263	-0.491103	-0.410922	-0.068354	-0.492408	-0.169166	-0.228085	-0.099623	1.383094	0.004216	-0.714032	-0.8495	-0.023689	-0.909851	-0.353614	-0.386928	-0.329104	-1.085674	-0.144234	0.317987	-0.2987	-0.650381	-0.825071	0.014537	-0.055394	0.347703	-0.408885
GENE4318X	YPL049C_aa_323-368	YPL049C ; DIG1 ;	1	0.318192	1.013804	-0.242683	0.859996	-1.144298	-0.738985	-1.153877	0.334157	4.500421	1.954372	4.009591	-5.48684	-5.31852	-4.776238	9.61187	4.800848	-1.559417	-0.275457	-0.045547	-0.050356	0.093593	-0.69142	0.004919	-0.560943	-0.0547	-0.167922	-0.07135	1.358895	0.094144	-0.631368	-1.200032	1.358895	-0.500548	-0.330602	-0.487176	-0.265724	-0.93363	-0.065861	-0.150727	-1.057669	-1.007448	-0.995511	0.00886	-0.016794	0.325283	1.166132
GENE434X	YCR028C_aa_468-512	YCR028C ; FEN2 ;	1	-0.730818	-0.081885	0.357392	-2.169302	0.153843	-0.933514	-2.550489	-1.746389	5.046868	2.201924	3.313349	-7.451602	-7.225986	-6.856601	13.41537	4.702519	0.540818	0.040087	-0.015848	-0.052429	-0.580704	-0.450803	-1.112262	-0.496284	4.340727	-0.088517	-0.141667	1.059977	0.025193	-0.458929	-0.674158	1.059977	-0.731961	-0.241415	-0.162783	-0.312773	-0.734303	-0.084987	0.715241	0.134627	-1.653998	-0.758233	0.216307	-0.010792	0.282897	-0.247557
GENE1680X	YGR086C_aa_271-339	YGR086C ; PIL1 ; Lipid-binding protein involved in protein localization, endocytosis and eisosome assembly; also involved in negative regulation of protein kinase activity and the response to heat; localizes to the eisosome	1	0.885581	-0.570881	7.768939	-5.223583	-0.273262	3.284132	-5.688788	-0.744369	8.460607	2.991154	3.103698	-11.125861	-10.95109	-10.308204	24.380797	6.194243	3.990174	-0.510198	-0.063212	-0.186431	-0.7272	-0.733358	0.683716	-0.960518	-0.108511	-0.230199	-0.239534	0.018624	-0.067715	-0.75249	-1.541646	-0.04758	-1.197199	-0.442004	-0.51261	-0.483646	-1.316149	-0.196619	-0.887345	-1.918767	-1.908142	-0.524127	0.030192	-0.059601	0.195243	-0.455413
GENE247X	YBR079C_aa_499-550	YBR079C ; RPG1 ;	1	3.751676	2.347617	-0.875664	-3.504062	-0.014224	-1.668554	-4.254378	1.275185	6.625319	2.510389	3.019734	-8.072149	-7.972651	-7.697463	13.518136	2.391394	13.118532	-0.444544	-0.081862	-0.108204	-0.711659	-0.247865	-2.48381	-1.06828	-0.081256	2.938756	-0.151779	0.571597	-0.13548	1.582439	-0.73918	0.571597	-1.273273	-0.353693	-0.530109	-0.307934	-0.980842	-0.632279	-0.80097	-1.157519	-1.629969	-0.421138	0.037837	0.571597	0.037623	-0.346189
GENE4284X	YPL004C_aa_269-341	YPL004C ; LSP1 ;	1	2.553411	3.323871	1.986156	-3.865395	-1.779075	-1.423523	-4.352198	-1.536184	5.781007	1.829078	3.76014	-8.861304	-8.458371	-7.699483	16.381089	1.283718	5.899303	0.246115	-0.055893	-0.033191	-0.331865	-0.925146	-0.647927	-0.680687	0.07456	-0.130069	-0.098264	1.936936	0.077018	-0.48211	1.615448	-0.028972	-0.688227	-0.473542	-0.378841	-0.223489	-0.009279	-0.061417	-1.274573	-1.656848	-1.187444	-1.019348	0.056741	-0.029045	0.629473	-0.308143
GENE310X	YBR182C_aa_135-181	YBR182C ; SMP1 ;	1	-2.931029	-0.047384	0.394326	-1.033903	-1.986546	-1.703876	-2.454722	-0.878909	6.724056	4.698908	7.526462	-9.116144	-8.619707	-7.556547	27.731799	3.043191	4.394097	0.425359	-0.023215	-0.102198	-0.309899	-0.204045	-0.129924	-0.183336	-0.024923	-0.200017	0.009858	4.267695	0.145661	-0.693698	-1.41675	-0.011213	-0.404676	0.504533	1.529487	-0.640257	-0.860637	-0.024934	0.926658	-1.276722	-0.523854	1.425781	0.026128	-0.052564	0.605783	1.227358
GENE949X	YDR328C_aa_39-71	YDR328C ; SKP1 ; Component of the SCF ubiquitin ligase complex, the CBF3 centromeric DNA binding complex, and the RAVE complex that regulates assembly of the V-ATPase; involved in many processes such as kinetochore assembly, exit from mitosis, SCF-dependent protesaomal ubiquitin-dependent protein degradation; septin ring assembly, protein neddylation, vacuolar acidification	1	0.723998	-0.600894	-0.209955	-1.910711	-1.781569	-0.391318	0.069138	-1.851892	6.546894	6.227546	3.408096	-7.330227	-7.029108	-6.560682	12.655328	1.802522	-1.999543	-0.081036	0.036598	-0.010839	-0.004678	0.035049	-0.205851	0.426868	0.248826	-0.012893	0.055622	3.03605	0.099318	-0.048388	0.199398	3.03605	0.178982	-0.062521	0.248952	-0.202929	-0.14633	0.267153	3.809833	-0.438864	-0.145364	-0.672609	0.080637	3.03605	1.047289	-0.296745
GENE676X	YDR014W_aa_220-249	YDR014W ; RAD61 ;	1	1.099422	0.481912	-0.130193	-0.017464	-0.558049	-1.656783	-0.254296	-1.567551	2.463241	1.108397	2.766054	-6.227731	-6.139404	-5.605643	8.903905	-0.335076	0.745646	-0.262579	-0.101854	-0.090452	-0.49596	-0.275733	-1.089226	-0.491048	-0.100232	-0.122844	-0.053656	1.086268	-0.023362	-0.510579	-0.643354	-0.052973	-0.611358	-0.328157	-0.368487	-0.294071	-0.046527	-0.116832	3.433175	-0.959137	-1.115971	-0.069579	0.009653	1.086268	0.192596	-0.270701
GENE4502X	YPL260W_aa_514-551	YPL260W ; CUB1 ; Protein whose biological role is unknown; localizes to the nucleus and cytoplasm in a large-scale study	1	0.201417	-0.821366	0.254541	0.148571	-1.712086	-0.75502	-0.568811	-1.129161	4.711686	0.59148	4.280706	-8.061586	-7.766083	-7.175471	17.079543	5.57614	-1.000758	-0.096818	-0.025148	-0.098161	-0.554051	-0.386371	-0.189237	-0.490833	-0.005623	-0.210728	-0.060228	1.552029	-0.018313	-0.645932	-0.815632	1.552029	-0.835442	-0.329431	-0.325744	-0.331388	-0.343818	-0.086268	6.070012	-0.705714	-1.575786	-0.035619	0.011102	-0.027984	0.421073	-0.287405
GENE3772X	YNL294C_aa_494-533	YNL294C ; RIM21 ;	1	-0.697422	-0.099711	-1.061322	1.176461	-1.367982	0.290529	-1.562848	-1.00016	2.37849	3.147744	3.47182	-6.024659	-5.759681	-5.296497	8.897418	1.996472	1.288475	0.045054	0.033478	-0.032076	-0.339803	-0.243983	-0.769979	-0.44725	-0.026787	-0.061795	0.086288	1.159957	0.020269	-0.346118	-0.931254	1.159957	-0.428563	-0.224338	-0.219295	-0.077031	-0.6438	0.051382	2.007106	-0.543069	-0.196022	-0.485287	1.159957	-0.046002	0.270565	-0.234052
GENE272X	YBR123C_aa_514-614	YBR123C ; TFC1 ; Subunit of the transcription factor TFIIIC complex; involved in recruiting TFIIIB to chromatin for transcription of RNA genes by RNA polymerase III	1	3.178116	3.338645	-2.717142	-0.782864	-1.818303	-1.3229	-5.869176	-0.041756	6.514415	0.668133	5.225494	-10.416285	-10.180987	-9.479222	15.135008	-1.60144	-1.29241	-0.406	-0.083283	-0.25065	-0.900457	-0.780537	-2.05204	-0.902748	-0.297573	-0.345664	-0.190646	1.044256	-0.097306	-1.290825	-1.184512	-0.106322	-1.396406	1.568248	-0.868705	-0.689022	-0.708098	-0.308017	-0.417753	-2.119937	-0.994052	-1.351899	-0.053975	-0.05012	0.15739	-0.452346
GENE2203X	YIR012W_aa_1-45	YIR012W ; SQT1 ;	1	-0.391455	4.08937	-1.297435	-1.122365	0.473199	0.242295	-5.59057	-1.716094	-1.051877	-1.61122	4.871184	-10.097858	-9.796886	-9.278512	17.024607	3.10525	-1.618435	-0.312168	-0.087321	-0.313559	-0.580135	-0.440369	-1.411635	-0.553104	-0.130813	-0.349414	-0.131602	0.066213	-0.038533	0.71512	-1.211082	-0.031126	-1.1328	-0.472524	-0.798943	-0.446967	-0.847623	-0.37301	0.030933	-0.783287	-1.729519	-2.004934	-0.036258	-0.030613	-0.054938	-0.315579
GENE2794X	YLL026W_aa_868-908	YLL026W ; HSP104 ; Adenosine-binding protein chaperone involved protein folding, unfolding and refolding, cellular heat acclimation, and the inheritance of oxidatively modified proteins during replicative cell aging; localized to the nucleus and cytoplasm; subunit of the TRC endoplasmic reticulum (ER) membrane insertion complex	1	1.298742	1.942458	-1.108133	-0.889635	0.061359	-1.851099	-2.823827	-2.113176	4.021249	-1.005901	4.184164	-7.971343	-7.857218	-7.497355	11.180235	1.763479	-2.70985	-0.292146	-0.083615	-0.218252	-0.539231	-0.337645	-1.156407	-0.433548	-0.130245	-0.173523	-0.09893	-0.028206	-0.064392	0.228193	0.999942	-0.030775	-1.049963	-0.34123	-0.507192	-0.339969	-0.344405	-0.154655	0.564853	-0.907475	-1.603893	-0.871837	-0.076139	0.16411	-0.018091	-0.338072
GENE121X	YBL046W_aa_188-441	YBL046W ; PSY4 ;	1	-1.847288	2.67555	-0.691366	-3.187178	-3.505443	-1.42804	-4.842791	-0.320519	16.382015	9.359006	7.105468	-14.11921	-13.686849	-13.597848	23.713397	3.880839	-0.824013	2.71005	-0.102711	-0.320135	0.966237	-1.234914	-1.085691	-1.059085	1.445745	-0.580624	-0.39103	0.062299	-0.146716	-0.943323	-1.621854	-0.053873	-0.440692	-1.024591	1.506948	-0.881937	-1.624913	-0.498096	0.468283	0.868404	-1.432537	0.554154	-0.17087	-0.121559	0.198439	-1.0579
GENE3695X	YNL215W_aa_89-213	YNL215W ; IES2 ; Subunit of the Ino80 complex whose biological role is unknown; localizes to the nucleus in a large-scale study	1	1.371398	-0.149239	-2.993347	-4.251488	-2.656643	-1.281842	-3.74023	-0.43087	17.036774	3.992381	6.794345	-9.507494	-9.280893	-9.198843	19.781438	5.465985	0.903352	5.347415	-0.07575	-0.231826	3.171506	-0.583733	-0.872484	2.363245	-0.070027	-0.286106	-0.248746	0.026064	-0.076975	0.114057	-0.541867	-0.017205	1.493727	-0.656199	1.878098	-0.662877	-1.398609	-0.2381	-0.716543	0.523192	-2.041717	-0.817753	-0.066602	-0.057949	0.263496	-1.018019
GENE2495X	YKL028W_aa_369-482	YKL028W ; TFA1 ;	1	1.293758	0.514778	-2.878677	-1.021132	-2.928644	-2.209263	-5.657052	-0.669962	10.377668	5.834261	8.000446	-11.259079	-10.980944	-10.696969	18.072286	-1.73352	-0.317361	-0.419222	-0.079032	-0.444681	-0.315633	-0.91531	-1.900223	-0.619086	-0.115064	-0.342346	-0.223413	-0.000639	-0.369731	-0.641094	1.061051	-0.051592	-0.466479	-0.622365	-0.006957	-0.662901	-1.791922	-0.300818	-1.669433	-0.791498	-1.023637	3.345166	0.109012	-0.01159	0.476607	-0.558704
GENE712X	YDR060W_aa_111-205	YDR060W ; MAK21 ; Noc1p-Noc2p complex subunit involved in ribosomal large subunit assembly; localizes to 66S preribosome	1	0.967313	-1.423431	-1.489398	-4.190699	-1.394261	-2.211602	-2.918405	-3.794846	10.369763	5.39644	11.193561	-12.398121	-12.098682	-11.492511	25.258968	-1.205113	5.223723	-0.089614	-0.093156	-0.172615	-1.064861	-0.576266	-0.898821	0.345603	-0.154684	-0.285664	-0.202318	-0.016255	-0.041631	-1.089495	-1.289539	-0.02778	-1.584488	-0.545909	-0.830433	-0.603543	-0.459831	-0.285881	2.850717	-2.449199	-0.171647	-1.300172	-0.062277	-0.023939	0.021099	-0.679532
GENE2312X	YJL115W_aa_159-279	YJL115W ; ASF1 ; Histone binding protein; involved in DNA replication-dependent and independent nucleosome assembly, nucleosome disassembly, histone acetylation, chromatin silencing, and gene expression; localizes to the nucleus	1	4.234347	0.452138	-2.211583	-8.156312	-1.171643	-3.012633	-7.783728	-1.558537	9.935056	8.357208	11.287866	-15.781909	-15.605558	-15.610878	24.497352	1.098662	4.69162	3.639354	-0.134847	-0.23071	0.812869	-0.736635	-2.267481	-1.41974	-0.301965	-0.330108	-0.294508	-0.531977	-0.156779	-0.303798	-1.472215	-0.07324	-1.695791	-0.686324	3.836091	-0.692579	-1.845692	-0.359749	-1.181875	-0.552352	-1.661066	-0.241674	-0.124916	-0.531977	-0.318815	-0.681581
GENE2615X	YKL172W_aa_8-184	YKL172W ; EBP2 ;	1	4.168795	-1.528121	-2.186468	-6.625464	-3.299895	1.176142	-4.735464	-3.719279	9.452008	5.52234	9.003465	-10.115652	-9.876653	-9.550092	12.513247	-2.557315	3.913933	0.723446	-0.2178	-0.345287	-0.925714	0.213496	-2.282887	-0.989636	-0.097605	-0.499942	0.998721	-0.006813	-0.05777	0.017651	-0.794991	-0.085003	-1.885676	-0.571333	-0.771774	-0.568184	-1.746099	-0.419514	3.413792	-1.738896	-1.570741	0.246518	0.012392	-0.049918	0.277691	-0.871382
GENE4430X	YPL181W_aa_1-68	YPL181W ; CTI6 ;	1	3.537635	0.439502	0.63593	-4.043102	-1.545258	-0.274041	-4.167229	1.263041	6.312028	-0.557545	5.204321	-8.021842	-7.651072	-6.707411	13.430221	1.891509	3.508504	1.050263	-0.072197	-0.206272	-0.717979	-0.474996	-1.256458	-0.4741	-0.066956	-0.406207	-0.180615	0.040498	0.047974	-1.374063	-1.096308	-0.054308	-1.167065	0.616481	-0.765079	-0.382333	-0.808107	-0.291808	1.040733	-2.062394	-1.124836	4.666683	0.005709	-0.033978	0.364067	-0.272546
GENE1024X	YDR412W_aa_97-133	YDR412W ; RRP17 ;	1	-0.967349	1.816886	-1.513918	-2.429796	-3.813947	-2.035171	-0.680019	-2.632325	3.569189	-0.848478	8.497979	-9.268661	-9.22191	-8.673311	17.908088	-2.354029	-1.466381	2.679475	-0.088976	-0.074372	-0.730207	-0.517635	-1.503256	-0.611909	-0.153989	-0.226355	-0.114054	0.021611	-0.069918	-0.685954	0.411029	0.021611	0.067918	1.323216	-0.52012	-0.449981	-1.120817	-0.166285	12.196848	-1.95929	-1.959854	1.154084	-0.061658	0.021611	-0.107373	-0.394261
GENE290X	YBR142W_aa_63-168	YBR142W ; MAK5 ;	1	1.815047	0.158738	-2.506391	-3.778533	-2.145045	0.206351	-1.846324	-3.515437	5.589551	-0.780901	8.325953	-13.580134	-13.383261	-13.168363	27.728656	-2.458681	1.309101	-0.35175	-0.113217	-0.388948	-1.231854	-1.08533	-3.085072	0.322566	-0.240657	1.735537	-0.347937	-0.070481	-0.153243	-0.203546	-0.771485	-0.077583	-1.099665	0.451596	-1.025201	-0.029003	-2.196804	-0.375843	6.800731	-0.819324	-1.250257	1.37904	-0.084636	0.024344	-0.133538	0.830597
GENE1145X	YEL012W_aa_155-218	YEL012W ; UBC8 ;	1	-1.722946	0.537227	-1.956729	-4.332213	-2.917555	-1.65258	-2.228291	-3.504808	3.147757	1.217158	9.113483	-12.830363	-12.327262	-11.607464	25.766231	0.987876	-1.116785	-0.06217	-0.05431	-0.168424	-0.529449	-0.404706	-1.320713	-0.631858	0.02134	-0.41667	-0.047769	0.923648	-0.086789	-0.860716	-0.542488	-0.022114	-0.926261	-0.517511	0.979764	-0.309897	-1.137338	-0.264463	5.762382	-1.4458	-1.780336	-0.071429	0.031157	-0.043825	0.08939	-0.287796
GENE2380X	YJR002W_aa_83-310	YJR002W ; MPP10 ;	1	2.254854	1.001904	-3.361212	-5.569794	-5.682532	-2.436687	-2.885944	-6.792024	9.342443	-1.157048	12.236465	-18.644801	-18.629212	-18.207826	35.295551	-2.118861	2.667365	0.053696	-0.192857	-0.382552	-1.549615	-0.306671	-2.293844	-1.002378	-0.536358	-0.504621	-0.38883	-0.072437	-0.243324	-1.020824	2.460766	-0.075215	-2.228277	-1.113116	-0.695172	-1.123395	0.000252	-0.643569	10.118834	-3.66241	-2.515253	-1.754929	-0.187486	-0.247025	-0.36213	-1.048825
GENE2394X	YJR035W_aa_163-241	YJR035W ; RAD26 ;	1	-0.631171	-1.419336	-1.16866	-2.117694	-1.763517	-2.668938	-2.035455	-0.932922	4.449059	-1.761167	5.466783	-11.447695	-11.351204	-11.03024	18.971812	-0.553039	0.286103	-0.933092	-0.162117	-0.170716	-0.065175	-0.968755	-0.90725	0.779916	-0.262258	-0.216135	-0.253641	-0.022735	-0.130241	-0.058421	-0.538415	-0.104742	-0.420575	3.090132	-0.764761	0.212734	-1.61967	-0.279868	4.80265	-0.733823	-1.928948	1.851438	-0.036721	-0.075843	-0.100935	-0.641817
GENE1169X	YEL055C_aa_694-806	YEL055C ; POL5 ;	1	1.924777	-0.060698	-1.22225	-2.388873	-4.494002	-2.769877	-0.242438	-4.800893	7.567719	2.239216	7.711651	-12.627265	-12.613943	-12.222259	19.305995	-2.591376	-1.230991	-0.829919	-0.108222	-0.203213	-0.875845	-0.507758	-1.407476	-1.088799	-0.255631	-0.299233	-0.201878	-0.057869	1.174016	-1.183278	1.94266	-1.110613	-1.426054	0.359278	-0.815184	-0.597964	-1.404052	-0.41448	6.797722	-2.461415	-2.269236	-0.131622	-0.118988	-1.110613	-0.324445	-0.558425
GENE2581X	YKL125W_aa_248-322	YKL125W ; RRN3 ; rDNA-binding RNA polymerase I transcription factor involved in the assembly of the RNA polymerase I preinitiation complex (PIC) and subsequence synthesis of the nuclear large rRNA transcript; localized to the nucleolus	1	-0.82337	-0.279303	-1.567999	-2.414335	-3.15419	-1.452698	-2.130892	-3.98558	3.136575	3.394837	9.020159	-13.046147	-12.695305	-12.148735	19.485656	0.682818	-1.339763	-0.148263	-0.033066	-0.143467	-0.497638	-0.422823	-1.219648	-0.653541	-0.047215	-0.172994	-0.132891	0.772289	-0.165076	-1.034304	0.208342	-0.103763	-1.06159	-0.5938	-0.370399	-0.46545	0.295425	-0.146458	4.296414	-1.632403	-1.624808	-1.294332	0.020553	-0.020747	0.114495	1.825608
GENE2782X	YLL008W_aa_121-227	YLL008W ; DRS1 ;	1	1.471402	0.306832	-1.399503	-4.171959	-2.168924	-2.392442	-0.307364	-2.463787	8.507396	3.022824	5.939541	-9.330908	-9.160293	-9.029348	13.467601	-2.922437	1.433986	-0.56432	-0.171519	-0.157775	-0.751812	-0.495261	-1.100077	0.224284	-0.124877	-0.190021	-0.248512	0.333142	-0.104416	0.490389	0.30054	-0.118527	-1.206934	3.866424	-0.660004	-0.426181	-1.134713	-0.139633	4.516803	-0.619518	-2.007923	0.41425	0.01957	-0.041704	-0.015344	-0.405795
GENE1333X	YER172C_aa_201-280	YER172C ; BRR2 ; ATP-dependent RNA helicase involved in rearrangement of the pre-catalytic spliceosome; subunit of the U5 snRNP	1	-0.840899	-0.972127	-1.593817	1.337255	-2.613443	-1.001777	-4.156949	-1.434633	8.416115	1.123124	5.378718	-10.239616	-10.096661	-9.351923	17.331291	0.59457	0.81314	-0.020122	-0.104615	-0.234619	-1.00396	-0.772345	-1.115435	0.944127	-0.212282	-0.435653	-0.274919	-0.015302	-0.077351	-0.861618	-0.34881	-0.041843	-1.569051	-0.692482	-0.818456	-0.753136	-1.662624	-0.410909	0.928257	-1.608453	-1.840013	-0.479649	-0.046711	-0.023454	0.009159	-0.639887
GENE2892X	YLR106C_aa_4038-4671	YLR106C ; MDN1 ; An ATPase involved in assembly of ribosomal large subunit; localizes to nucleoplasm	1	1.739184	-3.530101	-3.246439	2.282013	-6.741684	0.001849	-11.102013	-7.166189	7.593241	-3.228183	15.887986	-26.25749	-26.060596	-26.030748	38.717968	-4.585487	0.541217	-2.145336	-0.266777	-1.205558	-1.654052	-1.036023	-2.852231	0.926203	-0.601249	-0.651908	-0.714661	-0.080336	-0.333651	-1.12576	-1.477378	-0.213923	-2.867039	-1.466645	-1.711525	-1.368981	-1.8574	-0.710727	3.749595	-4.876938	-3.720987	1.297302	-0.203987	-0.133614	-0.413639	-1.513662
GENE3686X	YNL206C_aa_309-455	YNL206C ; RTT106 ;	1	3.485111	1.914436	-0.918188	-1.594403	-1.540402	0.623187	-5.247921	-3.638678	9.923972	2.905544	5.600323	-13.609527	-13.572403	-13.146427	20.802661	-2.342345	1.083578	-0.084142	-0.134331	-0.45486	-1.149491	-0.963829	-1.591344	-1.362699	-0.331299	-0.498196	-0.72835	-0.017029	-0.211449	3.821797	0.257196	-0.027982	-0.834009	0.286104	0.041896	0.171355	-1.629143	-0.436632	2.917378	-1.640404	-3.166975	0.273716	-0.095534	-0.074671	-0.143677	-0.756246
GENE379X	YBR278W_aa_102-181	YBR278W ; DPB3 ; Subunit of epsilon DNA polymerase complex that contributes to DNA polymerase activity; involved in leading strand elongation during DNA replication and heterochromatin organization that contributes to chromatin silencing	1	2.294615	1.927576	-0.541112	-3.208422	0.959506	0.80376	-6.770145	-2.190001	8.248133	-1.292535	5.897641	-9.662511	-9.477242	-8.932523	17.727052	2.716937	1.954578	-1.063921	-0.122499	-0.325646	-1.053618	1.121118	-0.068677	-0.895684	-0.25901	2.375525	-0.3172	-0.026577	-0.096818	-0.806648	-1.889936	-0.026577	-0.354631	-0.652714	0.032066	-0.714854	-0.547167	-0.41491	3.427058	-2.282126	-1.10131	-0.63317	-0.086432	-0.04516	-0.127692	-0.704416
GENE2296X	YJL098W_aa_127-200	YJL098W ; SAP185 ;	1	-1.358927	0.360917	-0.963827	-2.0402	-0.449455	-1.777495	-0.693884	-0.024027	3.175328	-0.669172	4.05193	-9.677519	-9.529822	-9.123429	19.556775	-0.487801	-0.039131	-0.796319	-0.169148	-0.199447	-0.102889	-0.701691	-0.348818	-0.941307	-0.231714	-0.30136	-0.282377	-0.014447	-0.070444	0.434969	-1.429655	-0.041721	-1.498567	-0.620829	-0.753765	-0.664061	-0.573289	-0.271957	2.256837	-0.631611	-0.284765	-1.235004	-0.076112	-0.049864	-0.015353	-0.558522
GENE2682X	YKR028W_aa_138-208	YKR028W ; SAP190 ;	1	-1.214441	0.398364	-0.993318	-2.279566	-0.307134	-0.663143	-2.626752	-0.394715	1.43105	-1.176327	4.954615	-8.880577	-8.671619	-8.111559	15.603594	1.843187	0.614415	-1.161787	-0.161062	-0.298303	-0.188816	-0.778754	-0.611688	-0.888951	-0.322681	-0.441808	-0.282623	-0.433322	-0.135168	3.031319	-1.119643	-0.037477	-1.697288	-0.627009	-1.000859	-0.718817	-0.772548	-0.366213	1.53463	-1.625391	0.149886	-0.468576	-0.138091	-0.052995	-0.307929	-0.717736
GENE3490X	YMR277W_aa_599-732	YMR277W ; FCP1 ;	1	0.378346	-0.284155	-0.593194	-1.605055	-1.153001	-1.317309	-3.869201	-3.026184	6.745708	-0.21075	8.103376	-11.28307	-11.337832	-10.969517	19.392304	-0.359302	-0.023566	0.420055	-0.206648	-0.391432	0.698429	-1.135734	-2.872524	0.082941	2.069942	-0.446393	-0.723601	-0.088078	-0.195984	0.372264	-0.906198	-0.077177	-1.194249	0.127949	-0.674437	-1.083133	0.610474	-0.518562	4.672124	-1.750086	-1.090048	0.184892	-0.172962	-0.094643	-0.420414	-1.059307
GENE2856X	YLR055C_aa_1-114	YLR055C ; SPT8 ;	1	0.733735	1.206771	-3.656172	-2.136222	-3.988679	2.202654	-7.76804	-4.143564	11.244544	8.653162	12.048811	-18.112433	-17.788403	-17.286547	34.080487	3.862178	-0.136681	-0.774004	-0.086101	-0.232706	-1.039908	-0.772846	-1.785605	-0.123569	-0.269152	-0.294104	-0.270983	0.033983	-0.174664	-1.233696	-1.749087	-0.044394	-1.405563	-0.779624	-0.896275	-0.852089	-1.224968	-0.332354	-2.580742	-2.380118	0.425271	-1.746867	-0.065475	-0.070434	-0.090583	-0.670187
GENE2792X	YLL022C_aa_130-188	YLL022C ; HIF1 ;	1	0.127168	1.96917	-0.682561	-3.08983	-1.733989	0.888242	-2.195812	-2.587376	5.695556	0.675125	5.847496	-10.60499	-10.202261	-9.648504	21.927351	0.205467	4.951067	0.002163	-0.032801	-0.16058	1.333882	-0.514094	-1.554822	0.394808	-0.055627	-0.160188	-0.121611	1.397478	-0.092341	-0.150583	0.528403	1.397478	-1.158261	-0.396045	-0.211861	-0.379645	-1.032859	-0.167523	2.464668	0.475822	-0.712227	0.093463	0.041373	-0.035168	0.314488	-0.294066
GENE3219X	YML062C_aa_242-392	YML062C ; MFT1 ;	1	-0.245299	1.369818	-0.417989	-3.414283	-1.63115	-1.353827	-3.823026	-4.122823	10.172844	0.956496	7.266735	-15.641555	-15.320479	-15.010248	37.145348	3.80581	0.021587	-0.506253	-0.138579	-0.368924	-0.686467	-1.00709	-2.162487	-0.859107	-0.219345	-0.438799	-0.375843	0.025504	-0.122593	0.422773	0.027081	-0.017314	-1.481378	-0.886282	-0.237503	-1.183002	-1.526072	-0.423186	2.385303	0.360336	-1.738878	-1.419945	-0.065293	-0.073077	0.136105	-0.91563
GENE4071X	YOR123C_aa_1-145	YOR123C ; LEO1 ; Non-DNA binding transcription factor; subunit of the Cdc73/Paf1 transcription elongation complex; regulates transcription from RNA Pol I and II promoters; also involved in histone H3-K4 trimethylation	1	0.095261	3.171213	-0.98724	-2.681522	-3.161239	-0.430814	-3.277008	-2.413576	6.800188	0.324675	6.643776	-11.885235	-11.444523	-11.25642	20.787934	6.83899	0.938346	-0.736196	-0.105401	-0.165446	-0.458464	-0.824487	-1.17589	-0.560138	-0.23129	-0.339789	-0.233974	0.049307	-0.152264	-0.53686	-1.458502	-0.030395	-0.249571	1.581982	0.882544	-0.770706	0.243858	-0.310404	3.312588	-0.0536	0.62141	-0.804756	-0.03144	-0.043066	0.129485	-0.749439
GENE4438X	YPL190C_aa_1-306	YPL190C ; NAB3 ;	1	6.7016	-0.210279	-3.673755	-2.68683	1.100741	1.14459	-2.585282	-3.036441	10.839199	1.775402	5.197958	-16.189498	-15.981757	-15.966374	26.338263	1.770257	3.055431	-1.508913	-0.211063	-0.556374	-2.099696	-1.914748	-2.660831	0.215655	-0.444511	0.673305	-0.617525	-0.051313	-0.176835	0.35388	0.402869	-0.040507	-0.609364	-0.004711	0.138175	-1.594359	-1.234379	-0.734771	3.054372	-0.047786	-1.636445	-1.185751	-0.131669	-0.115947	-0.149579	-1.395478
GENE4090X	YOR141C_aa_1-63	YOR141C ; ARP8 ;	1	0.376544	-0.588687	0.325713	-2.011719	-0.732642	0.474488	-1.058251	-2.276192	3.696774	1.97729	4.775194	-10.411428	-9.873893	-9.59016	22.561186	3.480469	-1.106172	-0.138476	-0.114329	-0.173425	-0.678297	-0.558874	-1.202651	-0.64188	-0.124932	-0.225092	-0.085775	1.121031	-0.02341	-1.197507	-1.215995	-0.035827	-1.028345	-0.470618	0.970321	-0.484424	-1.294939	-0.246407	-0.782497	0.059038	2.770255	-0.01542	0.005481	-0.041356	0.237835	-0.348782
GENE566X	YDL122W_aa_743-809	YDL122W ; UBP1 ; A ubiquitin-specific protease that is dependent on thiol; localizes to both the cytoplasm and endoplasmic reticulum	1	-1.346543	0.29893	-1.057885	-1.515629	-1.865115	0.966081	-3.174548	-2.281688	5.394369	-0.627058	3.507101	-7.963162	-7.425843	-6.598878	15.222146	-1.66294	5.870451	-0.062969	0.004232	-0.094628	-0.495818	-0.470457	-0.847652	-0.710311	0.020877	-0.182624	-0.381176	1.494291	0.021168	-0.585384	-0.346032	-0.027383	0.246361	-0.339009	0.969871	-0.463051	-0.341579	-0.19547	0.909512	-0.790599	-1.564965	0.611744	0.086329	-0.026414	0.828689	-0.333949
GENE4623X	YPR152C_aa_105-206	YPR152C ; URN1 ; Protein whose biological role is unknown; localizes to the nucleus in a large-scale study	1	0.576377	-0.074967	-1.585191	-1.415102	-0.856005	-1.641542	-3.684895	-3.396298	5.218914	1.575471	5.821666	-9.668099	-9.435806	-8.845528	17.629105	1.73312	3.341019	-0.774974	-0.100182	-0.246704	-0.940556	-0.793398	0.946676	-1.056764	-0.236912	1.07265	-0.336447	-0.010494	-0.043084	-1.140514	1.838748	-0.057273	-1.302559	1.702724	-0.652979	0.518733	-1.815396	-0.317083	4.250185	-1.660381	-2.706767	1.700823	-0.086366	-0.060013	0.122587	-0.525274
GENE3520X	YMR311C_aa_132-185	YMR311C ; GLC8 ;	1	-0.320548	-0.157534	-1.533209	0.443223	0.657706	-0.145954	-3.3043	-2.473398	6.847248	2.237955	4.810373	-7.911684	-7.802494	-7.725616	13.183563	1.94672	-0.221363	-0.746173	-0.104145	-0.232332	-0.800011	-0.773631	-1.461747	3.480282	-0.218825	-0.420144	-0.177096	-0.033304	-0.159727	-1.1241	-1.222675	-0.03206	-0.690762	-0.536403	-0.653135	-0.564272	-1.128062	-0.348403	0.132377	0.036565	-0.837635	-1.335108	-0.081982	-0.039903	-0.192455	-0.505851
GENE3940X	YOL117W_aa_1-65	YOL117W ; RRI2 ;	1	0.994893	2.274832	-1.101868	-2.973072	-0.802168	0.896503	-1.168029	-2.552521	4.152389	0.955583	2.035636	-7.739811	-7.503143	-7.154489	11.248862	4.281998	-1.603177	0.910415	-0.037465	-0.143483	0.352166	-0.581431	-0.471353	-0.838948	-0.018425	-0.208168	-0.145235	0.023682	-0.05568	-0.927424	-0.991467	-0.01778	-1.09127	-0.466466	0.863021	0.630653	-1.328374	-0.256945	4.734122	0.34422	-1.279312	-0.947567	-0.021985	-0.038817	0.327626	-0.441983
GENE700X	YDR049W_aa_123-184	YDR049W ; VMS1 ;	1	-1.763962	-1.584053	-1.238491	-3.409945	-2.251162	-0.80297	2.504925	-0.657568	2.164492	-0.739353	3.875596	-8.562391	-8.363594	-7.95274	15.929643	1.057012	-0.395557	-0.699832	-0.178631	-0.219891	-0.879323	-0.43269	-0.423331	-0.786188	-0.212922	-0.324312	-0.215699	0.000406	-0.094893	-0.294984	-1.013213	0.000406	-1.319611	2.445265	-0.789468	0.859183	-0.371505	-0.33311	8.498962	-1.082315	-0.717294	1.231167	-0.044317	-0.054821	-0.142028	-0.614053
GENE959X	YDR334W_aa_546-684	YDR334W ; SWR1 ; Structural component of the Swr1 complex which is involved in chromatin remodeling.	1	-1.413149	-2.135053	-1.123668	-2.486806	-1.8093	-3.615494	3.975166	-0.507718	2.200967	-2.468707	5.719423	-13.522857	-13.323257	-13.255598	28.095276	-3.226791	0.668804	-1.236568	-0.200837	-0.375338	0.498753	-1.149983	-2.850064	-1.238959	-0.407447	-0.461822	-0.380736	0.003858	-0.142841	0.059133	-1.236015	-0.083899	-2.782417	-0.049414	-1.293204	-0.936905	-1.810905	-0.603646	11.388826	0.791465	-0.397413	1.749469	-0.127281	-0.114654	-0.320828	-0.868196
GENE120X	YBL043W_aa_88-135	YBL043W ; ECM13 ; Protein whose biological role and cellular location are unknown	1	-2.162904	-0.702997	-0.519653	-4.889539	-3.591313	-1.207873	6.709097	-2.79068	5.215538	1.040127	2.145884	-10.829978	-10.563274	-9.906776	22.657601	3.870238	-1.762149	-0.625892	-0.075038	-0.151559	-0.78822	-0.546785	-1.516165	-0.99193	-0.145928	-0.206737	-0.135309	0.401397	-0.077502	-0.91834	-0.339903	0.401397	-1.070862	-0.509318	2.220589	-0.444573	-0.839331	-0.240852	13.801754	-0.818605	-1.429164	-1.387818	0.007881	-0.040352	0.043578	-0.460883
GENE2048X	YIL019W_aa_32-89	YIL019W ; FAF1 ;	1	-1.478313	1.232098	-2.329057	-2.71165	-3.176009	0.464246	4.081167	-3.39712	7.415924	-0.582857	5.855346	-10.478731	-10.371405	-9.638155	21.193637	-1.087688	0.574336	-0.852814	-0.046938	-0.147805	-0.845083	-0.502216	-1.22265	-0.716144	-0.130041	-0.256179	-0.167085	0.164017	-0.057605	-0.857499	-0.147645	-0.054444	-1.380033	-0.486754	-0.596461	-0.435978	-0.616835	-0.203824	12.494745	-1.866333	-0.222662	-1.353173	-0.015255	-0.030258	-0.047853	-0.534771
GENE3532X	YNL023C_aa_1-50	YNL023C ; FAP1 ;	1	-0.97772	-1.142167	2.631009	-4.099192	-2.021576	-1.670352	1.585209	-0.732641	2.5777	-1.089078	2.671065	-8.360063	-8.252275	-7.761352	14.324804	3.17962	-1.428818	-0.480981	-0.054255	-0.20349	0.506704	-0.563487	-0.713674	-0.740205	-0.14758	-0.252339	-0.20899	-0.024249	-0.093577	0.486042	0.873834	0.260047	-1.295915	-0.472034	-0.62305	1.087662	-0.767027	-0.264644	8.702329	-1.336453	-1.702229	-0.531633	-0.116264	-0.052707	-0.056636	-0.486308
GENE4070X	YOR119C_aa_364-455	YOR119C ; RIO1 ; Protein kinase involved in repression of rDNA transcription by RNA polymerase I; also involved in rRNA processing and maturation; autophosphorylates; localizes to nucleolar chromatin and cytoplasm	1	-2.39243	-0.224144	-1.71029	-4.122026	-2.021751	-1.395892	3.158796	-2.221486	9.20788	1.76903	6.052584	-9.321015	-9.205806	-8.874225	13.976417	-0.835084	-1.547534	-0.341808	-0.117276	-0.181527	0.47372	-0.739416	-1.222485	-0.805737	-0.294616	-0.226172	-0.209752	-0.086519	-0.204416	-0.739931	-0.410447	-0.037025	-0.989615	-0.44319	-0.715977	0.002907	1.298248	-0.28369	10.030938	-1.738124	-1.394902	-1.274236	-0.174221	-0.092938	-0.407513	-0.565186
GENE3705X	YNL224C_aa_252-380	YNL224C ; SQS1 ;	1	-3.004061	-1.405252	-0.330939	-0.910561	0.913047	0.761308	0.975976	-3.996011	8.788	-1.529741	4.244245	-10.062972	-9.897287	-9.958854	17.846952	-0.634545	-1.612347	-0.697736	-0.111831	-0.398497	-1.288496	-0.828259	-2.690409	-0.06669	-0.458273	-0.464734	-0.287755	1.146087	-0.02739	-1.151352	-0.3943	-0.065515	-2.271521	-1.002673	-0.606639	-0.72588	0.237319	-0.491545	6.376792	1.324329	-1.395626	0.595132	-0.08439	-0.027885	0.152249	-0.749522
GENE71X	YAR014C_aa_172-257	YAR014C ; BUD14 ;	1	-1.10887	0.468899	-0.222144	-3.250812	-0.988236	-1.242834	-0.185415	-2.493503	8.679959	0.539854	4.53777	-8.265813	-8.130484	-7.612207	13.146244	1.734249	-1.7857	0.624164	-0.135799	-0.225706	0.368728	-1.101455	-1.100003	-0.950614	-0.353129	-0.268124	-0.280235	0.715531	-0.178428	-1.028626	0.485912	-0.060268	-0.176071	-0.780615	-1.068659	-0.613991	-1.058187	-0.301652	5.747871	-1.821138	-1.853911	-0.220566	-0.023654	-0.101688	-0.161505	-0.595555
GENE579X	YDL139C_aa_172-203	YDL139C ; SCM3 ;	1	0.174537	1.721963	-1.224329	-1.821049	-2.279181	-1.395411	1.059258	-3.132246	2.893428	-0.447484	4.347998	-8.891107	-8.860874	-8.520773	15.352388	1.523428	-0.287662	-0.359526	-0.019791	-0.115991	-0.587158	-0.424979	-1.101173	-0.61911	-0.112153	-0.231367	-0.107044	0.725407	-0.023509	-0.58851	-0.975402	-0.029861	-0.688865	-0.412464	-0.491799	-0.272883	-1.375444	-0.115447	4.29193	-0.332707	-1.040104	-1.12228	-0.060339	-0.042249	0.198737	-0.336848
GENE1015X	YDR398W_aa_559-643	YDR398W ; UTP5 ;	1	-1.01711	-0.217289	1.498986	-4.874049	-2.94003	-1.311558	-1.479879	-2.980349	0.996546	-0.488428	6.230633	-12.0488	-11.892056	-11.444539	17.861668	1.551712	-0.253423	-0.658143	-0.126102	-0.15983	-0.861529	-0.561469	-0.790001	-0.909623	-0.230878	-0.21663	-0.205279	-0.027375	2.607244	0.189117	0.16121	-0.030555	-1.116046	-0.71702	-0.676111	-0.567732	-1.346558	-0.199114	4.468013	-1.555838	-0.731589	-0.963402	-0.06568	-0.029494	-0.123606	-0.555781
GENE2226X	YJL019W_aa_90-143	YJL019W ; MPS3 ; Protein involved in spindle pole body function, nuclear envelope organization and nuclear migration; participates in tethering of telomeres to nuclear envelope during meiosis; integral to nuclear envelope, localized to spindle pole body	1	-2.784278	0.245444	-1.995947	-5.417003	-2.502726	-2.620172	-1.529212	-1.368737	3.553108	-0.792332	6.375308	-10.505544	-10.081085	-9.635701	21.014442	5.681916	-1.896741	-0.611593	-0.147574	-0.211151	-0.890164	-0.823325	-1.406779	-0.782812	-0.366612	-0.357309	-0.203647	-0.015189	-0.199515	-0.980663	0.191304	-0.063432	-1.265324	-0.583709	-0.769448	-0.560071	-1.562083	-0.270055	5.677695	-1.68203	-2.519149	-1.427383	-0.085192	-0.105572	-0.132745	-0.533631
GENE2617X	YKL173W_aa_1-52	YKL173W ; SNU114 ;	1	-0.766225	0.873059	0.874956	-1.687063	-1.114995	0.31629	-2.072527	-1.955348	0.343917	-1.179654	3.94411	-8.772389	-8.706807	-7.940449	14.178247	3.026105	-0.456119	-0.270727	-0.198969	-0.193025	-0.599007	-0.512016	0.081867	-0.588939	-0.430583	-0.218175	-0.122696	0.597415	1.474361	-1.20872	-0.363593	-0.040723	0.092253	-0.442881	-0.513694	-0.436964	-1.277918	-0.149388	5.681341	-1.739461	-0.918987	1.259467	0.005061	-0.057646	0.123394	-0.348504
GENE3706X	YNL224C_aa_456-513	YNL224C ; SQS1 ;	1	-1.885631	-0.51974	-1.346004	-3.576577	1.171781	-2.530027	-0.542018	-1.953266	0.903462	-0.657485	5.66381	-8.397175	-8.028843	-7.541423	12.866229	2.157776	-0.426826	-0.3103	-0.102676	-0.178165	-0.588323	-0.49649	1.417558	-0.493044	-0.19006	-0.521858	-0.106644	0.41984	-0.254513	-0.021257	0.256733	0.41984	-0.186046	-0.439603	0.566732	-0.425227	-1.146005	-0.207298	6.069097	-0.375373	-1.852906	3.418929	-0.048122	-0.05027	0.067585	-0.303572
GENE459X	YCR057C_aa_856-923	YCR057C ; PWP2 ;	1	-0.140726	1.274452	-1.810597	-3.289067	-4.421429	-0.502131	-2.241602	-3.336226	4.037226	-0.71893	5.759447	-11.14208	-10.625888	-9.945463	21.954732	-2.322018	-1.953521	-0.640072	-0.090612	-0.216015	-0.75833	-0.87802	-1.889917	0.362758	-0.195673	-0.178045	-0.138714	0.290312	-0.103701	0.156157	-0.046401	-0.052897	0.345277	-0.584765	-0.564876	-0.567579	-1.406794	-0.342909	10.419392	-2.226025	-2.321472	-0.271577	-0.023414	-0.067967	0.010559	-0.489263
GENE2261X	YJL069C_aa_41-80	YJL069C ; UTP18 ;	1	0.589313	1.488712	-0.588311	1.573849	-3.146946	-0.755585	-3.295095	-3.444423	0.189315	-1.988416	3.94733	-10.110232	-10.001876	-9.371573	19.985754	1.074349	-1.079878	-0.313525	-0.047524	-0.127002	-0.500211	-0.47585	-1.238559	-0.553128	-0.092418	-0.218172	-0.098237	1.02288	-0.074538	-0.603875	-0.622672	-0.068703	-0.701958	-0.411707	-0.324478	-0.363925	-0.992777	-0.080759	4.32585	-1.419009	-2.000628	-1.053198	-0.064926	1.02288	-0.355545	-0.330592
GENE4187X	YOR270C_aa_664-705	YOR270C ; VPH1 ; Hydrogen ion transporting ATPase involved in polyphosphate metabolism, protein complex assembly and vacuolar acidification; localizes to vacuolar membranes	1	3.717083	2.491992	2.024882	-2.61043	-1.992074	-0.146088	-2.657983	-2.476497	1.769783	-0.297321	3.425733	-10.239194	-10.027926	-9.194995	21.159956	0.772105	-0.993997	-0.496014	-0.073966	-0.176909	-0.70788	-0.56238	-1.539996	-0.54704	-0.236315	-0.305039	-0.193519	0.046305	-0.073112	1.555897	-1.247622	-0.067037	-1.138902	-0.526191	-0.781749	-0.481966	-1.238335	-0.344608	1.972558	-1.978193	-1.355258	-1.179456	-0.048736	-0.030736	-0.084982	-0.513905
GENE2262X	YJL069C_aa_92-136	YJL069C ; UTP18 ;	1	0.819512	0.265517	-1.361807	-2.36796	-3.487565	-0.905592	1.666556	-2.95851	-0.96115	-2.512807	5.557718	-9.51556	-9.493134	-8.757172	14.223961	2.712	0.374192	-0.325661	-0.100264	-0.194395	-0.604341	-0.798619	-0.701776	-0.662974	-0.115717	-0.150366	-0.097157	0.372586	0.372586	-0.761553	-0.957772	0.372586	-1.446791	-0.365956	-0.394476	-0.41012	0.508964	-0.13485	5.756769	-1.87704	-1.030273	-0.985887	-0.052116	-0.041096	0.102941	-0.350283
GENE3687X	YNL207W_aa_349-409	YNL207W ; RIO2 ;	1	-2.434393	0.601895	-1.274224	-3.488592	-3.987859	-2.545845	1.693853	-2.357152	3.617728	-1.761927	6.085205	-11.173739	-10.769337	-10.048308	18.723408	3.645113	-0.487617	-0.447579	-0.085484	-0.104732	-0.725351	-0.461622	-1.375911	-0.792385	-0.132685	-0.160654	-0.154167	-0.147544	-0.091069	-0.571551	-0.107567	0.277963	-0.780891	-0.455744	-0.543253	-0.423699	-1.113388	-0.129009	10.269414	-2.118984	-1.739476	-1.519127	-0.082203	-0.026907	0.034681	-0.44493
GENE3025X	YLR287C_aa_201-232	YLR287C ; ; Protein whose biological role is unknown; localizes to the cytoplasm in a large-scale study	1	0.18571	1.713835	-1.92022	-2.271518	-1.622667	-1.652932	0.095385	-2.34807	0.111352	-1.027116	4.993688	-8.864142	-8.783131	-8.217191	15.85301	0.122261	-1.229939	-0.32294	-0.082124	-0.192446	-0.53569	-0.760947	-1.150042	-0.564565	-0.265989	-0.233489	-0.084031	0.436931	-0.229435	-0.672695	-1.62318	-0.029667	-1.073149	-0.365747	-0.480004	-0.371121	-0.948248	-0.137799	5.451602	-1.236982	-0.872916	-0.321189	-0.011529	-0.04199	-0.130822	-0.245471
GENE2297X	YJL098W_aa_518-622	YJL098W ; SAP185 ;	1	-0.491876	0.478549	-0.611429	1.18447	-2.155327	-1.099336	0.166851	-0.274413	2.696843	-2.262983	4.182932	-8.975513	-8.567392	-8.181612	16.886111	-1.360298	0.386364	-0.34879	-0.057253	-0.337437	-0.127641	-0.847127	-0.340608	1.883973	4.401572	-0.274182	-0.358498	0.049065	-0.047257	-1.523798	-0.763028	-0.030437	-0.904282	0.427123	-0.764425	-0.712086	-1.807735	-0.401557	5.389241	0.246231	-1.697196	0.337997	0.002087	-0.061099	0.199219	-0.523486
GENE2683X	YKR028W_aa_528-615	YKR028W ; SAP190 ;	1	0.193546	-0.258701	0.226533	0.434727	-3.593705	-1.287351	-0.633051	1.393304	0.88114	-1.233859	4.164024	-8.60952	-8.426587	-7.945675	17.375477	-1.804268	0.339385	-0.844486	-0.11008	-0.356692	-0.250145	-0.781413	-0.131365	-0.90537	-0.229643	-0.349487	-0.408219	0.284612	-0.108187	-1.591252	-0.792095	-0.028209	-0.525874	-0.785546	0.057654	-0.902607	-2.342233	-0.482806	4.426963	-0.843935	-1.298209	-0.070567	-0.083549	-0.039887	-0.002181	-0.699075
GENE4209X	YOR304W_aa_1-60	YOR304W ; ISW2 ; DNA translocase subunit of the CHRAC chromatin accessibility complex involved in chromatin silencing and chromatin remodeling; binds centromeres and single-stranded DNA; involved in negative regulation of antisense RNA transcription	1	-0.969612	0.191253	-0.266634	-0.668814	-0.498652	0.229085	-0.064264	0.173278	0.496673	-0.349655	1.176885	-4.832766	-4.683895	-4.358758	10.210226	-0.847	-1.148377	-0.154265	-0.071657	-0.145481	-0.503257	-0.425865	-0.79331	-0.435436	-0.065782	-0.183842	-0.093814	0.689673	0.011542	0.170604	-0.9538	0.689673	-0.867266	-0.337676	-0.361446	-0.423033	-0.928359	-0.202327	3.135897	0.261498	0.076138	0.736713	0.019475	-0.028715	0.239337	-0.315683
GENE2458X	YJR132W_aa_929-1001	YJR132W ; NMD5 ;	1	0.94706	1.980263	-1.794314	-0.881429	-3.089365	-3.274936	-3.717485	-1.789408	3.832891	-1.281348	5.178595	-7.504807	-7.405494	-6.788394	9.884703	-1.703663	-1.494012	-0.622259	-0.114789	-0.23516	-0.730038	-0.803901	-0.152719	-0.645043	-0.26881	-0.239211	-0.180272	-0.046954	0.695516	-1.031855	1.994139	-0.131099	0.089503	-0.549205	-0.654337	4.140717	-1.471955	-0.429952	0.110369	-2.061837	-1.312535	0.958032	-0.079574	-0.108423	-0.202824	-0.464505
GENE3043X	YLR310C_aa_1048-1106	YLR310C ; CDC25 ; Ras guanyl-nucleotide exchange factor involved in Ras protein signal transduction, cell cycle regulation, traversing the start control point of the mitotic cell cycle, and replicative cell aging; localizes to the nucleus, cytosol, endoplasmic reticulum membrane	1	0.510089	-0.75084	-0.519611	-2.482843	-2.776772	-0.683025	-1.764284	-1.4742	1.818274	-1.57092	3.623511	-6.359983	-6.284163	-5.686218	9.336872	-0.849536	-0.560938	-0.616019	-0.129223	-0.235127	-0.770259	-0.296769	-1.526311	-0.649629	-0.200655	-0.317898	-0.194489	-0.026446	-0.029187	-0.258898	0.184369	0.193764	-1.279479	-0.527878	-0.727226	-0.446484	-0.281325	-0.301003	3.91839	-1.926714	0.319262	1.039979	-0.071297	-0.076591	-0.053492	-0.467205
GENE3855X	YOL017W_aa_595-671	YOL017W ; ESC8 ;	1	-1.458225	1.199365	-2.911204	-2.751773	-4.176503	-1.550027	-3.410291	-3.303044	10.39858	-3.207661	8.814606	-11.600017	-11.365653	-10.428292	19.647727	5.336966	-0.776252	1.207747	-0.586383	-0.326597	-1.263033	-0.691687	0.109882	-0.92349	-0.219431	-0.47115	-0.253977	0.846809	-0.083767	-1.190902	1.891188	-0.074495	-1.654709	-0.568795	-1.022516	1.436613	-0.844058	-0.291998	6.934041	-3.228387	0.611575	-0.978147	0.012234	-0.045877	0.083576	-0.25397
GENE871X	YDR229W_aa_315-453	YDR229W ; IVY1 ;	1	-2.392086	3.447383	1.356889	1.811209	-1.554683	-2.485034	0.171589	2.284711	9.532821	0.386026	2.934029	-11.362614	-11.349683	-11.418361	27.622018	9.197836	-0.308868	-1.323683	-0.178843	-0.436827	1.706368	-1.074566	-0.45607	-1.435994	-0.505519	2.898914	-0.378752	-0.051162	-0.148459	-0.539578	-2.27673	-0.048194	-2.374029	-0.047713	2.689873	-0.119641	-0.673772	-0.600633	4.102675	3.475743	-1.690081	-1.294035	6.215622	-0.098498	-0.265549	-1.024277
GENE1764X	YGR196C_aa_1-606	YGR196C ; FYV8 ; Protein whose biological role is unknown; localizes to the cytoplasm in a large-scale study	1	-3.238317	1.989977	-0.640764	-2.411573	-1.51668	-2.48281	2.876807	-1.050999	8.815761	-0.909388	6.529838	-17.760411	-17.920972	-17.923374	39.294608	2.623157	-1.75592	-3.277225	-0.351569	-0.893487	4.353752	-1.958418	-1.825224	0.213561	0.126508	-1.060079	-0.930522	-0.127179	-0.308212	-1.097557	-2.412956	-0.131578	-2.292155	0.675297	2.085978	-0.147794	2.922363	1.214923	10.734423	3.599622	-0.763821	0.100331	-0.411928	-0.201284	-0.672645	-0.98475
GENE1556X	YGL158W_aa_38-110	YGL158W ; RCK1 ;	1	-1.144942	0.361376	-0.752986	0.726542	-1.366288	-2.184488	3.079974	0.267784	3.118088	2.219307	-0.895433	-9.184445	-9.422578	-9.050067	18.756493	5.514667	-0.617222	-0.745462	-0.323985	-0.494381	-0.881641	-1.229117	-1.714638	-0.966363	-0.561788	-0.48169	-0.399161	-0.117637	-0.199887	0.530319	0.113532	-0.060043	-0.580082	0.131466	0.874435	-1.014391	-0.629088	1.569271	3.032717	-0.989143	-0.094408	-1.959364	-0.247329	-0.09028	-0.65575	-1.012245
GENE709X	YDR057W_aa_498-532	YDR057W ; YOS9 ;	1	-2.824443	-1.28954	2.320287	5.307345	-10.522583	8.619038	-16.505815	-2.758072	-1.387669	-0.649666	17.599325	-34.039731	-37.620623	-37.307543	193.661125	-0.262936	1.613995	-9.127502	-2.771083	-1.349724	-4.080346	-1.717643	-4.056473	2.667408	-3.038313	-1.537683	-1.441412	-34.46516	-1.697938	-1.315441	-4.927944	-0.16917	-4.89844	-3.024148	-3.492497	-3.196293	-3.389971	-2.69618	-0.253724	-7.787149	1.903887	-0.42259	-1.960391	-34.46516	-16.434125	-3.425464
GENE487X	YDL002C_aa_161-203	YDL002C ; NHP10 ;	1	-0.079194	-0.905799	-1.924098	-1.403778	-2.666934	-4.076787	-6.53884	-0.54098	5.737364	2.235804	13.180127	-20.132333	-20.759533	-20.487646	90.355201	-1.75427	-0.652237	-2.071168	-0.299716	-0.432572	3.294114	-1.124485	-2.762816	-1.156985	-0.755441	-0.480843	-0.438914	-6.713507	-0.476336	-1.818538	-1.830012	-0.067491	-1.973107	-0.998117	-1.945275	-1.080954	-2.340669	-0.731729	-1.302105	-2.473432	0.131733	4.039105	-0.551551	-0.10336	-2.3564	-1.023724
GENE967X	YDR346C_aa_206-236	YDR346C ; SVF1 ;	1	-1.521523	-0.235844	-1.89492	-3.24736	-3.354781	1.000309	-0.286888	-0.919534	0.466392	0.708271	6.603588	-10.841197	-10.698675	-10.073311	35.744936	-0.028577	3.061507	-0.654172	-0.073529	-0.141492	-0.694314	-0.424951	-1.245321	-0.607165	-0.22933	-0.210094	-0.186314	-0.527763	-0.086564	-0.580273	-0.89501	-0.034869	-0.806516	-0.408546	-0.636442	-0.442665	-1.042266	-0.227847	5.387397	-1.805817	-0.448845	0.634918	-0.099616	-0.038132	-0.248553	-0.431427
GENE3448X	YMR219W_aa_132-1658	YMR219W ; ESC1 ;	1	-3.178927	-1.943227	3.355722	-4.220687	-5.27384	-4.511587	-0.58902	-2.896542	NA	NA	6.853579	-29.458752	-29.517487	-29.51866	72.657142	2.627013	6.538131	2.422541	-0.644296	-0.31766	1.091866	-0.840855	-3.522632	-0.890704	2.740721	-0.620915	1.18413	-0.160243	1.123944	3.110718	1.402005	-0.236642	-4.201685	-0.101517	-0.048437	-1.507191	-1.777036	-0.763286	13.636359	-0.513097	-3.616585	-0.954927	-0.606288	2.725488	0.246779	-0.897992
GENE2888X	YLR099W-A_aa_1-30	YLR099W-A ; MIM2 ;	1	-1.247992	1.005181	-2.092399	-3.202093	-3.058494	-1.500085	-1.655518	-0.948744	0.588669	-0.09675	4.39712	-10.547865	-10.562821	-9.978111	27.955184	3.231	0.234999	-0.57543	-0.131993	-0.17903	-0.612986	-0.449342	-0.859002	-0.502103	-0.174694	-0.262327	-0.166062	-0.423025	-0.059656	-0.949412	-0.416108	-0.033281	-0.989005	-0.459991	-0.62157	-0.484302	0.334289	-0.24777	4.348435	-1.442923	-0.796832	-0.971877	-0.08869	-0.423025	-0.170932	-0.355933
GENE2738X	YKR089C_aa_85-115	YKR089C ; TGL4 ;	1	-1.940075	-0.823574	-0.976325	1.487418	-0.549196	-2.408352	-1.359379	2.579883	1.458558	0.602308	2.066407	-7.164907	-7.164222	-6.888695	20.243018	-0.394753	-0.461493	-0.615316	-0.078151	-0.182775	-0.621966	-0.459175	-0.819916	1.151859	-0.203286	-0.26686	-0.145321	-0.224124	-0.062067	0.541939	0.574059	-0.033104	-1.061837	-0.394165	1.351724	-0.4675	-1.109839	-0.252924	5.542872	1.173491	-1.88847	-0.027249	-0.066505	-0.034577	-0.152312	-0.371825
GENE2447X	YJR115W_aa_133-164	YJR115W ; ; Protein whose biological role and cellular location are unknown	1	-3.503577	-1.413357	-1.433746	-8.417511	-3.40362	0.357466	4.46641	-4.997666	2.041998	0.36089	6.269704	-24.850573	-27.556552	-26.654914	87.204059	5.136123	-0.824455	-6.493444	-0.653973	-0.893666	-2.667089	-0.728649	1.660159	-2.293856	2.691373	-1.033175	-1.141456	-13.23631	-1.234745	0.397772	3.087402	-13.23631	-3.673869	-1.890415	-4.22166	-2.253504	-2.490413	-1.504979	27.451827	-2.562954	0.94987	-3.923175	-0.829324	-0.230251	-3.85576	-0.401539
GENE2351X	YJL176C_aa_1-303	YJL176C ; SWI3 ;	1	1.443443	2.531018	-1.969139	2.030434	2.084543	8.978777	-7.581474	1.23055	2.655539	-1.798617	2.441663	-20.335337	-20.330189	-20.314529	60.403031	1.648131	3.424328	-2.151231	-0.282411	0.972405	-1.882458	-1.198016	-4.529579	-0.677173	-0.65842	-0.845458	-0.650339	-0.068275	-0.23383	-1.41364	-2.610318	-0.067567	-3.202864	-0.232032	-0.103592	-1.513767	-1.885693	-0.905657	-1.062794	-0.545571	-0.121563	2.637416	-0.243654	-0.110501	-0.43161	-1.556099
GENE4435X	YPL186C_aa_86-266	YPL186C ; UIP4 ; Protein whose biological role is unknown; localizes to the nuclear envelope, mitochondrila outer membrane, and endoplasmic reticulum in large-scale studies	1	0.566116	0.270698	-0.989923	-0.378049	1.281433	-0.712723	-4.086369	3.408122	2.370403	-1.054625	2.378832	-9.035802	-8.743201	-8.780191	21.244216	5.736413	2.638016	-1.075863	-0.097354	-0.364456	0.507643	-0.280189	-2.908889	-0.587186	-0.223414	-0.512515	-0.423654	0.065099	0.05631	0.346252	-0.999185	-0.027591	-1.461452	-0.887785	1.106049	-0.870197	-1.756043	-0.464724	2.768321	2.777927	-1.249307	1.600988	-0.051196	-0.078959	0.300193	-0.823141
GENE2435X	YJR092W_aa_49-1069	YJR092W ; BUD4 ; GTP-binding protein involved in septin ring organization and axial bud site selection; localizes to mother-bud necks and bud scars	1	-3.730643	-3.657404	3.201503	-2.925989	-0.431417	-4.630534	0.656169	0.231262	8.165776	1.183076	0.560454	-13.115549	-12.803681	-12.803681	31.564798	0.875466	0.160929	-2.239375	-0.471922	0.320751	5.444818	0.300643	-1.202003	-0.026384	-0.807661	1.437522	-1.198821	0.115003	-0.37115	-1.243384	0.652445	-0.148531	-1.819555	-0.937894	4.116886	-1.36379	0.321394	-0.157086	3.36344	3.830189	-1.975932	0.544764	-0.358222	-0.251014	-0.308238	0.290494
GENE1625X	YGL250W_aa_1-41	YGL250W ; RMR1 ;	1	-1.125635	2.568613	-1.896001	-3.24517	-3.627202	-0.998966	-0.39645	-3.361239	0.453581	-0.555122	4.386845	-9.606874	-9.849903	-9.712911	15.110595	4.430671	-0.830024	-2.415385	-0.270564	-0.399152	-1.668044	-1.035942	-2.893329	-1.019519	-0.689472	-0.47626	-0.405998	-0.145561	-0.254396	2.53847	-1.203715	-0.071308	-1.378822	-0.930616	-0.348389	-1.040933	-0.434738	-0.669107	3.305185	-0.345662	-2.380932	-1.195682	-0.526999	-0.088631	-1.193836	-1.036293
GENE2948X	YLR189C_aa_103-182	YLR189C ; ATG26 ; Sterol 3-beta-glucosyltransferase involved in ascospore-type prospore membrane assembly; localizes to the cytoplasm in a large scale study	1	0.915967	1.563935	-1.499296	-2.573884	-1.364766	-0.976791	-0.111095	-0.970059	1.766295	-1.268041	4.127713	-8.600469	-9.05484	-8.859544	15.389208	2.522794	-0.021236	-2.063531	-0.270471	-0.397897	-1.794865	-0.417549	-2.793243	4.48365	-0.508232	2.182595	-0.46011	-3.585046	-0.305961	0.39006	0.111967	-0.060126	-0.808357	1.745903	-0.722368	-1.106294	1.071665	1.957821	1.104455	-1.072765	-0.742027	0.242697	-0.282958	-0.063916	-0.466655	-1.062525
GENE432X	YCR017C_aa_225-254	YCR017C ; CWH43 ;	1	-1.678762	-1.899438	-1.91395	-3.5522	-3.890108	-1.748916	-3.739954	0.112215	-0.332848	-1.029972	5.597717	-8.221655	-8.630643	-8.164059	20.378361	-1.737898	1.491403	-1.536224	-0.253681	-0.321718	-1.334413	-0.828704	0.436625	-0.852166	-0.540048	-0.408006	-0.353352	-6.434712	-0.213371	1.448042	-0.38659	-0.050341	-1.569298	1.331954	-1.370922	-0.815073	0.23214	-0.440575	0.805179	-2.613147	-1.198521	3.596023	-6.434712	-0.069047	-1.107836	-0.818997
GENE4462X	YPL216W_aa_933-989	YPL216W ; ; Protein whose biological role and cellular location are unknown	1	1.65591	-1.451983	-0.153189	-2.308375	-4.498125	0.276583	-4.209848	-2.445569	-1.391496	-1.559113	5.196619	-7.639907	-7.733271	-7.389237	19.782044	-0.489834	0.497136	-1.357275	-0.210946	-0.283174	-1.0331	-0.229029	-1.726756	0.499326	2.554457	-0.337539	-0.357883	-2.005899	-0.227616	-1.077709	-1.313517	-0.069724	-1.099907	-0.649434	0.278993	-0.82408	0.590327	-0.382029	2.762198	-1.643161	-2.130283	0.573454	-0.202858	-0.09482	-0.395343	-0.582675
GENE2260X	YJL065C_aa_123-167	YJL065C ; DLS1 ;	1	1.152516	1.315102	-0.64112	-2.271595	1.553511	0.074978	-4.170331	-0.045095	0.521787	3.660477	2.645593	-7.076353	-6.935027	-6.377122	11.447381	1.777158	-0.230304	-0.384929	-0.118179	-0.186961	-0.72051	-0.459815	-0.8754	-0.510413	-0.1405	2.06181	-0.123046	-0.022783	-0.062341	2.630357	-1.511788	-0.053548	-0.292816	-0.368884	0.480543	-0.386709	-1.088155	-0.273702	2.113536	-1.32735	-0.769818	-0.354153	-0.047255	-0.027191	0.005186	-0.353831
GENE811X	YDR170C_aa_1-250	YDR170C ; SEC7 ;	1	2.534982	-1.838528	0.389214	-2.149185	-0.191625	1.499687	-1.736039	1.772116	12.602048	7.263349	0.423383	-11.174809	-10.676624	-10.559121	32.882404	-2.984145	4.819643	-1.157709	0.000136	-0.347005	-0.70394	-0.96778	-2.626817	-0.367851	-0.103862	5.113641	-0.387522	0.091344	0.005377	2.683603	-0.366282	-0.018251	-1.613859	0.249191	1.92241	-0.881589	-0.190864	-0.395779	2.128504	0.545186	-1.000486	-0.154011	0.023576	-0.052916	0.821939	3.311843
GENE3453X	YMR227C_aa_317-435	YMR227C ; TAF7 ;	1	2.518016	1.234891	-1.607806	-7.040387	-1.024318	-0.894602	-5.91737	-1.917912	13.978251	11.935429	9.383962	-16.086797	-15.997099	-15.667206	39.510386	0.736532	11.473323	-1.60616	-0.20214	-0.471631	-1.545107	-1.243202	-2.125736	-1.18617	-0.480975	-0.440438	-0.380914	-0.904264	-0.196784	-1.672837	-1.805755	-0.06324	-2.044783	-0.988491	0.146605	-1.020971	-0.939538	-0.594273	-0.030085	-2.329032	-2.288077	0.551948	-0.218621	-0.083826	3.937261	-0.872183
GENE3967X	YOR006C_aa_218-309	YOR006C ; TSR3 ;	1	-2.451498	-0.405028	-1.847524	-2.554134	-4.028487	-2.115326	0.219601	-3.745097	11.988086	3.664278	8.046237	-12.038671	-11.956124	-11.271201	37.878829	1.961974	12.589393	-1.376732	-0.099712	-0.192526	-1.016451	-0.68178	0.276538	0.677607	-0.277271	-0.297127	-0.191374	-0.292151	-0.116285	-0.617139	1.443635	-0.046233	-1.546447	-0.795304	-0.844698	-0.763279	-0.40929	-0.282035	6.908753	-2.233364	-0.841162	0.35775	-0.151791	-0.065451	-0.187171	-0.653142
GENE2904X	YLR114C_aa_481-764	YLR114C ; AVL9 ;	1	-1.158009	0.003345	-1.021228	0.539131	-1.601755	-1.439669	0.627648	-0.529955	8.888205	4.418636	3.006609	-5.865536	-5.184683	-5.029315	12.526847	-2.914988	1.420637	3.146533	0.003196	-0.41087	-0.540397	-0.416625	-1.707161	1.913142	-0.008663	-0.397006	-0.525975	0.180835	0.040527	2.238328	0.284658	-0.023187	-0.300677	-0.425956	-0.733658	-0.284001	-0.189479	-0.286326	3.351719	-0.069457	-0.922942	-1.479839	0.182652	-0.087811	1.040978	-0.285101
GENE3454X	YMR227C_aa_485-578	YMR227C ; TAF7 ;	1	2.221156	0.478941	-1.736612	-4.550426	-0.129328	6.344189	-6.488479	-1.961179	10.691702	10.981887	5.102716	-11.3334	-11.233368	-11.080558	17.172939	1.760733	6.530552	-1.579583	-0.205808	-0.352074	-0.454305	0.387592	-1.886605	-1.304361	-0.415341	-0.365797	-0.425574	-1.547019	-0.200278	0.443782	-1.909084	-0.054013	0.841136	-0.746979	0.837495	-0.835731	-2.259765	-0.436064	-2.906909	-0.2728	-0.572218	-1.437279	-0.234105	-0.069996	-0.640974	-0.134275
GENE251X	YBR081C_aa_186-442	YBR081C ; SPT7 ; Subunit of the SAGA and SLIK histone acetyltransferase complexes that regulate transcription through modification of chromatin	1	-1.048993	-1.67447	0.132034	2.133285	-1.414008	-3.75728	-3.768291	-0.767519	5.946469	1.663046	4.876681	-7.479896	-7.479507	-7.280079	7.170915	-0.656576	-2.514696	2.41961	-0.166153	-1.044875	-0.423755	0.043647	0.676918	-0.347438	-0.429241	-0.651177	-0.451437	-0.065769	4.44416	0.396245	0.081843	-0.048084	-2.712281	0.99779	0.687598	2.749923	0.341888	-0.000956	0.672868	-1.935135	-1.942389	0.375149	-0.22867	-0.081577	-0.279983	-0.004893
GENE3367X	YMR119W_aa_430-496	YMR119W ; ASI1 ;	1	-2.348877	-2.318714	-1.288097	-0.385576	-2.773601	-3.103168	-2.376655	-1.166586	3.562234	-0.73551	3.929745	-8.230007	-8.197719	-7.647202	10.406241	0.264364	-1.100392	-0.840454	-0.086214	-0.246132	-0.272271	-0.690808	-0.188435	0.357521	-0.279474	-0.303818	-0.246935	-0.033322	9.835786	-0.703198	0.879486	-0.055018	-0.912644	2.593167	0.00143	-0.482089	-1.19504	-0.36296	3.969825	-1.575608	-2.549281	-0.130671	-0.080482	-0.084228	-0.114466	-0.580709
[truncated: 3,944 more rows]
[truncated: 118 more columns]
