# Supplementary material for: Proteome-wide signatures of function in highly diverged intrinsically disordered regions
Source: eLife. 2019 Jul 2;8:e46883. doi: 10.7554/eLife.46883 (PMC6634968; doi:10.7554/eLife.46883)
Supplement: Figure 3—source data 1. [file elife-46883-fig3-data1.tar.gz › ./TZ_evolsig_full_sub_data/tz_evolsig_clusterplot_mar13.gtr]

NODE1X	GENE4121X	GENE3807X	0.999303
NODE2X	GENE3491X	GENE2811X	0.997797
NODE3X	GENE2009X	GENE1793X	0.974900
NODE4X	GENE3834X	GENE480X	0.958611
NODE5X	GENE3661X	GENE1988X	0.958557
NODE6X	GENE3320X	GENE1566X	0.952769
NODE7X	GENE3521X	GENE391X	0.952058
NODE8X	GENE1640X	GENE1027X	0.949983
NODE9X	GENE3641X	GENE1986X	0.948061
NODE10X	GENE4522X	GENE768X	0.947604
NODE11X	GENE4310X	GENE884X	0.947511
NODE12X	GENE3930X	GENE3762X	0.946667
NODE13X	GENE3515X	GENE1824X	0.942429
NODE14X	GENE3678X	GENE645X	0.941688
NODE15X	GENE2935X	GENE1121X	0.939421
NODE16X	GENE4492X	GENE3429X	0.938942
NODE17X	GENE2382X	NODE4X	0.938060
NODE18X	GENE967X	GENE487X	0.936158
NODE19X	GENE1885X	GENE1413X	0.935670
NODE20X	GENE4296X	GENE3298X	0.935460
NODE21X	GENE1712X	NODE6X	0.934564
NODE22X	GENE3883X	GENE3400X	0.931486
NODE23X	GENE1738X	GENE1467X	0.931370
NODE24X	GENE2683X	GENE2297X	0.930890
NODE25X	GENE2380X	GENE1145X	0.929053
NODE26X	GENE1474X	GENE336X	0.928436
NODE27X	GENE4237X	GENE1142X	0.927423
NODE28X	GENE2684X	GENE2294X	0.927411
NODE29X	GENE4439X	GENE3731X	0.927365
NODE30X	GENE2979X	GENE850X	0.927332
NODE31X	GENE3219X	GENE2792X	0.927089
NODE32X	GENE2331X	NODE15X	0.925720
NODE33X	GENE3967X	GENE3453X	0.924508
NODE34X	GENE4369X	GENE4146X	0.923945
NODE35X	GENE1948X	GENE965X	0.921170
NODE36X	GENE3677X	GENE644X	0.916213
NODE37X	GENE4370X	GENE4147X	0.915594
NODE38X	GENE4089X	GENE2933X	0.915032
NODE39X	GENE2682X	GENE2296X	0.914566
NODE40X	GENE3645X	GENE129X	0.913017
NODE41X	GENE3448X	NODE18X	0.912625
NODE42X	GENE2394X	NODE25X	0.911791
NODE43X	GENE2851X	GENE1772X	0.911425
NODE44X	GENE2535X	NODE21X	0.910579
NODE45X	GENE3687X	GENE2262X	0.910300
NODE46X	GENE2856X	NODE31X	0.908365
NODE47X	GENE1234X	GENE485X	0.908350
NODE48X	GENE2581X	GENE1169X	0.907867
NODE49X	GENE1864X	GENE1643X	0.906925
NODE50X	GENE4627X	GENE1727X	0.906608
NODE51X	GENE4545X	GENE2432X	0.905615
NODE52X	GENE2660X	GENE2269X	0.905605
NODE53X	GENE3670X	GENE2827X	0.905490
NODE54X	NODE42X	GENE290X	0.905432
NODE55X	GENE3906X	GENE288X	0.905060
NODE56X	GENE3024X	NODE8X	0.904983
NODE57X	GENE3884X	NODE22X	0.904000
NODE58X	GENE3766X	GENE2786X	0.903853
NODE59X	GENE4558X	NODE38X	0.903742
NODE60X	GENE708X	GENE245X	0.903704
NODE61X	GENE4071X	NODE46X	0.903200
NODE62X	NODE56X	NODE17X	0.902963
NODE63X	GENE4173X	GENE543X	0.902614
NODE64X	GENE3388X	GENE2191X	0.902422
NODE65X	NODE44X	GENE1499X	0.902352
NODE66X	GENE3551X	GENE2120X	0.902135
NODE67X	NODE20X	NODE40X	0.901080
NODE68X	NODE27X	NODE32X	0.900976
NODE69X	GENE3650X	GENE1079X	0.900805
NODE70X	GENE1832X	GENE654X	0.900053
NODE71X	GENE3695X	GENE121X	0.899855
NODE72X	NODE16X	GENE2937X	0.899383
NODE73X	GENE3333X	GENE3299X	0.899152
NODE74X	GENE2646X	GENE475X	0.898002
NODE75X	GENE4546X	GENE2433X	0.897760
NODE76X	GENE3857X	GENE3370X	0.897029
NODE77X	GENE4187X	GENE2261X	0.896864
NODE78X	GENE2764X	GENE2167X	0.896298
NODE79X	GENE493X	GENE204X	0.896161
NODE80X	GENE3844X	NODE68X	0.895924
NODE81X	GENE3882X	NODE47X	0.895544
NODE82X	GENE4533X	GENE189X	0.895339
NODE83X	GENE1722X	GENE4625X	0.895053
NODE84X	GENE2478X	NODE10X	0.894186
NODE85X	GENE2312X	GENE712X	0.893831
NODE86X	GENE3065X	GENE1647X	0.892114
NODE87X	GENE3181X	GENE1048X	0.891884
NODE88X	GENE3804X	GENE3665X	0.891710
NODE89X	GENE2892X	GENE1333X	0.890961
NODE90X	GENE1584X	GENE1287X	0.890810
NODE91X	GENE3022X	NODE80X	0.890455
NODE92X	GENE1361X	GENE560X	0.890130
NODE93X	GENE4196X	NODE3X	0.889871
NODE94X	GENE1761X	NODE49X	0.889635
NODE95X	GENE2888X	NODE41X	0.889316
NODE96X	GENE718X	GENE214X	0.889167
NODE97X	GENE4620X	GENE1113X	0.888824
NODE98X	NODE57X	GENE385X	0.888332
NODE99X	GENE3387X	GENE533X	0.888139
NODE100X	GENE1991X	GENE1777X	0.887496
NODE101X	GENE1376X	NODE14X	0.887384
NODE102X	GENE3686X	NODE89X	0.886810
NODE103X	GENE1783X	GENE1400X	0.886005
NODE104X	NODE48X	NODE54X	0.885863
NODE105X	GENE2075X	GENE1227X	0.885286
NODE106X	GENE4438X	NODE61X	0.884154
NODE107X	NODE77X	GENE459X	0.884077
NODE108X	GENE1126X	GENE406X	0.883683
NODE109X	GENE3945X	NODE7X	0.883681
NODE110X	GENE1280X	GENE161X	0.883412
NODE111X	GENE2062X	NODE70X	0.883302
NODE112X	GENE3544X	GENE2108X	0.882918
NODE113X	GENE3847X	NODE93X	0.882561
NODE114X	GENE3408X	GENE1982X	0.882444
NODE115X	GENE3885X	GENE1064X	0.882323
NODE116X	GENE4547X	GENE2434X	0.881509
NODE117X	GENE2844X	GENE9X	0.881090
NODE118X	GENE3362X	GENE2585X	0.880213
NODE119X	GENE1681X	GENE1459X	0.879698
NODE120X	GENE4059X	GENE3604X	0.879112
NODE121X	GENE4612X	NODE34X	0.878313
NODE122X	GENE772X	GENE315X	0.877755
NODE123X	NODE58X	NODE91X	0.877081
NODE124X	GENE1589X	NODE96X	0.877039
NODE125X	GENE1141X	GENE603X	0.876701
NODE126X	GENE3881X	NODE98X	0.876513
NODE127X	GENE1480X	GENE1455X	0.876327
NODE128X	GENE643X	GENE641X	0.876066
NODE129X	GENE4419X	GENE4180X	0.875776
NODE130X	GENE4119X	GENE3014X	0.875526
NODE131X	GENE1597X	GENE600X	0.875291
NODE132X	NODE29X	GENE3617X	0.874055
NODE133X	GENE4010X	GENE1269X	0.874051
NODE134X	GENE4090X	NODE106X	0.873431
NODE135X	NODE12X	NODE94X	0.873344
NODE136X	GENE1737X	GENE494X	0.872867
NODE137X	GENE4416X	GENE1735X	0.872790
NODE138X	GENE4128X	GENE3761X	0.872775
NODE139X	GENE2125X	NODE111X	0.872566
NODE140X	NODE33X	GENE811X	0.872245
NODE141X	GENE2226X	GENE1015X	0.871991
NODE142X	GENE2360X	GENE943X	0.871906
NODE143X	GENE4623X	GENE566X	0.871812
NODE144X	GENE2738X	NODE95X	0.871263
NODE145X	GENE1024X	NODE104X	0.870589
NODE146X	GENE3085X	GENE513X	0.869155
NODE147X	GENE800X	NODE26X	0.868327
NODE148X	GENE3848X	GENE484X	0.868207
NODE149X	GENE3108X	NODE64X	0.867701
NODE150X	GENE3704X	NODE69X	0.867627
NODE151X	NODE2X	GENE1026X	0.867392
NODE152X	GENE2447X	NODE144X	0.866581
NODE153X	GENE4107X	GENE1021X	0.866422
NODE154X	GENE4494X	GENE1354X	0.866088
NODE155X	GENE3934X	GENE3777X	0.866066
NODE156X	GENE4435X	GENE2351X	0.865953
NODE157X	GENE579X	GENE71X	0.865764
NODE158X	GENE2048X	GENE120X	0.865559
NODE159X	GENE2615X	NODE85X	0.865055
NODE160X	GENE3557X	GENE2127X	0.864899
NODE161X	GENE3486X	GENE3271X	0.864373
NODE162X	GENE2203X	GENE272X	0.864230
NODE163X	GENE1472X	GENE332X	0.863798
NODE164X	GENE2495X	NODE71X	0.863587
NODE165X	GENE4314X	GENE3525X	0.863582
NODE166X	GENE2081X	GENE1504X	0.863507
NODE167X	GENE4122X	GENE3015X	0.863268
NODE168X	GENE1895X	GENE446X	0.863255
NODE169X	NODE28X	GENE1317X	0.862746
NODE170X	NODE65X	GENE400X	0.862711
NODE171X	GENE2635X	NODE103X	0.862422
NODE172X	GENE1764X	GENE871X	0.862160
NODE173X	GENE4532X	GENE185X	0.861946
NODE174X	GENE2697X	GENE2310X	0.861628
NODE175X	GENE2617X	NODE141X	0.861596
NODE176X	GENE3560X	GENE1797X	0.860871
NODE177X	GENE2881X	GENE125X	0.860826
NODE178X	GENE959X	GENE700X	0.860418
NODE179X	NODE59X	NODE176X	0.860131
NODE180X	GENE2489X	GENE2212X	0.859748
NODE181X	GENE2095X	GENE612X	0.859650
NODE182X	GENE1571X	NODE127X	0.859099
NODE183X	NODE123X	NODE67X	0.859044
NODE184X	GENE2670X	GENE2276X	0.858481
NODE185X	NODE76X	GENE2945X	0.858426
NODE186X	GENE1892X	GENE549X	0.858168
NODE187X	GENE3490X	NODE134X	0.857977
NODE188X	GENE2782X	NODE145X	0.857027
NODE189X	GENE2638X	GENE2413X	0.855692
NODE190X	GENE4258X	GENE1215X	0.855622
NODE191X	GENE4025X	GENE2628X	0.855361
NODE192X	GENE2176X	GENE54X	0.855222
NODE193X	GENE2889X	GENE2099X	0.855153
NODE194X	NODE88X	NODE62X	0.855110
NODE195X	NODE187X	NODE39X	0.854908
NODE196X	NODE150X	GENE380X	0.854647
NODE197X	GENE1578X	GENE601X	0.854357
NODE198X	GENE2047X	GENE1608X	0.854158
NODE199X	GENE3669X	NODE36X	0.854017
NODE200X	NODE19X	NODE109X	0.853966
NODE201X	GENE4462X	GENE432X	0.853562
NODE202X	GENE3740X	GENE4447X	0.853293
NODE203X	GENE3442X	GENE1355X	0.853292
NODE204X	GENE3399X	NODE139X	0.853116
NODE205X	GENE4150X	GENE1418X	0.853047
NODE206X	NODE73X	NODE183X	0.852882
NODE207X	GENE1165X	GENE721X	0.852406
NODE208X	NODE195X	GENE379X	0.852171
NODE209X	GENE1947X	GENE964X	0.852115
NODE210X	GENE3610X	GENE1966X	0.851920
NODE211X	GENE3517X	NODE60X	0.850635
NODE212X	NODE11X	NODE30X	0.850143
NODE213X	GENE3831X	GENE2029X	0.850110
NODE214X	GENE3651X	GENE2505X	0.849978
NODE215X	GENE4334X	GENE3051X	0.849909
NODE216X	NODE9X	NODE113X	0.849848
NODE217X	GENE3473X	GENE3254X	0.849446
NODE218X	GENE709X	NODE152X	0.849297
NODE219X	GENE4284X	GENE247X	0.849033
NODE220X	GENE2914X	GENE1010X	0.849004
NODE221X	NODE149X	GENE22X	0.848700
NODE222X	GENE1917X	GENE932X	0.848482
NODE223X	GENE1329X	GENE734X	0.848011
NODE224X	GENE3791X	GENE562X	0.847972
NODE225X	GENE4265X	NODE116X	0.847578
NODE226X	GENE3221X	GENE3147X	0.847561
NODE227X	NODE146X	GENE135X	0.847389
NODE228X	NODE81X	NODE126X	0.847213
NODE229X	GENE3939X	GENE216X	0.847065
NODE230X	NODE84X	GENE386X	0.846683
NODE231X	NODE132X	NODE137X	0.846528
NODE232X	NODE102X	NODE188X	0.846476
NODE233X	GENE2794X	NODE162X	0.846366
NODE234X	NODE171X	NODE63X	0.846324
NODE235X	GENE2084X	GENE1237X	0.846301
NODE236X	GENE3691X	GENE3375X	0.845601
NODE237X	GENE3969X	GENE1159X	0.845366
NODE238X	GENE2041X	GENE1183X	0.844875
NODE239X	GENE714X	GENE252X	0.844847
NODE240X	GENE1611X	GENE1431X	0.844234
NODE241X	NODE160X	GENE298X	0.843607
NODE242X	GENE2681X	GENE2295X	0.843539
NODE243X	NODE121X	GENE3184X	0.842779
NODE244X	GENE4356X	GENE162X	0.842737
NODE245X	GENE3825X	GENE1692X	0.842301
NODE246X	GENE4156X	GENE4467X	0.842295
NODE247X	GENE830X	NODE170X	0.842162
NODE248X	GENE2497X	GENE478X	0.842157
NODE249X	GENE4432X	GENE2963X	0.842026
NODE250X	GENE982X	NODE101X	0.841055
NODE251X	GENE2928X	GENE2927X	0.841041
NODE252X	GENE4335X	GENE2456X	0.840980
NODE253X	GENE3482X	GENE3266X	0.840960
NODE254X	GENE4052X	GENE2234X	0.840746
NODE255X	NODE225X	NODE125X	0.840723
NODE256X	NODE169X	GENE184X	0.840502
NODE257X	GENE2110X	GENE917X	0.840084
NODE258X	NODE45X	NODE107X	0.839936
NODE259X	GENE4318X	GENE2319X	0.839720
NODE260X	GENE4593X	GENE402X	0.839541
NODE261X	NODE208X	NODE232X	0.839409
NODE262X	GENE4430X	NODE159X	0.839373
NODE263X	GENE2539X	GENE1969X	0.839248
NODE264X	NODE198X	GENE449X	0.839105
NODE265X	NODE180X	GENE1570X	0.839023
NODE266X	NODE165X	GENE2557X	0.838610
NODE267X	GENE3561X	GENE779X	0.838326
NODE268X	GENE3703X	GENE1870X	0.838240
NODE269X	GENE3607X	GENE3606X	0.838167
NODE270X	GENE4266X	GENE512X	0.837832
NODE271X	GENE2609X	GENE2346X	0.837639
NODE272X	GENE3550X	GENE3410X	0.837596
NODE273X	GENE2511X	GENE2321X	0.837548
NODE274X	NODE185X	NODE204X	0.837510
NODE275X	GENE1943X	GENE4524X	0.836986
NODE276X	GENE3364X	NODE230X	0.836941
NODE277X	NODE119X	NODE190X	0.836723
NODE278X	GENE4502X	GENE676X	0.836155
NODE279X	GENE3871X	GENE634X	0.835969
NODE280X	NODE216X	NODE228X	0.835716
NODE281X	GENE3998X	GENE2250X	0.835058
NODE282X	GENE476X	GENE0X	0.834510
NODE283X	NODE78X	GENE1214X	0.834297
NODE284X	NODE51X	NODE244X	0.834269
NODE285X	GENE1402X	GENE4517X	0.834109
NODE286X	GENE3094X	NODE135X	0.833953
NODE287X	NODE179X	GENE217X	0.833229
NODE288X	GENE3313X	GENE1358X	0.832590
NODE289X	GENE3211X	NODE124X	0.832518
NODE290X	GENE3319X	GENE270X	0.831397
NODE291X	GENE3032X	GENE2758X	0.831253
NODE292X	GENE3824X	GENE470X	0.831167
NODE293X	NODE175X	NODE157X	0.831138
NODE294X	NODE212X	NODE206X	0.830860
NODE295X	GENE2077X	GENE1861X	0.830348
NODE296X	GENE4014X	GENE2726X	0.830192
NODE297X	GENE3056X	NODE234X	0.830016
NODE298X	NODE231X	NODE74X	0.829636
NODE299X	GENE977X	GENE519X	0.829473
NODE300X	NODE249X	NODE154X	0.829407
NODE301X	GENE3233X	GENE2529X	0.829405
NODE302X	GENE1859X	GENE1199X	0.829206
NODE303X	GENE1581X	NODE110X	0.829078
NODE304X	GENE3354X	GENE973X	0.829065
NODE305X	GENE2908X	GENE2556X	0.828984
NODE306X	NODE266X	GENE1530X	0.828813
NODE307X	GENE716X	GENE4407X	0.828521
NODE308X	GENE3872X	GENE2546X	0.828273
NODE309X	GENE2606X	GENE2605X	0.828203
NODE310X	GENE2882X	GENE2207X	0.827706
NODE311X	GENE4280X	GENE4062X	0.827458
NODE312X	GENE4471X	GENE1539X	0.827371
NODE313X	GENE2961X	GENE1491X	0.827213
NODE314X	NODE174X	NODE166X	0.826966
NODE315X	GENE4618X	GENE1713X	0.826801
NODE316X	GENE1707X	GENE652X	0.826772
NODE317X	GENE4626X	GENE1723X	0.826665
NODE318X	GENE3023X	NODE117X	0.826253
NODE319X	GENE3379X	NODE287X	0.825862
NODE320X	GENE1549X	GENE1353X	0.825804
NODE321X	NODE178X	NODE158X	0.825680
NODE322X	NODE114X	GENE131X	0.825385
NODE323X	GENE3674X	NODE82X	0.825320
NODE324X	NODE72X	GENE953X	0.825222
NODE325X	GENE1457X	GENE305X	0.825074
NODE326X	GENE4125X	NODE298X	0.825067
NODE327X	NODE83X	GENE1351X	0.824730
NODE328X	GENE2966X	GENE596X	0.824556
NODE329X	GENE2363X	GENE1433X	0.824482
NODE330X	GENE4172X	GENE4390X	0.824461
NODE331X	GENE2204X	NODE283X	0.824422
NODE332X	GENE268X	NODE177X	0.824088
NODE333X	GENE2902X	NODE151X	0.824075
NODE334X	GENE1556X	NODE172X	0.824040
NODE335X	GENE4568X	GENE70X	0.823744
NODE336X	GENE1680X	GENE434X	0.823716
NODE337X	NODE131X	NODE280X	0.823618
NODE338X	NODE202X	GENE68X	0.823617
NODE339X	NODE182X	NODE294X	0.823584
NODE340X	GENE2634X	GENE338X	0.823219
NODE341X	GENE3063X	GENE622X	0.822896
NODE342X	GENE2948X	GENE1625X	0.822843
NODE343X	NODE143X	NODE261X	0.822734
NODE344X	GENE798X	GENE55X	0.822731
NODE345X	GENE496X	GENE79X	0.822619
NODE346X	NODE207X	NODE55X	0.822544
NODE347X	GENE838X	GENE233X	0.822437
NODE348X	GENE3440X	NODE213X	0.822222
NODE349X	GENE4441X	GENE1890X	0.822208
NODE350X	GENE2883X	GENE754X	0.822160
NODE351X	GENE2128X	NODE99X	0.822136
NODE352X	GENE2656X	GENE2267X	0.821984
NODE353X	GENE3841X	NODE193X	0.821599
NODE354X	GENE2960X	GENE582X	0.821523
NODE355X	GENE3343X	GENE3049X	0.821321
NODE356X	GENE2806X	NODE35X	0.820357
NODE357X	GENE1492X	GENE1043X	0.820331
NODE358X	GENE3543X	NODE221X	0.820213
NODE359X	GENE3656X	NODE199X	0.820144
NODE360X	NODE262X	NODE164X	0.819981
NODE361X	GENE1942X	GENE881X	0.819714
NODE362X	GENE2946X	GENE581X	0.819693
NODE363X	GENE4155X	GENE4098X	0.819679
NODE364X	GENE1323X	GENE731X	0.819665
NODE365X	GENE3493X	GENE1262X	0.819424
NODE366X	GENE2994X	GENE2662X	0.819413
NODE367X	GENE2704X	GENE706X	0.819405
NODE368X	GENE4220X	NODE313X	0.819193
NODE369X	GENE1730X	NODE224X	0.818897
NODE370X	GENE697X	NODE227X	0.818885
NODE371X	GENE3025X	NODE258X	0.818840
NODE372X	NODE92X	NODE256X	0.818481
NODE373X	GENE3772X	NODE278X	0.818475
NODE374X	GENE2759X	GENE2160X	0.818443
NODE375X	GENE2193X	GENE4348X	0.818429
NODE376X	GENE4168X	GENE715X	0.818353
NODE377X	GENE4207X	GENE3861X	0.818288
NODE378X	NODE286X	NODE237X	0.818155
NODE379X	NODE156X	NODE218X	0.818119
NODE380X	GENE1487X	GENE1327X	0.817798
NODE381X	GENE2996X	GENE2492X	0.817614
NODE382X	GENE3532X	NODE321X	0.817606
NODE383X	GENE1273X	GENE167X	0.817500
NODE384X	GENE3046X	GENE1313X	0.817466
NODE385X	GENE3640X	GENE1985X	0.817287
NODE386X	NODE265X	NODE270X	0.817187
NODE387X	GENE4126X	NODE340X	0.817117
NODE388X	GENE3865X	GENE1229X	0.816769
NODE389X	GENE3956X	NODE196X	0.816745
NODE390X	GENE3849X	NODE290X	0.816568
NODE391X	GENE3855X	GENE3043X	0.816289
NODE392X	GENE1233X	NODE250X	0.816257
NODE393X	GENE2596X	GENE843X	0.816048
NODE394X	GENE4185X	GENE1302X	0.815564
NODE395X	GENE3559X	GENE2032X	0.815536
NODE396X	GENE3228X	GENE3149X	0.815530
NODE397X	GENE3322X	GENE2055X	0.815277
NODE398X	GENE2965X	GENE773X	0.815152
NODE399X	GENE2800X	GENE4307X	0.815058
NODE400X	GENE2415X	NODE259X	0.814879
NODE401X	GENE3710X	GENE3688X	0.814863
NODE402X	GENE4048X	GENE3589X	0.814526
NODE403X	NODE264X	NODE289X	0.814414
NODE404X	GENE2189X	GENE454X	0.814365
NODE405X	GENE4162X	GENE3924X	0.814322
NODE406X	GENE1318X	GENE20X	0.814222
NODE407X	GENE3175X	NODE247X	0.813934
NODE408X	GENE3305X	NODE5X	0.813852
NODE409X	GENE3318X	GENE1598X	0.813808
NODE410X	NODE251X	NODE276X	0.813669
NODE411X	GENE2587X	GENE1245X	0.813515
NODE412X	GENE1101X	GENE752X	0.813466
NODE413X	GENE906X	GENE405X	0.813428
NODE414X	GENE2503X	GENE215X	0.813313
NODE415X	GENE949X	GENE310X	0.813013
NODE416X	GENE2720X	GENE2086X	0.812898
NODE417X	GENE4288X	GENE4633X	0.812859
NODE418X	GENE2592X	NODE192X	0.812607
NODE419X	GENE3196X	GENE1069X	0.812518
NODE420X	GENE4142X	NODE133X	0.812334
NODE421X	NODE347X	NODE319X	0.812298
NODE422X	GENE4070X	NODE382X	0.812136
NODE423X	GENE3600X	NODE112X	0.811859
NODE424X	GENE1486X	NODE255X	0.811517
NODE425X	NODE37X	NODE243X	0.811337
NODE426X	GENE3480X	GENE1825X	0.811213
NODE427X	GENE4228X	GENE1587X	0.811068
NODE428X	GENE3706X	NODE293X	0.810790
NODE429X	NODE366X	GENE1648X	0.810726
NODE430X	GENE3316X	GENE4617X	0.810580
NODE431X	GENE1958X	GENE1912X	0.810327
NODE432X	GENE3520X	NODE343X	0.810069
NODE433X	GENE1230X	GENE1110X	0.809933
NODE434X	NODE245X	NODE260X	0.809430
NODE435X	GENE3564X	GENE2139X	0.809427
NODE436X	GENE169X	GENE163X	0.809255
NODE437X	GENE4324X	NODE369X	0.809040
NODE438X	NODE327X	NODE326X	0.808991
NODE439X	GENE3716X	GENE3513X	0.808904
NODE440X	GENE1293X	GENE778X	0.808371
NODE441X	GENE2114X	GENE1007X	0.808339
NODE442X	NODE311X	GENE4235X	0.808233
NODE443X	GENE3488X	GENE3487X	0.808175
NODE444X	GENE3845X	GENE933X	0.807664
NODE445X	NODE355X	GENE1434X	0.807583
NODE446X	NODE147X	NODE318X	0.807427
NODE447X	GENE4449X	NODE337X	0.807276
NODE448X	NODE161X	GENE191X	0.807244
NODE449X	GENE4478X	GENE443X	0.806957
NODE450X	NODE432X	NODE360X	0.806799
NODE451X	GENE4013X	GENE2725X	0.806472
NODE452X	GENE4573X	GENE2101X	0.806384
NODE453X	GENE4565X	GENE157X	0.806206
NODE454X	GENE2487X	GENE291X	0.806125
NODE455X	GENE1452X	NODE229X	0.805571
NODE456X	GENE2904X	NODE140X	0.805448
NODE457X	GENE1963X	GENE978X	0.805440
NODE458X	NODE274X	NODE421X	0.805315
NODE459X	NODE252X	GENE152X	0.805231
NODE460X	GENE4212X	GENE786X	0.805150
NODE461X	GENE3616X	GENE711X	0.805083
NODE462X	GENE4606X	GENE770X	0.805072
NODE463X	GENE3840X	GENE21X	0.804713
NODE464X	GENE4015X	GENE1278X	0.804433
NODE465X	GENE3976X	GENE1408X	0.804050
NODE466X	GENE3727X	NODE353X	0.803980
NODE467X	GENE1813X	GENE1420X	0.803925
NODE468X	GENE3076X	GENE1661X	0.803614
NODE469X	GENE3366X	GENE1704X	0.803531
NODE470X	GENE3191X	NODE397X	0.803311
NODE471X	NODE268X	GENE831X	0.803306
NODE472X	GENE2404X	GENE1161X	0.803267
NODE473X	GENE1987X	NODE194X	0.803058
NODE474X	GENE4223X	GENE3466X	0.803041
NODE475X	NODE275X	NODE339X	0.802766
NODE476X	GENE516X	GENE425X	0.802594
NODE477X	GENE3671X	NODE236X	0.802366
NODE478X	GENE1382X	GENE747X	0.802171
NODE479X	GENE3563X	GENE3510X	0.801923
NODE480X	GENE4448X	NODE148X	0.801427
NODE481X	GENE4470X	GENE1430X	0.801382
NODE482X	GENE3518X	GENE921X	0.801362
NODE483X	GENE2280X	GENE1357X	0.801311
NODE484X	GENE2498X	NODE358X	0.801236
NODE485X	GENE2063X	NODE331X	0.801098
NODE486X	GENE2599X	GENE2239X	0.801070
NODE487X	GENE1560X	NODE370X	0.801058
NODE488X	GENE2289X	GENE4424X	0.801015
NODE489X	GENE4087X	GENE1462X	0.800969
NODE490X	GENE1080X	GENE84X	0.800918
NODE491X	NODE153X	GENE4347X	0.800889
NODE492X	GENE1619X	GENE4382X	0.800775
NODE493X	GENE1782X	GENE951X	0.800745
NODE494X	GENE2956X	GENE2049X	0.800427
NODE495X	GENE1937X	NODE333X	0.800266
NODE496X	GENE627X	GENE327X	0.800225
NODE497X	GENE2435X	NODE379X	0.799853
NODE498X	GENE3937X	GENE3779X	0.799826
NODE499X	GENE3335X	GENE2138X	0.799744
NODE500X	GENE2187X	NODE404X	0.799651
NODE501X	NODE272X	GENE2789X	0.799610
NODE502X	NODE398X	NODE447X	0.799584
NODE503X	GENE2700X	NODE241X	0.799532
NODE504X	GENE3639X	GENE3130X	0.799520
NODE505X	GENE1538X	GENE749X	0.799312
NODE506X	NODE371X	NODE428X	0.799205
NODE507X	GENE3638X	NODE367X	0.799158
NODE508X	GENE3605X	GENE3296X	0.799143
NODE509X	GENE2066X	NODE277X	0.799139
NODE510X	GENE2830X	GENE2784X	0.799087
NODE511X	NODE75X	NODE392X	0.799081
NODE512X	GENE3682X	GENE3143X	0.799047
NODE513X	GENE3080X	NODE214X	0.798956
NODE514X	GENE3837X	GENE4621X	0.798921
NODE515X	GENE4475X	GENE1746X	0.798769
NODE516X	GENE1265X	GENE164X	0.798674
NODE517X	NODE246X	GENE348X	0.798601
NODE518X	NODE336X	NODE219X	0.798476
NODE519X	GENE1218X	GENE330X	0.798250
NODE520X	GENE4531X	GENE188X	0.798193
NODE521X	GENE3269X	NODE173X	0.798083
NODE522X	NODE305X	GENE2313X	0.797930
NODE523X	GENE1275X	GENE673X	0.797593
NODE524X	GENE2679X	GENE1348X	0.797566
NODE525X	GENE3612X	GENE4344X	0.797548
NODE526X	GENE1585X	GENE1289X	0.797264
NODE527X	GENE1451X	GENE91X	0.796911
NODE528X	GENE4610X	GENE3054X	0.796823
NODE529X	GENE3809X	GENE407X	0.796743
NODE530X	GENE1419X	GENE472X	0.796596
NODE531X	GENE3323X	GENE1794X	0.796330
NODE532X	GENE2228X	GENE479X	0.795957
NODE533X	NODE475X	NODE484X	0.795902
NODE534X	GENE3705X	NODE422X	0.795893
NODE535X	NODE115X	GENE104X	0.795707
NODE536X	NODE373X	NODE415X	0.795650
NODE537X	GENE2975X	GENE1928X	0.795597
NODE538X	GENE2549X	GENE1810X	0.795594
NODE539X	GENE4375X	GENE4376X	0.795216
NODE540X	GENE2706X	GENE2323X	0.795196
NODE541X	GENE3675X	GENE2917X	0.794679
NODE542X	NODE129X	GENE3289X	0.794616
NODE543X	GENE3240X	GENE2098X	0.794449
NODE544X	GENE1622X	GENE594X	0.794424
NODE545X	GENE3566X	GENE3035X	0.794267
NODE546X	GENE2453X	NODE427X	0.794247
NODE547X	GENE1298X	NODE407X	0.794193
NODE548X	NODE87X	NODE279X	0.793534
NODE549X	GENE1485X	NODE455X	0.793114
NODE550X	GENE823X	GENE764X	0.793041
NODE551X	GENE3905X	GENE287X	0.792867
NODE552X	GENE3757X	GENE1744X	0.792830
NODE553X	GENE1308X	GENE605X	0.792824
NODE554X	GENE3962X	GENE655X	0.792707
NODE555X	NODE389X	NODE446X	0.792533
NODE556X	GENE355X	GENE95X	0.792418
NODE557X	NODE220X	NODE142X	0.792083
NODE558X	NODE352X	NODE284X	0.792042
NODE559X	GENE4306X	GENE1896X	0.791842
NODE560X	GENE3457X	GENE415X	0.791747
NODE561X	GENE4511X	GENE1818X	0.791689
NODE562X	GENE2399X	NODE282X	0.791683
NODE563X	GENE2205X	GENE2079X	0.791679
NODE564X	GENE3524X	NODE203X	0.790938
NODE565X	GENE2959X	GENE4412X	0.790913
NODE566X	GENE1458X	GENE552X	0.790682
NODE567X	GENE3637X	GENE1838X	0.790394
NODE568X	GENE3237X	GENE1305X	0.790343
NODE569X	GENE609X	GENE395X	0.790311
NODE570X	GENE4066X	GENE4349X	0.789599
NODE571X	GENE2225X	NODE344X	0.789426
NODE572X	GENE3768X	GENE3503X	0.789274
NODE573X	GENE4613X	GENE4257X	0.789254
NODE574X	GENE4064X	NODE375X	0.789066
NODE575X	GENE1935X	GENE948X	0.788811
NODE576X	NODE269X	NODE136X	0.788633
NODE577X	GENE3751X	GENE1180X	0.788584
NODE578X	GENE1335X	NODE372X	0.788414
NODE579X	GENE3895X	NODE323X	0.788358
NODE580X	NODE386X	GENE412X	0.788302
NODE581X	GENE3368X	NODE495X	0.787989
NODE582X	NODE122X	GENE128X	0.787507
NODE583X	NODE395X	NODE533X	0.787318
NODE584X	GENE3913X	GENE292X	0.787048
NODE585X	NODE226X	NODE419X	0.786899
NODE586X	NODE334X	NODE497X	0.786798
NODE587X	NODE295X	GENE1800X	0.786557
NODE588X	GENE3839X	NODE502X	0.786518
NODE589X	GENE1246X	GENE134X	0.786499
NODE590X	GENE2707X	GENE2324X	0.786437
NODE591X	NODE403X	NODE322X	0.786429
NODE592X	GENE2510X	NODE197X	0.786284
NODE593X	NODE466X	GENE1424X	0.786048
NODE594X	NODE306X	GENE629X	0.785971
NODE595X	GENE3038X	GENE2457X	0.785893
NODE596X	GENE2976X	GENE418X	0.785880
NODE597X	NODE511X	NODE583X	0.785561
NODE598X	GENE2136X	GENE4366X	0.785483
NODE599X	GENE2147X	GENE1186X	0.785235
NODE600X	NODE513X	NODE434X	0.785210
NODE601X	NODE163X	GENE331X	0.785167
NODE602X	GENE4510X	GENE456X	0.785086
NODE603X	NODE378X	NODE462X	0.784786
NODE604X	GENE3850X	NODE52X	0.784590
NODE605X	GENE3679X	GENE1464X	0.784521
NODE606X	GENE3203X	GENE1606X	0.784422
NODE607X	NODE492X	NODE186X	0.784373
NODE608X	NODE281X	GENE364X	0.784297
NODE609X	GENE3291X	GENE61X	0.784277
NODE610X	GENE3236X	NODE459X	0.784274
NODE611X	GENE4342X	NODE381X	0.784145
NODE612X	GENE2680X	GENE2298X	0.783919
NODE613X	GENE2913X	GENE776X	0.783882
NODE614X	GENE4027X	GENE3568X	0.783855
NODE615X	GENE1380X	NODE316X	0.783823
NODE616X	NODE233X	NODE450X	0.783733
NODE617X	GENE1663X	NODE449X	0.783708
NODE618X	GENE4491X	NODE223X	0.783615
NODE619X	GENE3680X	NODE570X	0.783605
NODE620X	NODE515X	NODE257X	0.783231
NODE621X	GENE2364X	GENE445X	0.782888
NODE622X	GENE3328X	GENE2087X	0.782717
NODE623X	GENE4525X	GENE1359X	0.782419
NODE624X	GENE4321X	GENE4077X	0.782337
NODE625X	NODE385X	NODE359X	0.782285
NODE626X	GENE4479X	GENE1941X	0.782252
NODE627X	GENE3649X	GENE3241X	0.781680
NODE628X	NODE324X	NODE297X	0.781401
NODE629X	NODE24X	GENE4209X	0.781177
NODE630X	NODE443X	GENE87X	0.781017
NODE631X	GENE3145X	NODE215X	0.780974
NODE632X	NODE477X	GENE922X	0.780796
NODE633X	GENE4421X	NODE314X	0.780767
NODE634X	NODE534X	NODE506X	0.780687
NODE635X	GENE4007X	GENE2070X	0.780594
NODE636X	GENE4054X	GENE1146X	0.780478
NODE637X	NODE301X	NODE487X	0.780146
NODE638X	NODE479X	GENE821X	0.780066
NODE639X	GENE2589X	GENE4629X	0.780062
NODE640X	NODE300X	NODE440X	0.779966
NODE641X	GENE4433X	GENE3312X	0.779865
NODE642X	NODE329X	GENE349X	0.779756
NODE643X	NODE13X	NODE503X	0.779642
NODE644X	GENE1674X	GENE1395X	0.779584
NODE645X	GENE4238X	GENE613X	0.779551
NODE646X	GENE2597X	GENE4055X	0.779405
NODE647X	GENE1638X	GENE521X	0.779320
NODE648X	GENE2334X	NODE426X	0.779313
NODE649X	GENE3005X	GENE1212X	0.779089
NODE650X	NODE431X	GENE1247X	0.779040
NODE651X	GENE3223X	GENE3019X	0.778832
NODE652X	NODE263X	NODE200X	0.778714
NODE653X	GENE2571X	GENE2570X	0.778599
NODE654X	GENE2601X	GENE2356X	0.778551
NODE655X	NODE155X	GENE124X	0.778174
NODE656X	GENE3327X	NODE542X	0.778122
NODE657X	NODE438X	NODE332X	0.777935
NODE658X	GENE1685X	GENE92X	0.777931
NODE659X	NODE288X	NODE580X	0.777599
NODE660X	GENE3971X	GENE4247X	0.777144
NODE661X	GENE3908X	GENE195X	0.777119
NODE662X	NODE391X	GENE2458X	0.777052
NODE663X	GENE3209X	GENE3140X	0.776865
NODE664X	NODE342X	NODE201X	0.776839
NODE665X	NODE210X	NODE485X	0.776778
NODE666X	GENE1345X	GENE4301X	0.776679
NODE667X	GENE4409X	GENE704X	0.776341
NODE668X	GENE4586X	GENE271X	0.776244
NODE669X	GENE955X	GENE702X	0.776155
NODE670X	GENE3702X	GENE421X	0.775904
NODE671X	GENE3789X	GENE972X	0.775620
NODE672X	GENE1592X	GENE1198X	0.775555
NODE673X	NODE546X	NODE410X	0.775540
NODE674X	GENE2731X	GENE1614X	0.775409
NODE675X	GENE3136X	NODE514X	0.775187
NODE676X	NODE536X	NODE616X	0.775098
NODE677X	GENE1913X	NODE418X	0.775092
NODE678X	GENE1300X	NODE387X	0.774969
NODE679X	NODE588X	NODE597X	0.774943
NODE680X	GENE3535X	GENE2097X	0.774932
NODE681X	NODE632X	NODE461X	0.774887
NODE682X	NODE138X	GENE2199X	0.774795
NODE683X	NODE348X	GENE1104X	0.774751
NODE684X	GENE3995X	GENE3093X	0.774584
NODE685X	GENE4357X	GENE306X	0.774487
NODE686X	GENE1752X	GENE565X	0.774454
NODE687X	GENE2118X	GENE468X	0.774284
NODE688X	GENE4338X	GENE1630X	0.773956
NODE689X	GENE672X	NODE516X	0.773808
NODE690X	GENE4516X	NODE346X	0.773793
NODE691X	GENE2745X	GENE1736X	0.773563
NODE692X	GENE3878X	GENE14X	0.773538
NODE693X	GENE3598X	GENE1463X	0.773342
NODE694X	NODE625X	NODE424X	0.773291
NODE695X	GENE1210X	GENE691X	0.773047
NODE696X	GENE3879X	NODE614X	0.772925
NODE697X	NODE309X	GENE2341X	0.772904
NODE698X	GENE1260X	GENE156X	0.772841
NODE699X	GENE3314X	GENE4631X	0.772840
NODE700X	GENE4426X	GENE878X	0.772777
NODE701X	GENE3082X	NODE539X	0.772441
NODE702X	GENE1957X	GENE1326X	0.772354
NODE703X	GENE3522X	GENE392X	0.772342
NODE704X	NODE400X	NODE591X	0.772221
NODE705X	GENE4275X	GENE1029X	0.772101
NODE706X	GENE3854X	GENE1051X	0.772008
NODE707X	NODE380X	GENE604X	0.771861
NODE708X	GENE2486X	NODE483X	0.771827
NODE709X	GENE3938X	GENE2372X	0.771662
NODE710X	GENE1950X	GENE968X	0.771573
NODE711X	GENE3866X	NODE211X	0.771000
NODE712X	GENE3862X	NODE412X	0.770860
NODE713X	NODE401X	NODE420X	0.770812
NODE714X	GENE365X	NODE517X	0.770766
NODE715X	GENE4108X	NODE338X	0.770681
NODE716X	GENE3258X	GENE2715X	0.770309
NODE717X	GENE3737X	GENE3006X	0.769962
NODE718X	GENE3931X	GENE1363X	0.769878
NODE719X	NODE273X	NODE310X	0.769781
NODE720X	GENE3580X	NODE354X	0.769686
NODE721X	NODE531X	NODE205X	0.769244
NODE722X	NODE563X	GENE481X	0.769223
NODE723X	GENE2664X	GENE1933X	0.769141
NODE724X	GENE1938X	NODE285X	0.769138
NODE725X	NODE524X	NODE562X	0.769120
NODE726X	GENE220X	GENE210X	0.768975
NODE727X	GENE3189X	GENE1057X	0.768690
NODE728X	NODE307X	NODE413X	0.768504
NODE729X	GENE3697X	GENE1254X	0.768481
NODE730X	GENE3554X	NODE557X	0.768470
NODE731X	GENE3828X	GENE920X	0.768257
NODE732X	GENE3057X	GENE1310X	0.768222
NODE733X	GENE4194X	GENE595X	0.768180
NODE734X	GENE4559X	NODE362X	0.768121
NODE735X	GENE2610X	GENE2347X	0.768065
NODE736X	GENE3552X	NODE399X	0.768001
NODE737X	GENE3992X	NODE558X	0.767750
NODE738X	GENE2604X	NODE271X	0.767614
NODE739X	GENE1786X	GENE980X	0.767270
NODE740X	GENE1563X	GENE998X	0.767160
NODE741X	GENE1371X	NODE90X	0.767137
NODE742X	GENE2152X	GENE1980X	0.766975
NODE743X	GENE3833X	GENE2293X	0.766905
NODE744X	GENE2752X	GENE2153X	0.766850
NODE745X	GENE1250X	GENE136X	0.766825
NODE746X	GENE3455X	GENE502X	0.766805
NODE747X	GENE4182X	GENE1995X	0.766780
NODE748X	GENE1473X	GENE1312X	0.766751
NODE749X	NODE445X	GENE489X	0.766628
NODE750X	GENE4311X	NODE303X	0.766565
NODE751X	GENE3190X	GENE1058X	0.766562
NODE752X	GENE4587X	GENE1700X	0.765521
NODE753X	GENE3027X	GENE345X	0.765427
NODE754X	GENE1303X	GENE1282X	0.765319
NODE755X	GENE3585X	GENE3409X	0.765185
NODE756X	NODE719X	NODE458X	0.765039
NODE757X	GENE3961X	NODE582X	0.764992
NODE758X	GENE2525X	GENE269X	0.764884
NODE759X	NODE377X	NODE429X	0.764537
NODE760X	GENE3944X	NODE620X	0.764517
NODE761X	GENE2502X	NODE594X	0.764368
NODE762X	GENE3571X	NODE564X	0.764340
NODE763X	NODE572X	GENE2801X	0.764265
NODE764X	NODE393X	GENE842X	0.764199
NODE765X	GENE3101X	GENE1719X	0.763214
NODE766X	GENE2533X	GENE670X	0.763185
NODE767X	GENE3061X	GENE990X	0.763149
NODE768X	GENE3226X	GENE2521X	0.762967
NODE769X	NODE535X	GENE98X	0.762857
NODE770X	NODE50X	NODE448X	0.762453
NODE771X	NODE184X	GENE1835X	0.762253
NODE772X	GENE4292X	GENE4294X	0.762227
NODE773X	NODE693X	GENE1213X	0.762205
NODE774X	GENE1932X	GENE944X	0.762202
NODE775X	NODE633X	NODE617X	0.762180
NODE776X	GENE3454X	NODE456X	0.761867
NODE777X	GENE1311X	GENE1109X	0.761809
NODE778X	GENE2490X	GENE1276X	0.761575
NODE779X	GENE3105X	GENE431X	0.761512
NODE780X	NODE423X	NODE646X	0.761312
NODE781X	NODE661X	NODE578X	0.761263
NODE782X	NODE628X	NODE500X	0.761182
NODE783X	NODE464X	GENE818X	0.761093
NODE784X	GENE3587X	GENE2838X	0.760907
NODE785X	NODE509X	NODE376X	0.760892
NODE786X	GENE1135X	GENE895X	0.760823
NODE787X	GENE4602X	GENE1702X	0.760796
NODE788X	GENE4488X	NODE436X	0.760794
NODE789X	GENE3363X	GENE2586X	0.760498
NODE790X	GENE1733X	NODE476X	0.760372
NODE791X	GENE3083X	GENE4578X	0.760039
NODE792X	GENE3776X	GENE1874X	0.759805
NODE793X	GENE534X	GENE126X	0.759660
NODE794X	GENE3075X	GENE1032X	0.759448
NODE795X	GENE3206X	GENE4046X	0.759379
NODE796X	NODE550X	NODE239X	0.759365
NODE797X	GENE1196X	NODE720X	0.759272
NODE798X	GENE2939X	GENE574X	0.759206
NODE799X	NODE729X	GENE1157X	0.759158
NODE800X	GENE669X	NODE601X	0.759100
NODE801X	GENE4594X	GENE954X	0.758951
NODE802X	GENE3021X	GENE2438X	0.758391
NODE803X	GENE1257X	NODE659X	0.758308
NODE804X	GENE3903X	GENE289X	0.758159
NODE805X	GENE1091X	GENE771X	0.758084
NODE806X	NODE641X	GENE553X	0.757991
NODE807X	GENE3591X	NODE650X	0.757910
NODE808X	GENE2362X	GENE1190X	0.757805
NODE809X	GENE3509X	GENE4509X	0.757639
NODE810X	GENE1520X	GENE518X	0.757636
NODE811X	GENE3306X	GENE99X	0.757439
NODE812X	GENE4328X	GENE2135X	0.757377
NODE813X	NODE79X	NODE657X	0.757253
NODE814X	GENE2859X	GENE1341X	0.756758
NODE815X	GENE3124X	GENE384X	0.756700
NODE816X	GENE4457X	GENE1150X	0.756646
NODE817X	GENE3285X	GENE1521X	0.756554
NODE818X	NODE439X	GENE3012X	0.756393
NODE819X	GENE4377X	GENE1350X	0.756060
NODE820X	GENE2442X	NODE363X	0.756059
NODE821X	NODE640X	NODE437X	0.756032
NODE822X	GENE4082X	GENE2714X	0.756011
NODE823X	GENE2658X	GENE2566X	0.755890
NODE824X	NODE242X	NODE335X	0.755818
NODE825X	GENE4008X	GENE901X	0.755699
NODE826X	GENE3960X	GENE1189X	0.755470
NODE827X	GENE2061X	GENE1799X	0.755463
NODE828X	NODE405X	GENE1495X	0.755423
NODE829X	NODE518X	NODE676X	0.755418
NODE830X	GENE4504X	NODE507X	0.755040
NODE831X	GENE2929X	NODE433X	0.755016
NODE832X	GENE3788X	NODE444X	0.754988
NODE833X	GENE2891X	NODE553X	0.754883
NODE834X	NODE537X	NODE406X	0.754664
NODE835X	GENE1503X	GENE617X	0.754413
NODE836X	GENE3097X	GENE2614X	0.754304
NODE837X	GENE408X	GENE303X	0.754238
NODE838X	GENE1365X	GENE1295X	0.754220
NODE839X	GENE1248X	NODE600X	0.754174
NODE840X	NODE471X	GENE404X	0.754112
NODE841X	GENE3814X	NODE627X	0.754048
NODE842X	NODE528X	GENE3808X	0.753673
NODE843X	GENE2640X	GENE2416X	0.753603
NODE844X	NODE771X	NODE548X	0.753513
NODE845X	GENE3495X	GENE2813X	0.753473
NODE846X	NODE312X	NODE454X	0.753292
NODE847X	NODE763X	GENE3922X	0.753104
NODE848X	NODE638X	NODE821X	0.753051
NODE849X	GENE4201X	GENE401X	0.752973
NODE850X	GENE452X	GENE109X	0.752895
NODE851X	GENE2309X	GENE1201X	0.752859
NODE852X	GENE4526X	GENE3864X	0.752522
NODE853X	GENE590X	GENE584X	0.752361
NODE854X	GENE3581X	GENE735X	0.752348
NODE855X	GENE2803X	GENE119X	0.752275
NODE856X	GENE2769X	GENE2741X	0.752166
NODE857X	NODE545X	GENE2140X	0.752013
NODE858X	GENE3244X	NODE544X	0.752003
NODE859X	GENE3614X	GENE2781X	0.751963
NODE860X	GENE1610X	NODE555X	0.751688
NODE861X	GENE3002X	GENE1829X	0.751538
NODE862X	NODE574X	NODE756X	0.751361
NODE863X	GENE2903X	NODE679X	0.751246
NODE864X	NODE603X	NODE473X	0.751125
NODE865X	GENE2918X	GENE783X	0.751087
NODE866X	NODE351X	NODE569X	0.751022
NODE867X	NODE586X	NODE664X	0.750942
NODE868X	NODE656X	GENE2345X	0.750867
NODE869X	GENE2943X	GENE1120X	0.750812
NODE870X	GENE4065X	NODE694X	0.750786
NODE871X	GENE2865X	NODE467X	0.750383
NODE872X	GENE2202X	GENE1649X	0.750378
NODE873X	GENE3835X	GENE4365X	0.750318
NODE874X	GENE2721X	GENE890X	0.750186
NODE875X	GENE4398X	GENE4405X	0.750092
NODE876X	NODE592X	NODE480X	0.750061
NODE877X	NODE755X	GENE1952X	0.750015
NODE878X	NODE554X	NODE722X	0.750010
NODE879X	GENE1522X	NODE579X	0.750004
NODE880X	NODE425X	NODE576X	0.749994
NODE881X	GENE3747X	GENE4030X	0.749979
NODE882X	NODE530X	GENE155X	0.749974
NODE883X	NODE704X	NODE829X	0.749961
NODE884X	GENE2671X	GENE2278X	0.749788
NODE885X	GENE3443X	NODE711X	0.749751
NODE886X	NODE665X	NODE803X	0.749456
NODE887X	NODE469X	NODE759X	0.749329
NODE888X	NODE543X	NODE168X	0.749305
NODE889X	GENE2619X	NODE642X	0.749100
NODE890X	NODE782X	NODE860X	0.748952
NODE891X	GENE2907X	NODE491X	0.748935
NODE892X	NODE538X	NODE769X	0.748811
NODE893X	NODE100X	GENE1219X	0.748788
NODE894X	GENE2182X	GENE1673X	0.748674
NODE895X	NODE394X	GENE499X	0.748626
NODE896X	GENE3529X	NODE637X	0.748613
NODE897X	GENE3174X	NODE714X	0.748535
NODE898X	NODE604X	GENE2045X	0.748382
NODE899X	NODE684X	GENE2962X	0.748336
NODE900X	NODE452X	NODE330X	0.748265
NODE901X	NODE618X	NODE610X	0.748242
NODE902X	GENE1968X	GENE234X	0.748116
NODE903X	GENE2406X	NODE593X	0.747899
NODE904X	GENE2667X	GENE2274X	0.747886
NODE905X	GENE3733X	NODE581X	0.747832
NODE906X	GENE3611X	NODE658X	0.747745
NODE907X	NODE66X	NODE565X	0.747563
NODE908X	GENE4093X	GENE804X	0.747541
NODE909X	GENE1886X	NODE299X	0.747520
NODE910X	NODE629X	NODE634X	0.747470
NODE911X	NODE504X	GENE1285X	0.747386
NODE912X	GENE1373X	NODE690X	0.747239
NODE913X	NODE238X	NODE643X	0.747063
NODE914X	GENE4001X	GENE4630X	0.747037
NODE915X	GENE1894X	GENE97X	0.747003
NODE916X	GENE946X	NODE728X	0.746671
NODE917X	GENE2926X	GENE2691X	0.746464
NODE918X	GENE1059X	GENE469X	0.745968
NODE919X	GENE1272X	GENE166X	0.745733
NODE920X	GENE3229X	GENE3151X	0.745731
NODE921X	NODE862X	NODE863X	0.745713
NODE922X	NODE365X	GENE158X	0.745635
NODE923X	GENE3711X	GENE4635X	0.745365
NODE924X	GENE1052X	GENE148X	0.745285
NODE925X	GENE2820X	NODE733X	0.745144
NODE926X	NODE886X	NODE549X	0.744981
NODE927X	NODE903X	NODE596X	0.744767
NODE928X	GENE3573X	GENE2068X	0.744735
NODE929X	GENE3801X	NODE697X	0.744690
NODE930X	GENE3527X	NODE529X	0.744380
NODE931X	NODE683X	NODE505X	0.744140
NODE932X	GENE1748X	GENE1567X	0.744091
NODE933X	NODE508X	NODE97X	0.744084
NODE934X	GENE1011X	NODE453X	0.744001
NODE935X	GENE4297X	NODE655X	0.743960
NODE936X	GENE3959X	GENE1747X	0.743915
NODE937X	GENE2772X	GENE398X	0.743789
NODE938X	GENE3771X	NODE523X	0.743736
NODE939X	NODE325X	NODE770X	0.743619
NODE940X	NODE686X	NODE781X	0.743453
NODE941X	NODE651X	GENE1881X	0.743428
NODE942X	GENE1506X	NODE750X	0.743422
NODE943X	GENE696X	GENE149X	0.743077
NODE944X	GENE2378X	GENE1632X	0.742993
NODE945X	GENE3465X	NODE608X	0.742977
NODE946X	NODE870X	NODE737X	0.742923
NODE947X	GENE2944X	GENE3760X	0.742921
NODE948X	NODE611X	NODE891X	0.742732
NODE949X	GENE1553X	GENE23X	0.742612
NODE950X	NODE699X	NODE494X	0.742516
NODE951X	GENE923X	GENE106X	0.742492
NODE952X	GENE3183X	NODE762X	0.742223
NODE953X	GENE767X	GENE620X	0.742216
NODE954X	GENE4086X	NODE470X	0.742132
NODE955X	GENE3245X	NODE460X	0.741864
NODE956X	GENE1802X	NODE796X	0.741701
NODE957X	GENE4557X	NODE820X	0.741638
NODE958X	GENE3973X	GENE1406X	0.741602
NODE959X	NODE682X	NODE626X	0.741445
NODE960X	GENE2531X	GENE2322X	0.741256
NODE961X	GENE3198X	NODE615X	0.740843
NODE962X	NODE785X	GENE368X	0.740798
NODE963X	NODE887X	NODE734X	0.740771
NODE964X	GENE1903X	NODE292X	0.740676
NODE965X	GENE3708X	NODE761X	0.740667
NODE966X	NODE675X	GENE1299X	0.740474
NODE967X	GENE3940X	NODE883X	0.740443
NODE968X	GENE2122X	GENE3746X	0.740213
NODE969X	GENE1839X	GENE854X	0.740210
NODE970X	GENE3694X	GENE1897X	0.740158
NODE971X	NODE674X	NODE794X	0.740095
NODE972X	NODE765X	NODE388X	0.739977
NODE973X	GENE2448X	GENE1151X	0.739944
NODE974X	GENE2849X	GENE1921X	0.739720
NODE975X	GENE3668X	GENE1081X	0.739615
NODE976X	GENE4153X	GENE849X	0.739486
NODE977X	NODE647X	NODE556X	0.739418
NODE978X	GENE3528X	GENE3288X	0.739387
NODE979X	GENE1936X	GENE608X	0.738912
NODE980X	GENE2574X	GENE4113X	0.738870
NODE981X	GENE2444X	GENE996X	0.738752
NODE982X	NODE498X	NODE390X	0.738656
NODE983X	NODE361X	NODE805X	0.738603
NODE984X	NODE488X	NODE895X	0.738601
NODE985X	GENE1000X	NODE624X	0.738463
NODE986X	NODE760X	NODE547X	0.738399
NODE987X	GENE4580X	GENE1940X	0.738273
NODE988X	GENE1967X	NODE481X	0.738256
NODE989X	GENE4500X	GENE1171X	0.738178
NODE990X	GENE3483X	NODE521X	0.738099
NODE991X	GENE2654X	GENE535X	0.737853
NODE992X	GENE4151X	NODE349X	0.737702
NODE993X	GENE684X	GENE228X	0.737422
NODE994X	GENE3042X	NODE833X	0.737302
NODE995X	GENE3435X	GENE1290X	0.737129
NODE996X	GENE2401X	GENE1508X	0.736842
NODE997X	GENE4305X	GENE65X	0.736837
NODE998X	GENE2995X	GENE1251X	0.736748
NODE999X	NODE716X	GENE224X	0.736738
NODE1000X	GENE2083X	GENE1283X	0.736720
NODE1001X	GENE2405X	GENE2329X	0.736499
NODE1002X	GENE3968X	GENE241X	0.736417
NODE1003X	GENE4316X	GENE899X	0.736300
NODE1004X	GENE4037X	GENE2739X	0.736287
NODE1005X	GENE3365X	GENE2040X	0.736281
NODE1006X	GENE1960X	NODE671X	0.736235
NODE1007X	NODE673X	NODE879X	0.736222
NODE1008X	GENE2876X	GENE1834X	0.736110
NODE1009X	NODE739X	GENE116X	0.735982
NODE1010X	GENE571X	GENE526X	0.735956
NODE1011X	GENE4549X	GENE4068X	0.735881
NODE1012X	GENE4084X	GENE3843X	0.735606
NODE1013X	GENE1907X	GENE1481X	0.735594
NODE1014X	NODE743X	NODE678X	0.735589
NODE1015X	GENE1742X	GENE1158X	0.735532
NODE1016X	GENE3546X	GENE3332X	0.735496
NODE1017X	NODE775X	GENE435X	0.735326
NODE1018X	NODE409X	NODE566X	0.735233
NODE1019X	GENE4643X	NODE649X	0.735040
NODE1020X	GENE1906X	GENE1501X	0.734974
NODE1021X	GENE2357X	GENE278X	0.734779
NODE1022X	GENE4141X	GENE1166X	0.734765
NODE1023X	NODE864X	GENE3970X	0.734734
NODE1024X	GENE297X	GENE199X	0.734678
NODE1025X	GENE2100X	GENE984X	0.734547
NODE1026X	GENE3393X	GENE276X	0.734518
NODE1027X	GENE4644X	GENE111X	0.734396
NODE1028X	NODE708X	GENE317X	0.734274
NODE1029X	GENE4058X	GENE253X	0.734157
NODE1030X	GENE3799X	GENE598X	0.734129
NODE1031X	GENE4345X	NODE525X	0.734035
NODE1032X	NODE816X	GENE103X	0.733885
NODE1033X	GENE4461X	GENE1288X	0.733811
NODE1034X	NODE904X	GENE874X	0.733768
NODE1035X	GENE4085X	GENE1009X	0.733407
NODE1036X	GENE3565X	NODE435X	0.733294
NODE1037X	NODE731X	NODE725X	0.733271
NODE1038X	GENE2555X	GENE2184X	0.733105
NODE1039X	GENE3200X	GENE880X	0.733003
NODE1040X	GENE2910X	GENE360X	0.732998
NODE1041X	GENE4152X	GENE2462X	0.732913
NODE1042X	GENE3958X	GENE482X	0.732892
NODE1043X	GENE4270X	GENE60X	0.732795
NODE1044X	GENE1066X	NODE749X	0.732413
NODE1045X	GENE3475X	GENE3836X	0.732346
NODE1046X	GENE2968X	GENE4383X	0.732340
NODE1047X	GENE2288X	NODE357X	0.732221
NODE1048X	NODE411X	GENE387X	0.731946
NODE1049X	GENE1340X	GENE1204X	0.731875
NODE1050X	GENE2860X	GENE1635X	0.731665
NODE1051X	GENE3069X	GENE934X	0.731659
NODE1052X	GENE1297X	GENE717X	0.731500
NODE1053X	NODE302X	GENE1155X	0.731422
NODE1054X	NODE130X	GENE4518X	0.731411
NODE1055X	GENE3230X	GENE3152X	0.731328
NODE1056X	NODE940X	NODE967X	0.731088
NODE1057X	NODE732X	GENE33X	0.731042
NODE1058X	GENE1997X	GENE4104X	0.730799
NODE1059X	GENE4326X	GENE1362X	0.730744
NODE1060X	GENE1671X	GENE981X	0.730565
NODE1061X	GENE2480X	NODE606X	0.730325
NODE1062X	NODE868X	NODE954X	0.730086
NODE1063X	GENE2930X	NODE567X	0.729858
NODE1064X	GENE2623X	GENE4527X	0.729849
NODE1065X	GENE3979X	GENE1087X	0.729468
NODE1066X	GENE1475X	GENE862X	0.729458
NODE1067X	GENE2723X	GENE1762X	0.729362
NODE1068X	NODE512X	GENE1163X	0.729187
NODE1069X	GENE3927X	GENE736X	0.729064
NODE1070X	GENE667X	GENE115X	0.728979
NODE1071X	GENE2430X	GENE719X	0.728746
NODE1072X	GENE2256X	GENE370X	0.728667
NODE1073X	GENE3445X	GENE3106X	0.728666
NODE1074X	GENE3168X	GENE322X	0.728460
NODE1075X	NODE441X	NODE813X	0.728248
NODE1076X	GENE2260X	NODE776X	0.728061
NODE1077X	NODE636X	GENE49X	0.727948
NODE1078X	NODE662X	NODE910X	0.727866
NODE1079X	GENE4195X	GENE2823X	0.727816
NODE1080X	NODE987X	GENE255X	0.727483
NODE1081X	NODE848X	NODE677X	0.727227
NODE1082X	GENE3374X	GENE4645X	0.727225
NODE1083X	NODE573X	NODE730X	0.727187
NODE1084X	GENE3553X	NODE308X	0.727162
NODE1085X	GENE2093X	GENE2028X	0.726982
NODE1086X	GENE4023X	GENE1443X	0.726507
NODE1087X	GENE4431X	GENE930X	0.726497
NODE1088X	NODE702X	NODE946X	0.726467
NODE1089X	GENE1843X	GENE369X	0.726433
NODE1090X	NODE584X	NODE901X	0.726381
NODE1091X	NODE1016X	NODE499X	0.726351
NODE1092X	NODE707X	GENE490X	0.725954
NODE1093X	NODE1017X	NODE896X	0.725819
NODE1094X	GENE2897X	GENE1149X	0.725723
NODE1095X	GENE3377X	NODE797X	0.725703
NODE1096X	GENE3584X	GENE4428X	0.725467
NODE1097X	NODE932X	GENE1448X	0.725367
NODE1098X	NODE619X	NODE519X	0.725216
NODE1099X	NODE723X	NODE552X	0.725185
NODE1100X	GENE1844X	NODE855X	0.725116
NODE1101X	GENE4268X	GENE911X	0.725046
NODE1102X	NODE842X	GENE3730X	0.725023
NODE1103X	GENE1575X	NODE568X	0.724761
NODE1104X	GENE4190X	GENE1770X	0.724736
NODE1105X	GENE4536X	GENE187X	0.724565
NODE1106X	GENE3346X	GENE2476X	0.724549
NODE1107X	NODE748X	GENE77X	0.724543
NODE1108X	NODE753X	GENE222X	0.724509
NODE1109X	NODE784X	NODE598X	0.724410
NODE1110X	GENE4100X	GENE1511X	0.724318
NODE1111X	GENE3474X	GENE2797X	0.724154
NODE1112X	GENE2170X	GENE323X	0.723980
NODE1113X	NODE1056X	NODE1078X	0.723777
NODE1114X	GENE4394X	NODE774X	0.723595
NODE1115X	GENE2109X	GENE3916X	0.723501
NODE1116X	GENE2004X	GENE1182X	0.723417
NODE1117X	GENE3252X	GENE244X	0.723147
NODE1118X	GENE2443X	GENE2054X	0.723130
NODE1119X	GENE3628X	NODE320X	0.723092
NODE1120X	GENE2387X	NODE906X	0.722942
NODE1121X	GENE411X	NODE490X	0.722700
NODE1122X	NODE898X	NODE907X	0.722653
NODE1123X	GENE3277X	NODE639X	0.722635
NODE1124X	NODE501X	NODE724X	0.722607
NODE1125X	NODE468X	GENE671X	0.722567
NODE1126X	NODE486X	GENE1852X	0.722554
NODE1127X	GENE139X	GENE107X	0.722546
NODE1128X	GENE4442X	GENE570X	0.722534
NODE1129X	NODE824X	NODE571X	0.722329
NODE1130X	GENE2352X	GENE274X	0.722199
NODE1131X	NODE876X	NODE921X	0.722157
NODE1132X	GENE1741X	GENE1019X	0.721828
NODE1133X	GENE1085X	NODE905X	0.721650
NODE1134X	GENE1065X	NODE767X	0.721468
NODE1135X	NODE654X	GENE4053X	0.721423
NODE1136X	GENE2576X	NODE934X	0.721353
NODE1137X	GENE3089X	NODE815X	0.721339
NODE1138X	GENE3340X	NODE668X	0.721257
NODE1139X	NODE607X	GENE3853X	0.721248
NODE1140X	GENE1537X	NODE988X	0.721051
NODE1141X	GENE1902X	NODE691X	0.721009
NODE1142X	NODE43X	GENE532X	0.720957
NODE1143X	GENE4466X	GENE4069X	0.720946
NODE1144X	GENE1951X	GENE969X	0.720895
NODE1145X	NODE931X	NODE997X	0.720653
NODE1146X	NODE559X	NODE736X	0.720562
NODE1147X	GENE3350X	GENE2171X	0.720473
NODE1148X	GENE2232X	GENE4072X	0.720445
NODE1149X	GENE3446X	GENE4388X	0.720422
NODE1150X	GENE1249X	GENE4226X	0.720125
NODE1151X	GENE3526X	GENE1253X	0.719683
NODE1152X	NODE844X	NODE527X	0.719619
NODE1153X	GENE819X	NODE715X	0.719436
NODE1154X	GENE3821X	GENE2544X	0.719391
NODE1155X	GENE2174X	NODE430X	0.719345
NODE1156X	GENE3173X	GENE2499X	0.719307
NODE1157X	GENE2748X	GENE147X	0.719215
NODE1158X	GENE3599X	GENE505X	0.719056
NODE1159X	GENE2693X	GENE1662X	0.719039
NODE1160X	NODE696X	NODE838X	0.719038
NODE1161X	GENE2998X	GENE1708X	0.718807
NODE1162X	NODE1054X	NODE1029X	0.718758
NODE1163X	GENE3274X	GENE2698X	0.718504
NODE1164X	GENE1714X	GENE4515X	0.718396
NODE1165X	NODE911X	NODE990X	0.718250
NODE1166X	GENE3786X	GENE4483X	0.718038
NODE1167X	GENE2214X	GENE4229X	0.717936
NODE1168X	NODE191X	GENE4123X	0.717918
NODE1169X	NODE442X	NODE1131X	0.717792
NODE1170X	GENE1360X	GENE898X	0.717787
NODE1171X	GENE3310X	GENE367X	0.717732
NODE1172X	NODE681X	NODE927X	0.717730
NODE1173X	NODE105X	GENE1042X	0.717322
NODE1174X	GENE4078X	GENE1001X	0.717155
NODE1175X	GENE1124X	GENE551X	0.717107
NODE1176X	NODE899X	GENE1699X	0.716920
NODE1177X	GENE2629X	NODE912X	0.716853
NODE1178X	NODE587X	NODE835X	0.716834
NODE1179X	NODE721X	NODE830X	0.716821
NODE1180X	NODE1050X	GENE4022X	0.716818
NODE1181X	NODE845X	GENE2812X	0.716793
NODE1182X	NODE712X	NODE945X	0.716737
NODE1183X	GENE3460X	NODE644X	0.716605
NODE1184X	GENE2932X	NODE368X	0.716266
NODE1185X	NODE595X	NODE962X	0.716023
NODE1186X	NODE757X	NODE1169X	0.715991
NODE1187X	GENE3646X	GENE888X	0.715966
NODE1188X	GENE3102X	GENE2052X	0.715630
NODE1189X	NODE408X	GENE3660X	0.715615
NODE1190X	GENE2141X	NODE857X	0.715448
NODE1191X	GENE2254X	GENE1962X	0.715305
NODE1192X	NODE396X	GENE52X	0.715272
NODE1193X	GENE3133X	NODE831X	0.715270
NODE1194X	NODE1083X	GENE4060X	0.715241
NODE1195X	GENE3367X	GENE251X	0.715175
NODE1196X	GENE3422X	GENE3533X	0.715122
NODE1197X	GENE1918X	NODE858X	0.714906
NODE1198X	NODE955X	GENE585X	0.714845
NODE1199X	GENE2955X	GENE433X	0.714820
NODE1200X	GENE2709X	GENE2245X	0.714665
NODE1201X	GENE2633X	GENE2078X	0.714655
NODE1202X	GENE3351X	GENE3894X	0.714448
NODE1203X	NODE808X	GENE250X	0.714378
NODE1204X	GENE2661X	GENE2096X	0.714153
NODE1205X	GENE2916X	GENE3818X	0.713993
NODE1206X	NODE780X	NODE939X	0.713965
NODE1207X	NODE818X	NODE622X	0.713897
NODE1208X	GENE4576X	GENE451X	0.713866
NODE1209X	GENE4331X	GENE416X	0.713812
NODE1210X	NODE812X	NODE599X	0.713782
NODE1211X	GENE3541X	GENE810X	0.713741
NODE1212X	NODE866X	NODE1081X	0.713732
NODE1213X	GENE3851X	GENE256X	0.713595
NODE1214X	GENE3268X	GENE423X	0.713535
NODE1215X	NODE925X	NODE560X	0.713497
NODE1216X	GENE1609X	NODE687X	0.713435
NODE1217X	NODE53X	GENE3582X	0.713435
NODE1218X	GENE3088X	GENE2746X	0.713284
NODE1219X	GENE4110X	NODE878X	0.713181
NODE1220X	GENE3793X	GENE559X	0.713075
NODE1221X	NODE747X	NODE916X	0.712937
NODE1222X	GENE1751X	GENE172X	0.712802
NODE1223X	GENE2384X	NODE951X	0.712580
NODE1224X	GENE357X	NODE689X	0.712576
NODE1225X	GENE4440X	GENE1494X	0.712378
NODE1226X	GENE202X	NODE383X	0.712272
NODE1227X	GENE2642X	GENE460X	0.712159
NODE1228X	NODE1149X	NODE882X	0.712114
NODE1229X	GENE4408X	GENE1855X	0.712005
NODE1230X	NODE1073X	NODE653X	0.711884
NODE1231X	GENE4248X	GENE3859X	0.711687
NODE1232X	GENE2957X	GENE3463X	0.711381
NODE1233X	GENE2864X	GENE1388X	0.710986
NODE1234X	GENE2259X	GENE1390X	0.710950
NODE1235X	GENE3355X	GENE2983X	0.710928
NODE1236X	GENE1613X	GENE3481X	0.710922
NODE1237X	GENE2469X	NODE963X	0.710850
NODE1238X	GENE2919X	GENE461X	0.710732
NODE1239X	GENE2676X	GENE1526X	0.710724
NODE1240X	GENE1984X	GENE3502X	0.710703
NODE1241X	GENE2091X	GENE633X	0.710623
NODE1242X	NODE959X	NODE1075X	0.710411
NODE1243X	NODE941X	GENE12X	0.710376
NODE1244X	NODE1001X	NODE645X	0.710171
NODE1245X	NODE973X	GENE389X	0.710148
NODE1246X	GENE4313X	NODE832X	0.709982
NODE1247X	GENE889X	GENE312X	0.709571
NODE1248X	NODE986X	NODE1088X	0.709539
NODE1249X	GENE4006X	NODE788X	0.709504
NODE1250X	NODE773X	NODE1092X	0.709496
NODE1251X	NODE1154X	NODE267X	0.709411
NODE1252X	NODE1005X	GENE7X	0.709107
NODE1253X	NODE956X	NODE890X	0.709038
NODE1254X	GENE2754X	GENE2156X	0.709033
NODE1255X	GENE3389X	GENE1306X	0.708956
NODE1256X	GENE4503X	GENE991X	0.708953
NODE1257X	NODE841X	NODE849X	0.708920
NODE1258X	NODE695X	GENE497X	0.708915
NODE1259X	NODE871X	GENE528X	0.708906
NODE1260X	NODE972X	NODE783X	0.708834
NODE1261X	NODE713X	NODE942X	0.708699
NODE1262X	GENE2524X	GENE3426X	0.708573
NODE1263X	NODE118X	NODE935X	0.708486
NODE1264X	GENE1862X	GENE1771X	0.708485
NODE1265X	GENE2330X	GENE4095X	0.708362
NODE1266X	NODE984X	NODE881X	0.708194
NODE1267X	GENE2517X	GENE334X	0.708086
NODE1268X	GENE3247X	GENE1381X	0.708072
NODE1269X	NODE631X	GENE2307X	0.708070
NODE1270X	GENE1056X	GENE328X	0.708022
NODE1271X	GENE1893X	NODE811X	0.708005
NODE1272X	GENE4497X	GENE3511X	0.707951
NODE1273X	NODE1020X	NODE1044X	0.707811
NODE1274X	NODE839X	NODE1093X	0.707806
NODE1275X	NODE1048X	NODE1014X	0.707734
NODE1276X	NODE561X	GENE1496X	0.707709
NODE1277X	GENE3122X	GENE1544X	0.707676
NODE1278X	GENE1153X	GENE221X	0.707546
NODE1279X	GENE1334X	GENE3715X	0.707466
NODE1280X	NODE856X	NODE1139X	0.707444
NODE1281X	GENE4346X	NODE341X	0.707378
NODE1282X	GENE621X	GENE523X	0.707267
NODE1283X	NODE1124X	NODE926X	0.707266
NODE1284X	NODE1076X	NODE867X	0.707252
NODE1285X	NODE217X	NODE457X	0.707174
NODE1286X	NODE814X	GENE53X	0.707101
NODE1287X	GENE2527X	GENE3900X	0.707005
NODE1288X	GENE3330X	GENE866X	0.706804
NODE1289X	NODE872X	NODE800X	0.706578
NODE1290X	GENE495X	GENE81X	0.706561
NODE1291X	GENE3188X	GENE2449X	0.706437
NODE1292X	GENE619X	GENE576X	0.706411
NODE1293X	NODE416X	NODE1212X	0.706404
NODE1294X	NODE356X	NODE692X	0.706388
NODE1295X	NODE1062X	NODE888X	0.706345
NODE1296X	NODE1122X	NODE1023X	0.706297
NODE1297X	GENE3456X	GENE3663X	0.705837
NODE1298X	GENE1828X	GENE4199X	0.705651
NODE1299X	NODE995X	GENE1107X	0.705565
NODE1300X	GENE3462X	GENE2491X	0.705486
NODE1301X	GENE985X	NODE854X	0.705417
NODE1302X	GENE3348X	GENE636X	0.705190
NODE1303X	GENE1533X	GENE808X	0.705159
NODE1304X	GENE3045X	GENE2862X	0.705033
NODE1305X	GENE2763X	NODE315X	0.704874
NODE1306X	GENE1231X	GENE3796X	0.704726
NODE1307X	NODE1254X	GENE3728X	0.704591
NODE1308X	GENE4181X	GENE2015X	0.704573
NODE1309X	GENE1992X	NODE877X	0.704546
NODE1310X	NODE981X	NODE1007X	0.704508
NODE1311X	GENE2779X	NODE924X	0.704201
NODE1312X	GENE4061X	GENE1590X	0.704165
NODE1313X	GENE1901X	GENE1270X	0.704155
NODE1314X	GENE3167X	GENE4309X	0.703659
NODE1315X	NODE795X	GENE4241X	0.703600
NODE1316X	GENE3943X	GENE1456X	0.703467
NODE1317X	NODE669X	GENE630X	0.703451
NODE1318X	GENE2791X	GENE2790X	0.703367
NODE1319X	NODE1194X	NODE889X	0.703037
NODE1320X	NODE789X	GENE2452X	0.702765
NODE1321X	NODE859X	NODE1110X	0.702630
NODE1322X	GENE2564X	GENE144X	0.702624
NODE1323X	NODE992X	NODE1179X	0.702591
NODE1324X	GENE1586X	NODE952X	0.702507
NODE1325X	GENE3579X	GENE4043X	0.702456
NODE1326X	NODE248X	NODE463X	0.702274
NODE1327X	NODE807X	NODE922X	0.702204
NODE1328X	GENE3461X	GENE3593X	0.702193
NODE1329X	GENE3594X	GENE4641X	0.702138
NODE1330X	GENE3838X	NODE605X	0.702084
NODE1331X	GENE1927X	GENE732X	0.702070
NODE1332X	NODE688X	GENE1049X	0.701700
NODE1333X	GENE2577X	GENE3356X	0.701694
NODE1334X	GENE4005X	GENE664X	0.701571
NODE1335X	GENE2121X	GENE918X	0.701561
NODE1336X	GENE3060X	NODE254X	0.701540
NODE1337X	GENE1445X	GENE4293X	0.701304
NODE1338X	NODE768X	GENE3918X	0.701228
NODE1339X	NODE1126X	GENE872X	0.701076
NODE1340X	GENE2196X	NODE758X	0.701036
NODE1341X	GENE632X	GENE246X	0.701003
NODE1342X	GENE2925X	GENE1078X	0.701000
NODE1343X	GENE4183X	GENE1889X	0.700937
NODE1344X	NODE663X	GENE3764X	0.700867
NODE1345X	NODE766X	NODE1289X	0.700798
NODE1346X	GENE2002X	GENE1725X	0.700631
NODE1347X	GENE916X	GENE171X	0.700468
NODE1348X	NODE718X	NODE998X	0.700446
NODE1349X	GENE2367X	GENE1836X	0.700354
NODE1350X	GENE143X	GENE46X	0.700314
NODE1351X	GENE3163X	GENE1665X	0.700232
NODE1352X	GENE4477X	NODE979X	0.700209
NODE1353X	GENE4167X	GENE1062X	0.699982
NODE1354X	NODE965X	GENE73X	0.699843
NODE1355X	GENE1743X	NODE1177X	0.699671
NODE1356X	GENE1954X	GENE1732X	0.699526
NODE1357X	NODE828X	NODE1069X	0.699229
NODE1358X	GENE3936X	GENE3778X	0.699223
NODE1359X	GENE3297X	GENE1993X	0.699205
NODE1360X	NODE772X	NODE983X	0.699180
NODE1361X	GENE2988X	GENE2018X	0.699177
NODE1362X	NODE914X	NODE961X	0.699099
NODE1363X	GENE3129X	GENE285X	0.699091
NODE1364X	GENE683X	NODE993X	0.698899
NODE1365X	GENE618X	GENE575X	0.698881
NODE1366X	GENE2355X	NODE1008X	0.698814
NODE1367X	GENE3805X	NODE874X	0.698804
NODE1368X	GENE3868X	GENE403X	0.698568
NODE1369X	GENE426X	GENE383X	0.698452
NODE1370X	GENE3103X	GENE2530X	0.698430
NODE1371X	GENE2582X	GENE3359X	0.698422
NODE1372X	GENE1097X	NODE918X	0.698334
NODE1373X	NODE1182X	NODE1145X	0.698334
NODE1374X	GENE1857X	GENE3317X	0.698121
NODE1375X	GENE3142X	NODE1249X	0.697924
NODE1376X	GENE3109X	GENE3353X	0.697901
NODE1377X	GENE852X	GENE720X	0.697870
NODE1378X	GENE4354X	GENE3336X	0.697846
NODE1379X	GENE2437X	NODE1216X	0.697833
NODE1380X	GENE2024X	NODE957X	0.697750
NODE1381X	GENE3100X	NODE977X	0.697646
NODE1382X	GENE2021X	GENE4002X	0.697606
NODE1383X	GENE1623X	GENE952X	0.697595
NODE1384X	NODE923X	NODE850X	0.697547
NODE1385X	GENE887X	GENE3725X	0.696973
NODE1386X	NODE819X	NODE1283X	0.696889
NODE1387X	GENE3975X	GENE1407X	0.696879
NODE1388X	GENE2477X	GENE1148X	0.696820
NODE1389X	GENE2840X	GENE812X	0.696696
NODE1390X	GENE3118X	GENE1523X	0.696689
NODE1391X	GENE1450X	GENE335X	0.696502
NODE1392X	NODE1204X	NODE1010X	0.696445
NODE1393X	NODE1095X	NODE1037X	0.696209
NODE1394X	GENE1715X	GENE989X	0.696024
NODE1395X	GENE4372X	GENE3539X	0.695895
NODE1396X	GENE2572X	NODE1019X	0.695855
NODE1397X	GENE1684X	NODE933X	0.695840
NODE1398X	GENE1545X	GENE748X	0.695800
NODE1399X	NODE741X	NODE804X	0.695756
NODE1400X	GENE2990X	NODE1229X	0.695306
NODE1401X	GENE1880X	GENE3508X	0.695266
NODE1402X	GENE4250X	GENE4251X	0.695163
NODE1403X	GENE2649X	NODE1193X	0.695072
NODE1404X	NODE1115X	NODE1219X	0.695015
NODE1405X	GENE4170X	GENE168X	0.695010
NODE1406X	GENE1974X	GENE1696X	0.694964
NODE1407X	GENE3231X	GENE40X	0.694924
NODE1408X	GENE4161X	NODE1024X	0.694907
NODE1409X	GENE3311X	NODE1057X	0.694884
NODE1410X	NODE672X	NODE799X	0.694842
NODE1411X	GENE3166X	NODE706X	0.694842
NODE1412X	GENE756X	NODE1221X	0.694832
NODE1413X	NODE847X	GENE1222X	0.694698
NODE1414X	NODE778X	NODE1206X	0.694493
NODE1415X	GENE3405X	GENE1096X	0.694462
NODE1416X	GENE4322X	NODE710X	0.694414
NODE1417X	GENE3392X	GENE1315X	0.694299
NODE1418X	NODE1237X	NODE1293X	0.694073
NODE1419X	GENE1156X	GENE851X	0.694061
NODE1420X	NODE253X	GENE3713X	0.693992
NODE1421X	GENE1848X	GENE1634X	0.693955
NODE1422X	GENE2314X	GENE1763X	0.693920
NODE1423X	GENE2258X	GENE248X	0.693757
NODE1424X	GENE2863X	NODE1199X	0.693734
NODE1425X	GENE1965X	NODE792X	0.693215
NODE1426X	GENE2912X	GENE3619X	0.693152
NODE1427X	GENE1841X	NODE1109X	0.693151
NODE1428X	GENE3870X	GENE1016X	0.693078
NODE1429X	GENE3852X	GENE1641X	0.693053
NODE1430X	GENE2924X	GENE793X	0.692983
NODE1431X	GENE4567X	GENE229X	0.692955
NODE1432X	NODE1195X	NODE1354X	0.692717
NODE1433X	GENE2243X	GENE956X	0.692655
NODE1434X	NODE1373X	NODE1253X	0.692635
NODE1435X	GENE3984X	GENE3875X	0.692452
NODE1436X	NODE1245X	NODE943X	0.692389
NODE1437X	GENE2991X	GENE1076X	0.692324
NODE1438X	GENE4111X	NODE1002X	0.692249
NODE1439X	GENE3104X	NODE1217X	0.692241
NODE1440X	GENE1926X	GENE1863X	0.692168
NODE1441X	GENE2668X	GENE2272X	0.691889
NODE1442X	GENE3769X	GENE2175X	0.691842
NODE1443X	GENE4590X	GENE1690X	0.691667
NODE1444X	GENE3096X	GENE3921X	0.691610
NODE1445X	NODE938X	GENE66X	0.691608
NODE1446X	GENE2370X	GENE223X	0.691558
NODE1447X	GENE2137X	GENE4420X	0.691509
NODE1448X	GENE3114X	GENE1904X	0.691441
NODE1449X	NODE1085X	GENE3293X	0.691417
NODE1450X	GENE1396X	GENE592X	0.691360
NODE1451X	NODE350X	NODE1186X	0.691339
NODE1452X	GENE4019X	NODE1129X	0.691321
NODE1453X	NODE1266X	NODE1152X	0.691267
NODE1454X	GENE2213X	GENE2056X	0.691210
NODE1455X	GENE4358X	NODE1286X	0.691120
NODE1456X	NODE810X	NODE1153X	0.690994
NODE1457X	NODE1071X	NODE806X	0.690869
NODE1458X	GENE832X	NODE652X	0.690811
NODE1459X	GENE3790X	GENE4231X	0.690749
NODE1460X	GENE1417X	GENE542X	0.690709
NODE1461X	GENE4611X	NODE1259X	0.690550
NODE1462X	GENE1387X	GENE689X	0.690496
NODE1463X	GENE3270X	GENE4564X	0.690320
NODE1464X	GENE2553X	GENE3952X	0.690205
NODE1465X	NODE291X	NODE909X	0.690178
NODE1466X	NODE1099X	NODE834X	0.690139
NODE1467X	NODE950X	NODE493X	0.689941
NODE1468X	NODE1284X	NODE1113X	0.689861
NODE1469X	GENE3592X	NODE826X	0.689671
NODE1470X	NODE1256X	GENE988X	0.689378
NODE1471X	GENE3478X	GENE663X	0.689305
NODE1472X	GENE4262X	NODE589X	0.689258
NODE1473X	GENE4571X	NODE1047X	0.689123
NODE1474X	GENE2277X	GENE1130X	0.688944
NODE1475X	NODE1141X	NODE417X	0.688793
NODE1476X	GENE4279X	GENE1483X	0.688790
NODE1477X	GENE3946X	NODE1242X	0.688785
NODE1478X	GENE1370X	GENE337X	0.688769
NODE1479X	GENE2866X	NODE1309X	0.688664
NODE1480X	NODE304X	NODE1270X	0.688656
NODE1481X	GENE4616X	GENE3823X	0.688633
NODE1482X	GENE3603X	NODE949X	0.688555
NODE1483X	NODE1345X	NODE1077X	0.688480
NODE1484X	GENE868X	NODE1451X	0.688325
NODE1485X	NODE1300X	GENE2286X	0.688318
NODE1486X	GENE3748X	GENE1301X	0.688181
NODE1487X	GENE942X	GENE925X	0.688093
NODE1488X	GENE1787X	NODE1065X	0.688024
NODE1489X	GENE3172X	NODE1036X	0.687876
NODE1490X	GENE2756X	GENE2158X	0.687808
NODE1491X	NODE746X	NODE1215X	0.687758
NODE1492X	NODE880X	NODE840X	0.687693
NODE1493X	GENE1429X	GENE607X	0.687670
NODE1494X	GENE4176X	GENE3373X	0.687635
NODE1495X	GENE2222X	GENE3484X	0.687529
NODE1496X	GENE2218X	GENE3693X	0.687514
NODE1497X	GENE4050X	NODE1012X	0.687414
NODE1498X	NODE709X	GENE2037X	0.687345
NODE1499X	GENE4574X	GENE2459X	0.687146
NODE1500X	GENE1572X	NODE1043X	0.686512
NODE1501X	GENE1324X	GENE733X	0.686424
NODE1502X	GENE4332X	NODE1317X	0.686302
NODE1503X	GENE2639X	GENE2414X	0.686265
NODE1504X	NODE897X	NODE1432X	0.686030
NODE1505X	GENE2890X	NODE660X	0.686009
NODE1506X	GENE4295X	GENE1531X	0.685977
NODE1507X	NODE1176X	NODE1368X	0.685932
NODE1508X	NODE23X	NODE1260X	0.685927
NODE1509X	GENE4608X	NODE809X	0.685764
NODE1510X	NODE948X	NODE1178X	0.685760
NODE1511X	NODE1018X	NODE1484X	0.685701
NODE1512X	NODE402X	GENE3155X	0.685672
NODE1513X	GENE4575X	GENE280X	0.685620
NODE1514X	NODE1061X	GENE730X	0.685532
NODE1515X	NODE968X	GENE1228X	0.685485
NODE1516X	NODE1295X	NODE892X	0.685481
NODE1517X	GENE2591X	GENE2518X	0.684915
NODE1518X	GENE4464X	GENE1536X	0.684783
NODE1519X	GENE1919X	NODE1064X	0.684680
NODE1520X	NODE1207X	NODE670X	0.684669
NODE1521X	GENE1739X	GENE1468X	0.684613
NODE1522X	GENE3615X	GENE1309X	0.684386
NODE1523X	NODE1084X	NODE837X	0.684353
NODE1524X	GENE1809X	GENE625X	0.684207
NODE1525X	NODE1082X	GENE183X	0.684051
NODE1526X	GENE1082X	NODE1357X	0.684028
NODE1527X	GENE4004X	GENE358X	0.683997
NODE1528X	GENE1959X	GENE3784X	0.683996
NODE1529X	NODE680X	GENE4319X	0.683893
NODE1530X	NODE1240X	GENE4353X	0.683827
NODE1531X	GENE4245X	GENE3282X	0.683772
NODE1532X	GENE3632X	NODE1166X	0.683751
NODE1533X	NODE1303X	NODE1203X	0.683683
NODE1534X	GENE2003X	NODE1160X	0.683577
NODE1535X	GENE3867X	GENE4393X	0.683576
NODE1536X	GENE3822X	NODE1098X	0.683354
NODE1537X	GENE2805X	GENE3516X	0.683215
NODE1538X	GENE1004X	GENE572X	0.683049
NODE1539X	NODE1346X	GENE1316X	0.683039
NODE1540X	NODE1456X	NODE1511X	0.683020
NODE1541X	GENE2211X	GENE140X	0.682918
NODE1542X	GENE4145X	GENE1207X	0.682884
NODE1543X	NODE893X	NODE1477X	0.682873
NODE1544X	NODE1386X	NODE1090X	0.682609
NODE1545X	GENE1240X	NODE1132X	0.682433
NODE1546X	GENE1819X	GENE817X	0.682328
NODE1547X	GENE1294X	NODE1281X	0.682309
NODE1548X	GENE4451X	GENE1432X	0.682237
NODE1549X	NODE894X	GENE1513X	0.682199
NODE1550X	GENE2467X	GENE1490X	0.682143
NODE1551X	NODE522X	GENE3644X	0.682142
NODE1552X	NODE540X	NODE585X	0.682075
NODE1553X	GENE1518X	NODE1210X	0.682034
NODE1554X	NODE1181X	NODE764X	0.681883
NODE1555X	GENE3257X	GENE1822X	0.681873
NODE1556X	GENE2567X	GENE417X	0.681686
NODE1557X	GENE784X	GENE51X	0.681468
NODE1558X	GENE926X	NODE1274X	0.681333
NODE1559X	NODE700X	NODE1360X	0.680885
NODE1560X	NODE1272X	GENE1264X	0.680879
NODE1561X	GENE2455X	GENE3235X	0.680862
NODE1562X	GENE3583X	NODE969X	0.680840
NODE1563X	NODE120X	NODE1349X	0.680795
NODE1564X	GENE2674X	GENE89X	0.680581
NODE1565X	GENE4203X	GENE4200X	0.680580
NODE1566X	NODE989X	NODE1175X	0.680564
NODE1567X	GENE3574X	GENE3690X	0.680555
NODE1568X	NODE735X	GENE561X	0.680468
NODE1569X	GENE1949X	GENE3846X	0.680467
NODE1570X	GENE2600X	GENE10X	0.680413
NODE1571X	GENE1856X	GENE587X	0.680372
NODE1572X	GENE3948X	NODE908X	0.680368
NODE1573X	NODE791X	NODE971X	0.680103
NODE1574X	GENE2873X	NODE1049X	0.680096
NODE1575X	GENE4445X	NODE1397X	0.679947
NODE1576X	GENE846X	GENE3242X	0.679912
NODE1577X	NODE1275X	NODE1418X	0.679892
NODE1578X	GENE1493X	GENE567X	0.679855
NODE1579X	GENE3315X	NODE1059X	0.679591
NODE1580X	GENE3816X	GENE3207X	0.679580
NODE1581X	GENE1203X	GENE807X	0.679578
NODE1582X	NODE1248X	NODE1327X	0.679571
NODE1583X	NODE1235X	NODE1396X	0.679344
NODE1584X	GENE2989X	GENE96X	0.679339
NODE1585X	GENE2050X	GENE3468X	0.678977
NODE1586X	GENE2111X	NODE1332X	0.678684
NODE1587X	GENE4267X	GENE3064X	0.678421
NODE1588X	GENE2403X	GENE3782X	0.678249
NODE1589X	NODE1257X	NODE1310X	0.678126
NODE1590X	GENE4406X	GENE1337X	0.678111
NODE1591X	NODE790X	NODE1185X	0.678037
NODE1592X	GENE2685X	GENE390X	0.677822
NODE1593X	GENE2958X	GENE4159X	0.677747
NODE1594X	NODE1269X	GENE3411X	0.677605
NODE1595X	GENE4468X	GENE371X	0.677386
NODE1596X	NODE1285X	GENE787X	0.677067
NODE1597X	NODE1296X	NODE913X	0.677007
NODE1598X	GENE836X	NODE1375X	0.676898
NODE1599X	NODE482X	NODE1197X	0.676771
NODE1600X	NODE240X	NODE1140X	0.676735
NODE1601X	GENE3485X	GENE3112X	0.676513
NODE1602X	GENE3613X	GENE1731X	0.676439
NODE1603X	GENE4230X	GENE13X	0.676390
NODE1604X	GENE2973X	GENE1330X	0.676258
NODE1605X	NODE836X	NODE1039X	0.676200
NODE1606X	NODE1489X	NODE705X	0.676003
NODE1607X	GENE3536X	GENE1675X	0.675977
NODE1608X	GENE2579X	GENE4455X	0.675972
NODE1609X	GENE3752X	GENE814X	0.675923
NODE1610X	GENE3754X	NODE1379X	0.675779
NODE1611X	GENE1631X	GENE568X	0.675720
NODE1612X	GENE2920X	GENE2117X	0.675617
NODE1613X	GENE4323X	GENE3134X	0.675607
NODE1614X	GENE4186X	NODE602X	0.675553
NODE1615X	GENE3050X	GENE6X	0.675340
NODE1616X	GENE4021X	GENE1291X	0.675317
NODE1617X	GENE3902X	GENE856X	0.675268
NODE1618X	GENE3721X	NODE1319X	0.675259
NODE1619X	NODE900X	GENE569X	0.675254
NODE1620X	GENE2728X	GENE457X	0.675157
NODE1621X	NODE1429X	NODE885X	0.675041
NODE1622X	NODE1172X	NODE1466X	0.674925
NODE1623X	GENE2822X	GENE958X	0.674866
NODE1624X	GENE4158X	GENE4609X	0.674854
NODE1625X	NODE1108X	NODE1436X	0.674847
NODE1626X	GENE2730X	GENE2273X	0.674770
NODE1627X	GENE1798X	NODE851X	0.674510
NODE1628X	NODE1422X	NODE966X	0.674172
NODE1629X	GENE900X	NODE1409X	0.674157
NODE1630X	GENE4009X	GENE43X	0.674091
NODE1631X	GENE1705X	GENE3653X	0.673921
NODE1632X	GENE1860X	NODE520X	0.673846
NODE1633X	GENE2563X	NODE875X	0.673787
NODE1634X	GENE1916X	GENE564X	0.673651
NODE1635X	GENE2641X	GENE3224X	0.673537
NODE1636X	GENE2043X	NODE1244X	0.673419
NODE1637X	NODE1542X	NODE1066X	0.673313
NODE1638X	NODE1230X	NODE1250X	0.673207
NODE1639X	GENE3304X	GENE2516X	0.673097
NODE1640X	GENE4368X	GENE4543X	0.672956
NODE1641X	GENE3000X	GENE3402X	0.672856
NODE1642X	GENE527X	NODE1072X	0.672756
NODE1643X	GENE2666X	GENE2105X	0.672744
NODE1644X	NODE1125X	NODE1540X	0.672699
NODE1645X	GENE1583X	GENE3635X	0.672601
NODE1646X	NODE1208X	NODE1100X	0.672560
NODE1647X	NODE1433X	NODE1198X	0.672512
NODE1648X	GENE2938X	GENE1489X	0.672506
NODE1649X	NODE1068X	NODE1404X	0.672443
NODE1650X	NODE1000X	NODE1334X	0.672432
NODE1651X	NODE1323X	NODE1192X	0.672310
NODE1652X	NODE738X	NODE1053X	0.672114
NODE1653X	GENE1981X	NODE1165X	0.672073
NODE1654X	GENE962X	GENE886X	0.671807
NODE1655X	NODE822X	GENE122X	0.671709
NODE1656X	GENE2027X	NODE1393X	0.671655
NODE1657X	NODE541X	GENE2220X	0.671598
NODE1658X	GENE4016X	GENE1191X	0.671550
NODE1659X	GENE2166X	GENE4465X	0.671503
NODE1660X	GENE1792X	GENE746X	0.671466
NODE1661X	GENE2964X	GENE3999X	0.671377
NODE1662X	NODE754X	NODE1070X	0.671305
NODE1663X	GENE4063X	GENE329X	0.671174
NODE1664X	GENE3447X	GENE1012X	0.670975
NODE1665X	NODE752X	GENE1509X	0.670815
NODE1666X	GENE2249X	GENE1543X	0.670680
NODE1667X	GENE4513X	GENE2317X	0.670676
NODE1668X	GENE2636X	NODE1032X	0.670672
NODE1669X	NODE1046X	NODE1003X	0.670486
NODE1670X	GENE2132X	GENE4592X	0.670417
NODE1671X	NODE1306X	GENE333X	0.670376
NODE1672X	NODE1514X	NODE1452X	0.670357
NODE1673X	GENE1983X	GENE4450X	0.670347
NODE1674X	NODE1343X	GENE3860X	0.670347
NODE1675X	GENE1453X	NODE1355X	0.670304
NODE1676X	GENE1576X	GENE586X	0.670231
NODE1677X	GENE3086X	GENE150X	0.669938
NODE1678X	NODE1315X	NODE1577X	0.669863
NODE1679X	NODE1549X	NODE1225X	0.669862
NODE1680X	GENE2192X	GENE2148X	0.669770
NODE1681X	GENE3111X	GENE1143X	0.669678
NODE1682X	NODE1322X	GENE35X	0.669648
NODE1683X	NODE1339X	NODE852X	0.669540
NODE1684X	GENE1914X	NODE982X	0.669216
NODE1685X	GENE2799X	NODE1224X	0.669197
NODE1686X	GENE4157X	NODE1301X	0.669188
NODE1687X	GENE2894X	GENE1867X	0.669139
NODE1688X	NODE917X	NODE1158X	0.669050
NODE1689X	GENE1755X	NODE630X	0.668931
NODE1690X	NODE1313X	NODE801X	0.668916
NODE1691X	GENE3034X	GENE4120X	0.668871
NODE1692X	GENE1778X	NODE793X	0.668866
NODE1693X	GENE2333X	NODE1280X	0.668826
NODE1694X	NODE1268X	GENE1112X	0.668788
NODE1695X	NODE1038X	NODE1321X	0.668689
NODE1696X	GENE3980X	GENE1090X	0.668686
NODE1697X	GENE3339X	GENE3450X	0.668661
NODE1698X	GENE1711X	NODE1148X	0.668659
NODE1699X	GENE2420X	GENE1154X	0.668519
NODE1700X	NODE1021X	GENE16X	0.668144
NODE1701X	GENE3141X	NODE1491X	0.667882
NODE1702X	NODE1164X	GENE628X	0.667733
NODE1703X	GENE1990X	NODE1262X	0.667688
NODE1704X	GENE650X	GENE63X	0.667662
NODE1705X	NODE1508X	NODE532X	0.667640
NODE1706X	GENE4097X	GENE3957X	0.667151
NODE1707X	NODE974X	GENE3386X	0.667116
NODE1708X	GENE1217X	NODE902X	0.667087
NODE1709X	GENE1667X	NODE577X	0.666988
NODE1710X	NODE1416X	NODE1568X	0.666952
NODE1711X	GENE3689X	GENE753X	0.666808
NODE1712X	GENE3030X	NODE999X	0.666667
NODE1713X	NODE1151X	GENE4274X	0.666567
NODE1714X	GENE3570X	GENE4109X	0.666447
NODE1715X	GENE2583X	NODE1427X	0.666415
NODE1716X	GENE3950X	NODE740X	0.666412
NODE1717X	GENE2092X	NODE1118X	0.666322
NODE1718X	GENE2268X	GENE1073X	0.666156
NODE1719X	GENE1644X	GENE1187X	0.666153
NODE1720X	GENE3470X	GENE249X	0.666117
NODE1721X	NODE1543X	NODE1644X	0.665737
NODE1722X	NODE1563X	NODE1168X	0.665719
NODE1723X	GENE3947X	GENE1599X	0.665429
NODE1724X	GENE2839X	GENE3471X	0.665388
NODE1725X	GENE2082X	NODE846X	0.665326
NODE1726X	NODE1318X	GENE1791X	0.665303
NODE1727X	GENE2818X	NODE944X	0.665253
NODE1728X	GENE2377X	NODE1287X	0.665039
NODE1729X	GENE2645X	GENE893X	0.665033
NODE1730X	NODE928X	GENE844X	0.665016
NODE1731X	GENE2482X	NODE1294X	0.665000
NODE1732X	GENE3020X	GENE2080X	0.664845
NODE1733X	GENE2001X	GENE3734X	0.664482
NODE1734X	GENE1023X	NODE1471X	0.664480
NODE1735X	GENE1595X	GENE924X	0.664219
NODE1736X	GENE1045X	NODE1136X	0.664212
NODE1737X	NODE701X	NODE1267X	0.664163
NODE1738X	GENE1072X	NODE1134X	0.664114
NODE1739X	GENE1573X	NODE1497X	0.664082
NODE1740X	NODE1120X	NODE1468X	0.664017
NODE1741X	NODE1273X	NODE1618X	0.664014
NODE1742X	NODE873X	NODE985X	0.663950
NODE1743X	NODE1163X	GENE3309X	0.663647
NODE1744X	NODE1102X	NODE1263X	0.663593
NODE1745X	NODE1583X	GENE3556X	0.663468
NODE1746X	GENE3249X	GENE1397X	0.663392
NODE1747X	GENE3092X	GENE1498X	0.663342
NODE1748X	NODE1086X	GENE835X	0.663288
NODE1749X	GENE2580X	GENE2550X	0.663251
NODE1750X	GENE2770X	GENE1325X	0.663231
NODE1751X	NODE1063X	NODE1171X	0.663034
NODE1752X	GENE4112X	GENE4427X	0.662874
NODE1753X	GENE2657X	GENE537X	0.662728
NODE1754X	GENE1128X	NODE1547X	0.662614
NODE1755X	GENE2554X	GENE4507X	0.662585
NODE1756X	GENE3933X	GENE1574X	0.662510
NODE1757X	GENE1122X	GENE396X	0.662463
NODE1758X	GENE1717X	GENE1094X	0.662395
NODE1759X	NODE996X	GENE4240X	0.662267
NODE1760X	NODE919X	NODE1544X	0.662016
NODE1761X	GENE2705X	GENE1769X	0.661986
NODE1762X	GENE1846X	NODE1159X	0.661905
NODE1763X	GENE2702X	GENE2169X	0.661852
NODE1764X	GENE2607X	NODE929X	0.661762
NODE1765X	NODE612X	NODE1480X	0.661753
NODE1766X	NODE128X	GENE254X	0.661558
NODE1767X	GENE3344X	GENE1642X	0.661347
NODE1768X	GENE2106X	GENE902X	0.661332
NODE1769X	NODE751X	GENE296X	0.661324
NODE1770X	GENE1639X	NODE779X	0.661205
NODE1771X	GENE4387X	GENE1238X	0.661140
NODE1772X	GENE3732X	GENE39X	0.661132
NODE1773X	GENE556X	GENE3420X	0.661119
NODE1774X	NODE1006X	NODE1030X	0.660883
NODE1775X	NODE1167X	NODE1453X	0.660844
NODE1776X	GENE1047X	GENE816X	0.660498
NODE1777X	NODE1123X	NODE1211X	0.660459
NODE1778X	GENE766X	NODE1458X	0.660180
NODE1779X	GENE2223X	GENE325X	0.660176
NODE1780X	NODE635X	GENE3763X	0.660139
NODE1781X	GENE1384X	GENE3178X	0.660066
NODE1782X	GENE4454X	GENE3018X	0.660030
NODE1783X	GENE4598X	NODE1264X	0.659987
NODE1784X	GENE3357X	NODE1591X	0.659880
NODE1785X	NODE1505X	NODE798X	0.659868
NODE1786X	GENE2857X	GENE1956X	0.659722
NODE1787X	GENE2825X	GENE1423X	0.659719
NODE1788X	GENE2145X	GENE3722X	0.659610
NODE1789X	NODE1381X	NODE1656X	0.659483
NODE1790X	GENE2332X	GENE2033X	0.659389
NODE1791X	NODE623X	NODE1472X	0.659267
NODE1792X	NODE296X	NODE1328X	0.659204
NODE1793X	NODE685X	NODE1341X	0.659199
NODE1794X	GENE4572X	GENE1160X	0.659063
NODE1795X	GENE1790X	NODE1276X	0.658931
NODE1796X	GENE3326X	GENE3904X	0.658929
NODE1797X	GENE1220X	GENE3137X	0.658835
NODE1798X	NODE1133X	GENE837X	0.658698
NODE1799X	GENE1202X	GENE1002X	0.658532
NODE1800X	GENE675X	GENE509X	0.658482
NODE1801X	GENE2954X	NODE1103X	0.658163
NODE1802X	GENE3131X	GENE1030X	0.658114
NODE1803X	GENE2795X	GENE2400X	0.658005
NODE1804X	GENE3898X	GENE308X	0.657788
NODE1805X	GENE1837X	NODE1101X	0.657708
NODE1806X	GENE4404X	GENE3888X	0.657601
NODE1807X	GENE4242X	GENE2007X	0.657391
NODE1808X	NODE1675X	NODE1414X	0.657239
NODE1809X	GENE3829X	GENE3383X	0.657192
NODE1810X	NODE1146X	NODE1246X	0.657101
NODE1811X	GENE4056X	GENE2131X	0.657079
NODE1812X	GENE4519X	NODE1502X	0.657010
NODE1813X	GENE3631X	NODE980X	0.656964
NODE1814X	NODE717X	GENE2969X	0.656919
NODE1815X	GENE2181X	GENE869X	0.656827
NODE1816X	GENE4453X	GENE3279X	0.656679
NODE1817X	GENE4434X	NODE1692X	0.656586
NODE1818X	NODE1190X	NODE465X	0.656576
NODE1819X	NODE1324X	NODE1467X	0.656233
NODE1820X	GENE2208X	NODE1026X	0.656100
NODE1821X	GENE2767X	NODE1028X	0.656097
NODE1822X	GENE3272X	GENE1593X	0.655791
NODE1823X	GENE4562X	GENE3659X	0.655681
NODE1824X	GENE3246X	GENE1899X	0.655587
NODE1825X	GENE530X	NODE1536X	0.655552
NODE1826X	GENE2733X	GENE1701X	0.655510
NODE1827X	GENE4452X	GENE1709X	0.655492
NODE1828X	NODE1447X	NODE1760X	0.655451
NODE1829X	GENE4371X	NODE1676X	0.655417
NODE1830X	GENE2235X	NODE1087X	0.655376
NODE1831X	GENE799X	GENE795X	0.655267
NODE1832X	NODE1202X	NODE1366X	0.654959
NODE1833X	GENE4029X	GENE4140X	0.654935
NODE1834X	GENE2059X	GENE4115X	0.654782
NODE1835X	GENE2285X	GENE1653X	0.654686
NODE1836X	GENE4495X	GENE3431X	0.654669
NODE1837X	GENE3303X	GENE1507X	0.654505
NODE1838X	NODE209X	GENE321X	0.654381
NODE1839X	GENE703X	GENE193X	0.654184
NODE1840X	GENE2757X	NODE1602X	0.654159
NODE1841X	NODE1507X	NODE1678X	0.654108
NODE1842X	NODE478X	NODE1137X	0.654054
NODE1843X	GENE3681X	NODE1732X	0.653993
NODE1844X	NODE1504X	NODE1740X	0.653948
NODE1845X	GENE1689X	GENE4589X	0.653879
NODE1846X	GENE2058X	GENE3926X	0.653848
NODE1847X	NODE1238X	NODE1445X	0.653667
NODE1848X	GENE1766X	NODE1015X	0.653520
NODE1849X	GENE1815X	GENE3735X	0.653367
NODE1850X	GENE3059X	NODE1804X	0.653268
NODE1851X	GENE3717X	GENE1389X	0.653267
NODE1852X	GENE3500X	GENE597X	0.653251
NODE1853X	GENE3425X	GENE1830X	0.653236
NODE1854X	NODE742X	GENE141X	0.653204
NODE1855X	GENE2523X	GENE3X	0.653172
NODE1856X	GENE1726X	GENE1602X	0.653110
NODE1857X	NODE1299X	NODE1495X	0.653059
NODE1858X	NODE1401X	GENE769X	0.653054
NODE1859X	NODE1385X	NODE1558X	0.653013
NODE1860X	NODE1405X	GENE110X	0.652899
NODE1861X	NODE1X	GENE3345X	0.652773
NODE1862X	NODE1579X	GENE1137X	0.652704
NODE1863X	GENE2179X	GENE3963X	0.652630
NODE1864X	GENE4264X	NODE1314X	0.652615
NODE1865X	NODE1173X	NODE1228X	0.652597
NODE1866X	NODE1728X	GENE3227X	0.652388
NODE1867X	GENE1385X	GENE3401X	0.652375
NODE1868X	NODE1488X	GENE85X	0.652365
NODE1869X	NODE1459X	NODE1074X	0.652263
NODE1870X	GENE2300X	GENE1909X	0.652181
NODE1871X	NODE1554X	NODE1688X	0.652078
NODE1872X	GENE742X	GENE72X	0.651672
NODE1873X	GENE2306X	GENE4378X	0.651622
NODE1874X	GENE3601X	GENE3214X	0.651333
NODE1875X	NODE1161X	NODE1271X	0.651241
NODE1876X	GENE3361X	NODE1180X	0.651072
NODE1877X	NODE1183X	NODE1411X	0.651043
NODE1878X	GENE3530X	GENE3588X	0.650778
NODE1879X	NODE1255X	NODE1784X	0.650662
NODE1880X	NODE1664X	GENE4302X	0.650548
NODE1881X	GENE525X	NODE1340X	0.650428
NODE1882X	NODE1170X	NODE1130X	0.650410
NODE1883X	NODE1022X	NODE1530X	0.650260
NODE1884X	NODE1512X	NODE1589X	0.650247
NODE1885X	NODE1479X	NODE1582X	0.650113
NODE1886X	GENE1804X	NODE1651X	0.650097
NODE1887X	GENE992X	NODE853X	0.650028
NODE1888X	GENE963X	NODE1516X	0.650001
NODE1889X	GENE2867X	GENE4560X	0.649942
NODE1890X	NODE1559X	NODE1578X	0.649891
NODE1891X	NODE1156X	GENE127X	0.649809
NODE1892X	GENE1559X	NODE937X	0.649584
NODE1893X	GENE1858X	GENE3953X	0.649462
NODE1894X	GENE1850X	GENE3602X	0.649378
NODE1895X	NODE1091X	NODE1060X	0.649368
NODE1896X	NODE1239X	GENE441X	0.649353
NODE1897X	GENE2368X	GENE2783X	0.649256
NODE1898X	GENE2130X	NODE1119X	0.649243
NODE1899X	GENE4327X	GENE2997X	0.649082
NODE1900X	GENE2229X	GENE1100X	0.648946
NODE1901X	GENE2178X	GENE440X	0.648834
NODE1902X	GENE3384X	GENE4619X	0.648766
NODE1903X	GENE2632X	NODE1188X	0.648702
NODE1904X	GENE3287X	NODE978X	0.648587
NODE1905X	NODE1205X	NODE970X	0.648338
NODE1906X	NODE1619X	NODE1226X	0.648248
NODE1907X	NODE1695X	GENE3787X	0.647839
NODE1908X	NODE1771X	GENE693X	0.647829
NODE1909X	GENE3929X	GENE1114X	0.647773
NODE1910X	NODE1534X	GENE263X	0.647704
NODE1911X	GENE692X	NODE1737X	0.647619
NODE1912X	NODE1599X	NODE1213X	0.647443
NODE1913X	NODE953X	GENE577X	0.647441
NODE1914X	GENE1514X	NODE786X	0.647412
NODE1915X	NODE1236X	GENE1139X	0.647298
NODE1916X	GENE2006X	GENE1788X	0.647099
NODE1917X	GENE1013X	GENE2766X	0.647008
NODE1918X	GENE1636X	NODE1388X	0.646911
NODE1919X	GENE2692X	GENE2622X	0.646815
NODE1920X	GENE4336X	NODE1041X	0.646762
NODE1921X	NODE1520X	NODE1533X	0.646725
NODE1922X	GENE2104X	GENE3215X	0.646484
NODE1923X	NODE1722X	NODE1526X	0.646461
NODE1924X	GENE4129X	GENE3028X	0.646380
NODE1925X	GENE1569X	GENE90X	0.646260
NODE1926X	GENE2494X	NODE1410X	0.646052
NODE1927X	NODE1510X	NODE1859X	0.645937
NODE1928X	GENE1615X	NODE1094X	0.645851
NODE1929X	NODE1111X	NODE1709X	0.645800
NODE1930X	GENE4386X	GENE4165X	0.645523
NODE1931X	GENE1908X	GENE4042X	0.645432
NODE1932X	NODE884X	NODE1034X	0.645401
NODE1933X	GENE3567X	NODE1258X	0.645359
NODE1934X	GENE2385X	GENE1975X	0.645340
NODE1935X	GENE2541X	NODE1288X	0.645306
NODE1936X	GENE903X	GENE3201X	0.645064
NODE1937X	NODE1844X	NODE1622X	0.645036
NODE1938X	GENE2165X	GENE2762X	0.645008
NODE1939X	GENE1116X	GENE422X	0.644704
NODE1940X	GENE3830X	GENE1123X	0.644696
NODE1941X	GENE4577X	GENE936X	0.644606
NODE1942X	GENE3745X	GENE277X	0.644520
NODE1943X	NODE1463X	GENE4243X	0.644438
NODE1944X	GENE2164X	GENE896X	0.644376
NODE1945X	GENE2878X	NODE1457X	0.644327
NODE1946X	GENE3321X	GENE912X	0.644307
NODE1947X	NODE1748X	NODE1825X	0.644158
NODE1948X	NODE1529X	NODE1372X	0.644060
NODE1949X	NODE744X	NODE1465X	0.644036
NODE1950X	GENE2947X	GENE2949X	0.643953
NODE1951X	GENE2270X	GENE626X	0.643719
NODE1952X	GENE2854X	GENE882X	0.643711
NODE1953X	GENE2173X	NODE1557X	0.643679
NODE1954X	GENE3099X	GENE3162X	0.643612
NODE1955X	NODE1439X	GENE4351X	0.643472
NODE1956X	GENE4106X	GENE388X	0.643351
NODE1957X	NODE1719X	GENE1053X	0.643346
NODE1958X	NODE1135X	NODE1209X	0.643244
NODE1959X	GENE3802X	GENE1811X	0.643210
NODE1960X	NODE1033X	NODE1347X	0.642979
NODE1961X	GENE4551X	GENE186X	0.642877
NODE1962X	GENE3275X	GENE3991X	0.642735
NODE1963X	NODE960X	GENE2275X	0.642538
NODE1964X	NODE1425X	NODE936X	0.642447
NODE1965X	NODE1560X	GENE680X	0.642343
NODE1966X	NODE86X	GENE192X	0.642311
NODE1967X	NODE1665X	NODE1613X	0.642270
NODE1968X	NODE1774X	NODE1828X	0.642041
NODE1969X	GENE806X	NODE1513X	0.641831
NODE1970X	NODE1744X	NODE1721X	0.641717
NODE1971X	GENE2265X	NODE1713X	0.641446
NODE1972X	GENE2565X	GENE2561X	0.641233
NODE1973X	GENE3084X	GENE45X	0.641162
NODE1974X	NODE1442X	GENE504X	0.641127
NODE1975X	GENE1994X	NODE1107X	0.641116
NODE1976X	NODE1106X	NODE1080X	0.640968
NODE1977X	GENE2744X	NODE1384X	0.640961
NODE1978X	GENE1176X	GENE797X	0.640940
NODE1979X	NODE1810X	NODE1223X	0.640898
NODE1980X	GENE2051X	GENE3185X	0.640843
NODE1981X	NODE1539X	GENE339X	0.640739
NODE1982X	GENE1740X	GENE1558X	0.640685
NODE1983X	GENE4246X	GENE41X	0.640641
NODE1984X	GENE4273X	NODE1789X	0.640559
NODE1985X	NODE1392X	NODE1885X	0.640517
NODE1986X	GENE1910X	GENE927X	0.640496
NODE1987X	GENE3672X	NODE181X	0.640441
NODE1988X	GENE2102X	GENE1003X	0.640141
NODE1989X	GENE2512X	GENE1944X	0.640116
NODE1990X	GENE1579X	GENE2834X	0.639956
NODE1991X	NODE1243X	NODE1434X	0.639832
NODE1992X	NODE1517X	NODE1025X	0.639822
NODE1993X	GENE3978X	GENE142X	0.639622
NODE1994X	NODE1415X	NODE1424X	0.639590
NODE1995X	GENE3194X	GENE1033X	0.639555
NODE1996X	GENE2934X	GENE1654X	0.639517
NODE1997X	GENE2537X	GENE2893X	0.639389
NODE1998X	NODE802X	NODE817X	0.639351
NODE1999X	GENE2749X	GENE907X	0.639322
NODE2000X	NODE1672X	NODE1937X	0.639230
[truncated: 2,645 more rows]
