# Supplementary material for: Proteome-wide signatures of function in highly diverged intrinsically disordered regions
Source: eLife. 2019 Jul 2;8:e46883. doi: 10.7554/eLife.46883 (PMC6634968; doi:10.7554/eLife.46883)
Supplement: Figure 3—source data 1. [file elife-46883-fig3-data1.tar.gz › ./TZ_evolsig_full_sub_data/tz_evolsig_clusterplot_mar13.jtv]

<DocumentConfig><UrlExtractor/><ArrayUrlExtractor/><Views><View type="Dendrogram" dock="1"><ColorExtractor contrast="5.0"><ColorSet up="#FEFF00" down="#1BB7E5"/></ColorExtractor><ArrayDrawer/><GlobalXMap current="Fill"><FixedMap type="Fixed"/><FillMap type="Fill"/><NullMap type="Null"/></GlobalXMap><GlobalYMap current="Fill"><FixedMap type="Fixed"/><FillMap type="Fill"/><NullMap type="Null"/></GlobalYMap><ZoomXMap current="Fixed"><FixedMap type="Fixed"/><FillMap type="Fill"/><NullMap type="Null"/></ZoomXMap><ZoomYMap current="Fixed"><FixedMap type="Fixed"/><FillMap type="Fill"/><NullMap type="Null"/></ZoomYMap><TextView><TextView><GeneSummary/></TextView><TextView><GeneSummary/></TextView><TextView><GeneSummary/></TextView><TextView><GeneSummary/></TextView></TextView><ArrayNameView><ArraySummary included="0"/></ArrayNameView><AtrSummary/><GtrSummary/></View></Views></DocumentConfig>
